# Supplementary material for: Multiphasic blood transcriptomic signatures of radioprotection by BIO 300, a synthetic genistein nanosuspension, in a nonhuman primate model of acute radiation syndrome
Source: J Transl Med. 2026 Jun 30;24:835. doi: 10.1186/s12967-026-08485-4 (PMC13321660; doi:10.1186/s12967-026-08485-4)
Supplement: Supplementary file 5 — Supplementary material 5 [file 12967_2026_8485_MOESM5_ESM.xlsx]

## Sheet: ST1
	ST 1. Per-Animal, Per-Timepoint Sample Availability — BIO 300 Transcriptomics Study
	8 rhesus macaques (Macaca mulatta) | 4 BIO 300 IS | 4 Vehicle | 12 timepoints | 77 total samples
	Timepoint	BIO 300 IS (n=4)				BIO 300 n	Vehicle (n=4)				Vehicle n	Total n	Notes
		11041151M	RA0947M	RA2712M	RA0952M		RA0944M	RA1222M	RA0907M	RA0953M
	Day −7	✓	✓	✓	✓	4	✓	✓	✓	✓	4	8	Pre-irradiation baseline
	Day 1	✓	✓	✓	✓	4	✓	✓	✓	✓	4	8	Day 1 post-irradiation
	Day 4	✓	✓	✓	✓	4	✓	✓	✓	✓	4	8
	Day 7	✓	✓	✓	✓	4	✓	✓	✓	✓	4	8	Peak phase begins
	Day 10	✓	✓	✓	✓	4	✓	✓	✓	✓	4	8
	Day 14	✓	✓	✓	✓	4	✓	✓	✓	✓	4	8
	Day 21	✓	✗	✓	✓	3	✓	✗	✓	✓	3	6	RA0947M (BIO 300) & RA1222M (Veh) became moribund before Day 21
	Day 28	✓	✗	✓	✓	3	✗	✗	✓	✓	2	5	RA0944M (Veh) became moribund before Day 28
	Day 38	✓	✗	✓	✓	3	✗	✗	✓	✓	2	5
	Day 50	✓	✗	✓	✓	3	✗	✗	✓	✓	2	5
	Day 60	✓	✗	✓	✓	3	✗	✗	✓	✓	2	5
	Pre-Final	—	✓	—	—	1	✓	✓	—	—	2	3	Variable timepoint; collected immediately before euthanasia
	TOTAL	12	8	11	11	42	9	8	11	11	39	77
	Legend
	✓ Sample collected and included in analysis
	✗ Sample not collected — animal reached moribund endpoint prior to this timepoint
	— Not applicable — animal survived; Pre-Final collected only from moribund animals
	Pre-Final samples collected immediately before euthanasia at variable timepoints (Days 14–28 for RA0947M, RA1222M; Days 21–28 for RA0944M)
	Five samples with mapping rates <80% were retained (RIN 6.1–10.0); removal did not change directional consistency of top DEGs

## Sheet: ST2
	ST2A: Vehicle Pre Treatment Day -7vs Day1 radiation_response												ST2B: Vehicle Pre Treatment Day -7vs Day 4 radiation_response
	baseMean	log2FoldChange	lfcSE	stat	pvalue	padj	gene	direction					baseMean	log2FoldChange	lfcSE	stat	pvalue	padj	gene	direction
	1007.05	7.026	0.892125	7.87558	3.39179e-15	6.87321e-14	ALPL	Up_in_Vehicle_Day1					1.31827	14.523	3.29258	4.41081	1.02984e-05	0.000204388	ANO1	Up_in_Vehicle_Day4
	10.6261	6.5605	1.27155	5.15944	2.47694e-07	1.5558e-06	LOC100424053	Up_in_Vehicle_Day1					17.4324	8.05045	1.3068	6.16045	7.2539e-10	4.19065e-08	LYVE1	Up_in_Vehicle_Day4
	41.9966	6.53593	0.815988	8.00983	1.14864e-15	2.49653e-14	TGM3	Up_in_Vehicle_Day1					6.31747	5.80076	1.50372	3.85761	0.000114502	0.00158191	BTC	Up_in_Vehicle_Day4
	9.78907	6.35014	1.22466	5.18523	2.15745e-07	1.37357e-06	CCL20	Up_in_Vehicle_Day1					5.09039	5.76824	1.40028	4.11934	3.79954e-05	0.000617434	LOC114679682	Up_in_Vehicle_Day4
	4.39774	6.19254	1.71563	3.60949	0.000306804	0.00104892	NCAN	Up_in_Vehicle_Day1					6.83604	5.69187	1.33009	4.27932	1.87468e-05	0.000340597	TNNI1	Up_in_Vehicle_Day4
	29.3684	6.17907	0.898735	6.87529	6.18618e-12	7.96434e-11	LOC107000447	Up_in_Vehicle_Day1					5.5942	5.64044	1.44854	3.89387	9.86574e-05	0.00138453	LOC114674294	Up_in_Vehicle_Day4
	7.1907	6.11976	1.49454	4.09474	4.22636e-05	0.000175064	LOC107000010	Up_in_Vehicle_Day1					364.905	5.60945	0.283622	19.7779	4.61858e-87	9.02886e-83	EDA2R	Up_in_Vehicle_Day4
	10.5595	6.10546	1.31593	4.63967	3.48967e-06	1.78774e-05	TEX50	Up_in_Vehicle_Day1					7.1907	5.57602	1.49743	3.72374	0.000196295	0.00250973	LOC107000010	Up_in_Vehicle_Day4
	45.6301	6.02959	1.39786	4.31344	1.60735e-05	7.228e-05	ACOD1	Up_in_Vehicle_Day1					7.88316	5.42877	1.21877	4.45431	8.41618e-06	0.000172642	MIR34A	Up_in_Vehicle_Day4
	1550.07	5.63079	0.337667	16.6756	1.97308e-62	4.728e-59	APOBEC3A	Up_in_Vehicle_Day1					345.668	5.30634	0.352428	15.0565	3.12881e-51	4.70501e-48	LOC114674205	Up_in_Vehicle_Day4
	446.09	5.53897	0.395181	14.0163	1.23935e-44	7.19949e-42	GPR84	Up_in_Vehicle_Day1					10.1075	5.28664	1.09711	4.81868	1.44512e-06	3.74676e-05	LOC106995020	Up_in_Vehicle_Day4
	2.63856	5.5002	1.89522	2.90214	0.00370619	0.00980104	RAMP3	Up_in_Vehicle_Day1					5.76418	5.24904	1.46581	3.58098	0.000342305	0.00394327	LOC114669991	Up_in_Vehicle_Day4
	8.17814	5.48719	1.3673	4.01315	5.9913e-05	0.000239228	LOC114679161	Up_in_Vehicle_Day1					6.97445	5.24491	1.29721	4.04323	5.27208e-05	0.000814734	OSBPL6	Up_in_Vehicle_Day4
	304.321	5.44381	1.0652	5.11061	3.21114e-07	1.97998e-06	CA4	Up_in_Vehicle_Day1					5.54001	5.16815	1.41381	3.65548	0.0002567	0.00310919	LOC106995279	Up_in_Vehicle_Day4
	15.9014	5.38229	0.971887	5.53797	3.05992e-08	2.26394e-07	SLC26A9	Up_in_Vehicle_Day1					10.5595	4.79012	1.33257	3.59466	0.000324821	0.00377747	TEX50	Up_in_Vehicle_Day4
	746.266	5.36852	0.317448	16.9115	3.70143e-64	1.01366e-60	MCEMP1	Up_in_Vehicle_Day1					492.434	4.66795	0.254346	18.3528	3.13548e-75	3.06477e-71	PHLDA3	Up_in_Vehicle_Day4
	37.1062	5.36324	0.649399	8.25877	1.47184e-16	3.60347e-15	CCDC70	Up_in_Vehicle_Day1					6.29647	4.66512	1.43104	3.25995	0.00111431	0.0102753	CCL21	Up_in_Vehicle_Day4
	54.5519	5.35747	1.12356	4.7683	1.8579e-06	9.97089e-06	IL22RA2	Up_in_Vehicle_Day1					11.495	4.662	1.22442	3.80751	0.00014037	0.00188858	ROBO4	Up_in_Vehicle_Day4
	15066.2	5.19591	0.31474	16.5086	3.18414e-61	6.78223e-58	CD177	Up_in_Vehicle_Day1					4.81985	4.54596	1.34689	3.37515	0.000737745	0.0073733	SEMA3C	Up_in_Vehicle_Day4
	2552.77	5.11844	0.331105	15.4587	6.59272e-54	9.72172e-51	C3AR1	Up_in_Vehicle_Day1					15.7683	4.38336	1.10661	3.96105	7.46209e-05	0.00109189	WNT7A	Up_in_Vehicle_Day4
	949.405	5.10022	0.353008	14.4479	2.58471e-47	2.06454e-44	ATP9A	Up_in_Vehicle_Day1					3.50433	4.28317	1.56541	2.73614	0.00621647	0.0396212	LOC114676555	Up_in_Vehicle_Day4
	18.2609	5.06974	0.870692	5.82266	5.79194e-09	4.79204e-08	TM4SF1	Up_in_Vehicle_Day1					8.14994	4.27444	1.05169	4.06436	4.81638e-05	0.000758096	TIGD4	Up_in_Vehicle_Day4
	560.651	5.06466	0.238152	21.2665	2.31739e-100	1.11061e-96	LOC107000707	Up_in_Vehicle_Day1					4.51996	4.17258	1.27723	3.2669	0.00108732	0.010074	IL22RA1	Up_in_Vehicle_Day4
	8.07912	5.0533	1.28694	3.92661	8.61505e-05	0.000333301	LOC114669875	Up_in_Vehicle_Day1					7.54215	4.1435	1.22823	3.37354	0.000742069	0.00740516	PARVA	Up_in_Vehicle_Day4
	17.1809	5.03852	2.12579	2.37019	0.017779	0.0389868	LOC114670391	Up_in_Vehicle_Day1					8.07912	4.12629	1.30202	3.16916	0.00152882	0.0131835	LOC114669875	Up_in_Vehicle_Day4
	7.54215	5.0295	1.21953	4.12413	3.72133e-05	0.000156032	PARVA	Up_in_Vehicle_Day1					21.356	4.11299	0.868389	4.73635	2.17605e-06	5.31081e-05	PADI3	Up_in_Vehicle_Day4
	17.7405	5.02843	0.89017	5.64884	1.61531e-08	1.2461e-07	ADAM20	Up_in_Vehicle_Day1					5.65516	4.10722	1.14302	3.5933	0.000326522	0.00379499	LOC114672895	Up_in_Vehicle_Day4
	119.477	5.02644	0.372532	13.4927	1.72746e-41	6.89906e-39	CLEC4D	Up_in_Vehicle_Day1					15.167	4.10574	0.87122	4.71263	2.44537e-06	5.86558e-05	XPNPEP2	Up_in_Vehicle_Day4
	3.34792	5.01391	1.50714	3.32678	0.000878572	0.00269951	LOC114676844	Up_in_Vehicle_Day1					70.2536	4.08109	0.462851	8.81729	1.17267e-18	2.49179e-16	NEGR1	Up_in_Vehicle_Day4
	1791.47	4.99873	0.601546	8.30981	9.58576e-17	2.40522e-15	LCE2D	Up_in_Vehicle_Day1					278.314	3.97815	0.264938	15.0154	5.82265e-51	8.1305e-48	DDB2	Up_in_Vehicle_Day4
	11.5109	4.9574	1.04243	4.75564	1.97816e-06	1.05719e-05	TMEM37	Up_in_Vehicle_Day1					8.98192	3.81722	1.07716	3.54378	0.00039444	0.00443156	LOC107000465	Up_in_Vehicle_Day4
	17.4324	4.9462	1.34937	3.66556	0.000246794	0.000862542	LYVE1	Up_in_Vehicle_Day1					75.1085	3.76247	0.454555	8.27726	1.26037e-16	1.92493e-14	LOC114676935	Up_in_Vehicle_Day4
	7.67426	4.93301	1.4228	3.4671	0.0005261	0.00169787	HSD11B1	Up_in_Vehicle_Day1					115.296	3.7472	0.424704	8.82309	1.11343e-18	2.39192e-16	FADS2	Up_in_Vehicle_Day4
	43.3612	4.85383	0.716002	6.77908	1.20945e-11	1.49678e-10	LOC107000366	Up_in_Vehicle_Day1					89.9589	3.72993	0.644181	5.79018	7.03107e-09	3.20397e-07	DLK1	Up_in_Vehicle_Day4
	11.495	4.78357	1.22621	3.90109	9.57592e-05	0.00036692	ROBO4	Up_in_Vehicle_Day1					211.205	3.67806	0.258824	14.2107	7.86741e-46	8.54444e-43	LOC114672264	Up_in_Vehicle_Day4
	25.1564	4.7791	0.741359	6.44641	1.14529e-10	1.21974e-09	LOC114678830	Up_in_Vehicle_Day1					10.6261	3.61931	1.32132	2.73915	0.00615975	0.0393777	LOC100424053	Up_in_Vehicle_Day4
	21.356	4.77815	0.864888	5.52458	3.30266e-08	2.42947e-07	PADI3	Up_in_Vehicle_Day1					14.2082	3.61747	0.903174	4.00528	6.19428e-05	0.000932912	CDH17	Up_in_Vehicle_Day4
	15.7195	4.76759	0.834318	5.71436	1.10117e-08	8.7157e-08	LOC114670620	Up_in_Vehicle_Day1					129.245	3.59471	0.812278	4.42547	9.6234e-06	0.000192952	KEG06_r02	Up_in_Vehicle_Day4
	7.42672	4.76405	1.16776	4.07963	4.51067e-05	0.000185597	PTGIS	Up_in_Vehicle_Day1					714.376	3.57797	0.232075	15.4173	1.25311e-53	2.7219e-50	TNFRSF10B	Up_in_Vehicle_Day4
	4.81985	4.7339	1.34903	3.50911	0.000449614	0.0014784	SEMA3C	Up_in_Vehicle_Day1					12.7052	3.53265	1.11458	3.16951	0.00152699	0.0131735	VNN2	Up_in_Vehicle_Day4
	6.44679	4.71947	1.25055	3.77393	0.000160695	0.000585652	LAMB3	Up_in_Vehicle_Day1					11.2272	3.5186	0.816001	4.31201	1.61779e-05	0.000300915	ADGRL4	Up_in_Vehicle_Day4
	232.916	4.68376	0.406373	11.5258	9.78443e-31	1.24217e-28	LOC106994786	Up_in_Vehicle_Day1					21.3159	3.51174	0.5495	6.39079	1.65034e-10	1.11635e-08	LOC106993678	Up_in_Vehicle_Day4
	5.09039	4.65083	1.43585	3.23907	0.00119921	0.00356693	LOC114679682	Up_in_Vehicle_Day1					14.697	3.4905	0.875695	3.98598	6.72015e-05	0.000999719	LOC114671494	Up_in_Vehicle_Day4
	95.4535	4.64455	0.471237	9.85609	6.45146e-23	3.4546e-21	MSR1	Up_in_Vehicle_Day1					113.921	3.48554	0.256088	13.6107	3.45886e-42	3.21987e-39	LOC114672263	Up_in_Vehicle_Day4
	992.876	4.62709	0.209197	22.1184	2.10429e-108	4.03392e-104	C1QA	Up_in_Vehicle_Day1					7.74693	3.44372	1.03355	3.33192	0.000862484	0.00834385	CLDN11	Up_in_Vehicle_Day4
	14.5687	4.62101	0.853685	5.41301	6.19732e-08	4.36614e-07	LOC114672481	Up_in_Vehicle_Day1					9.51463	3.35429	0.91746	3.65607	0.000256114	0.00310401	EQTN	Up_in_Vehicle_Day4
	57.4288	4.58499	0.463565	9.89072	4.56754e-23	2.47815e-21	PRB3	Up_in_Vehicle_Day1					7.24348	3.3449	0.965784	3.46341	0.000533384	0.00570723	CBS	Up_in_Vehicle_Day4
	9.09394	4.57702	1.11949	4.0885	4.34174e-05	0.000179339	LOC114671035	Up_in_Vehicle_Day1					15.9014	3.32641	0.995524	3.34137	0.000833673	0.00813653	SLC26A9	Up_in_Vehicle_Day4
	5.15066	4.54799	1.2525	3.63112	0.000282193	0.000972083	ELAVL3	Up_in_Vehicle_Day1					10.1592	3.31124	1.11303	2.97497	0.00293021	0.0221923	LOC100426235	Up_in_Vehicle_Day4
	264.766	4.5129	0.328393	13.7424	5.65871e-43	2.85467e-40	S100A12	Up_in_Vehicle_Day1					84.0806	3.304	0.492755	6.70515	2.012e-11	1.56081e-09	ENOSF1	Up_in_Vehicle_Day4
	20.8098	4.47373	0.920562	4.85978	1.17515e-06	6.59293e-06	GHSR	Up_in_Vehicle_Day1					57.9613	3.29273	0.548279	6.00557	1.90665e-09	9.93952e-08	NR5A1	Up_in_Vehicle_Day4
	418.919	4.4656	0.307508	14.5219	8.80273e-48	7.67038e-45	HAS1	Up_in_Vehicle_Day1					18.2609	3.28964	0.886401	3.71124	0.000206249	0.00260462	TM4SF1	Up_in_Vehicle_Day4
	12.6126	4.46406	0.914732	4.88019	1.05986e-06	6.00044e-06	PGLYRP4	Up_in_Vehicle_Day1					65.8455	3.28825	0.420378	7.82212	5.19417e-15	6.64441e-13	BAMBI	Up_in_Vehicle_Day4
	35.7691	4.44388	0.71914	6.17944	6.43292e-10	6.16596e-09	LOC114676790	Up_in_Vehicle_Day1					10.3699	3.2776	0.894168	3.66553	0.000246825	0.00300448	LOC699231	Up_in_Vehicle_Day4
	139.239	4.41872	0.419834	10.5249	6.6317e-26	4.87087e-24	S100P	Up_in_Vehicle_Day1					50.1655	3.2333	0.477609	6.76975	1.29005e-11	1.04644e-09	ANKRD65	Up_in_Vehicle_Day4
	3.6286	4.39096	1.64366	2.67145	0.00755249	0.018427	HSPB8	Up_in_Vehicle_Day1					404.247	3.2285	0.319993	10.0893	6.16272e-24	2.07715e-21	TYMS	Up_in_Vehicle_Day4
	12.1791	4.38506	0.917216	4.78083	1.74573e-06	9.39516e-06	SYT8	Up_in_Vehicle_Day1					10.5802	3.21349	1.02841	3.12473	0.00177968	0.0148837	RFTN2	Up_in_Vehicle_Day4
	9.1032	4.36858	1.09312	3.99643	6.43061e-05	0.00025528	LOC114676420	Up_in_Vehicle_Day1					73.9144	3.18934	0.429754	7.42133	1.15951e-13	1.23865e-11	FOSL1	Up_in_Vehicle_Day4
	10.9387	4.36432	0.900625	4.84588	1.26053e-06	7.02043e-06	CX3CL1	Up_in_Vehicle_Day1					67.1176	3.17217	0.382512	8.293	1.10428e-16	1.7133e-14	LOC106999863	Up_in_Vehicle_Day4
	11.4785	4.34185	0.986902	4.39947	1.08514e-05	5.04545e-05	LOC114678804	Up_in_Vehicle_Day1					18.7965	3.16936	0.744384	4.2577	2.06545e-05	0.000369082	DACT3	Up_in_Vehicle_Day4
	1063.65	4.32948	0.306682	14.1171	2.97845e-45	1.96886e-42	FPR2	Up_in_Vehicle_Day1					8.01072	3.14368	1.18514	2.65258	0.0079879	0.0479593	LOC114676815	Up_in_Vehicle_Day4
	5568.56	4.31954	0.35369	12.2128	2.6568e-34	5.03899e-32	SPDYE6	Up_in_Vehicle_Day1					329318	3.13555	0.777229	4.03427	5.47718e-05	0.000839618	LOC109910387	Up_in_Vehicle_Day4
	2.93601	4.30222	1.57839	2.72569	0.00641664	0.0159749	KANK4	Up_in_Vehicle_Day1					107.987	3.13049	0.365911	8.55533	1.17534e-17	2.03334e-15	MAP3K7CL	Up_in_Vehicle_Day4
	3.1857	4.28776	1.56432	2.74098	0.00612572	0.0153283	LOC114674377	Up_in_Vehicle_Day1					12.6572	3.11311	0.773495	4.02474	5.70394e-05	0.000867079	SGIP1	Up_in_Vehicle_Day4
	3.31801	4.2798	1.58872	2.69387	0.0070627	0.0173668	EDDM3A	Up_in_Vehicle_Day1					3310.42	3.10955	0.214603	14.4897	1.40678e-47	1.8334e-44	CDKN1A	Up_in_Vehicle_Day4
	1471.29	4.27139	0.327268	13.0517	6.21838e-39	1.83394e-36	TRPM2	Up_in_Vehicle_Day1					785.934	3.10646	0.403672	7.69552	1.40923e-14	1.65958e-12	CDKN1C	Up_in_Vehicle_Day4
	4.46411	4.27045	1.54993	2.75526	0.00586454	0.014746	KCNB1	Up_in_Vehicle_Day1					9.74122	3.10497	0.891371	3.48337	0.000495145	0.00534534	ZNF385B	Up_in_Vehicle_Day4
	229.686	4.26239	0.363591	11.723	9.71293e-32	1.39998e-29	LOC106993006	Up_in_Vehicle_Day1					37.1615	3.10091	0.552731	5.61015	2.02149e-08	8.33717e-07	CCL22	Up_in_Vehicle_Day4
	5.5942	4.2262	1.5028	2.81221	0.0049203	0.0126082	LOC114674294	Up_in_Vehicle_Day1					252.265	3.08386	0.302287	10.2018	1.94712e-24	7.04892e-22	TIGAR	Up_in_Vehicle_Day4
	75.7829	4.21355	1.07389	3.92363	8.72262e-05	0.00033685	LOC106997933	Up_in_Vehicle_Day1					5.6336	3.07306	1.07407	2.86115	0.00422112	0.029471	LOC114678484	Up_in_Vehicle_Day4
	39.7319	4.20937	0.652777	6.44841	1.13033e-10	1.20581e-09	LYPD8	Up_in_Vehicle_Day1					9.1032	3.04654	1.11088	2.74245	0.00609825	0.0391124	LOC114676420	Up_in_Vehicle_Day4
	275.227	4.18246	0.332251	12.5882	2.45074e-36	5.66033e-34	LOC107000367	Up_in_Vehicle_Day1					9.26122	3.02665	0.921886	3.28311	0.0010267	0.00960331	LOC106999357	Up_in_Vehicle_Day4
	843.82	4.17649	0.26506	15.7568	6.16865e-56	1.07503e-52	C1QC	Up_in_Vehicle_Day1					55.436	3.02104	0.417566	7.23486	4.65997e-13	4.60925e-11	LOC114680533	Up_in_Vehicle_Day4
	6.83604	4.15946	1.36487	3.04751	0.00230748	0.00643879	TNNI1	Up_in_Vehicle_Day1					44.4477	2.996	0.598276	5.00772	5.50792e-07	1.58578e-05	PLXDC1	Up_in_Vehicle_Day4
	3.19552	4.1554	1.54834	2.68378	0.0072794	0.0178425	PNPLA1	Up_in_Vehicle_Day1					599.595	2.99102	0.264508	11.3079	1.1995e-29	5.86224e-27	MS4A7	Up_in_Vehicle_Day4
	13459.6	4.13128	0.368495	11.2112	3.59283e-29	3.93569e-27	LILRA3	Up_in_Vehicle_Day1					8.5925	2.98388	1.00534	2.96802	0.00299727	0.0225794	LOC114679777	Up_in_Vehicle_Day4
	75.9289	4.12217	0.358582	11.4958	1.38548e-30	1.73592e-28	B3GNT5	Up_in_Vehicle_Day1					6.79923	2.95167	1.01353	2.91228	0.00358801	0.0259689	LOC114674458	Up_in_Vehicle_Day4
	4580.81	4.12008	0.329713	12.496	7.85448e-36	1.71103e-33	DYSF	Up_in_Vehicle_Day1					34.3163	2.9335	0.522718	5.61202	1.99975e-08	8.26494e-07	CD70	Up_in_Vehicle_Day4
	1292.35	4.12001	0.187914	21.9249	1.50205e-106	1.43971e-102	C1QB	Up_in_Vehicle_Day1					94.8635	2.93321	0.498552	5.88345	4.01794e-09	1.97354e-07	CRMP1	Up_in_Vehicle_Day4
	678.79	4.1114	0.399004	10.3042	6.74741e-25	4.42972e-23	IL18RAP	Up_in_Vehicle_Day1					13.9221	2.93299	0.725892	4.04054	5.33279e-05	0.000820872	MIR186	Up_in_Vehicle_Day4
	11.5479	4.08817	1.00146	4.0822	4.46107e-05	0.000183832	LOC693271	Up_in_Vehicle_Day1					16.3388	2.92418	0.782302	3.73791	0.000185553	0.00238801	LOC114676521	Up_in_Vehicle_Day4
	1681.17	4.08573	0.280594	14.561	4.97134e-48	4.68365e-45	IL1RN	Up_in_Vehicle_Day1					72.0483	2.91478	0.302751	9.62766	6.1107e-22	1.65914e-19	LOC106999944	Up_in_Vehicle_Day4
	118.896	4.085	0.789421	5.17469	2.28293e-07	1.4453e-06	LOC100429672	Up_in_Vehicle_Day1					8.68049	2.90374	0.839177	3.46022	0.000539737	0.00576575	PYDC5	Up_in_Vehicle_Day4
	15.7683	4.08245	1.11959	3.64639	0.000265952	0.000921434	WNT7A	Up_in_Vehicle_Day1					8.78827	2.86683	0.994923	2.88146	0.00395843	0.0279868	RPSA2	Up_in_Vehicle_Day4
	4.03562	4.07699	1.35088	3.01802	0.00254435	0.00701901	LOC114670987	Up_in_Vehicle_Day1					150.414	2.84799	0.408095	6.97873	2.97856e-12	2.68331e-10	CD300E	Up_in_Vehicle_Day4
	8.78264	4.06844	0.943164	4.31361	1.60609e-05	7.22401e-05	LOC114674808	Up_in_Vehicle_Day1					27.8108	2.83739	0.770833	3.68094	0.000232373	0.00285702	RND3	Up_in_Vehicle_Day4
	36.3455	4.0658	0.708808	5.7361	9.68814e-09	7.73918e-08	NID1	Up_in_Vehicle_Day1					144.695	2.83091	0.328963	8.60556	7.5947e-18	1.3621e-15	TFPI	Up_in_Vehicle_Day4
	3.84042	4.0607	1.47253	2.75763	0.00582214	0.0146528	LOC106993509	Up_in_Vehicle_Day1					3335.34	2.82247	0.327885	8.60811	7.4274e-18	1.34443e-15	MYL9	Up_in_Vehicle_Day4
	3.75844	4.05687	1.60146	2.53322	0.0113019	0.0263061	GPR4	Up_in_Vehicle_Day1					54.658	2.82123	0.471337	5.98559	2.15613e-09	1.11804e-07	LOC703483	Up_in_Vehicle_Day4
	1244.38	4.05458	0.187357	21.641	7.39363e-104	4.72453e-100	COL9A2	Up_in_Vehicle_Day1					25.7921	2.80205	0.848448	3.30256	0.000958061	0.00909181	CCDC152	Up_in_Vehicle_Day4
	248.077	4.05201	0.268547	15.0887	1.92328e-51	2.16878e-48	CCM2L	Up_in_Vehicle_Day1					41.6139	2.78082	0.685176	4.05855	4.93787e-05	0.000771626	TUBB4A	Up_in_Vehicle_Day4
	5.17573	4.04984	1.31365	3.08288	0.00205007	0.00578791	LOC114670788	Up_in_Vehicle_Day1					679.943	2.77936	0.417671	6.65444	2.84381e-11	2.16318e-09	LPL	Up_in_Vehicle_Day4
	17.448	4.03616	0.866419	4.65844	3.18617e-06	1.65123e-05	MGAM2	Up_in_Vehicle_Day1					8.02287	2.74853	0.850489	3.23171	0.00123051	0.0111161	LOC107000481	Up_in_Vehicle_Day4
	14.7894	4.0351	0.832302	4.84812	1.24635e-06	6.95765e-06	LOC107000755	Up_in_Vehicle_Day1					111.018	2.74811	0.35471	7.74749	9.37294e-15	1.13808e-12	JCAD	Up_in_Vehicle_Day4
	23.8296	4.03457	0.872982	4.6216	3.80799e-06	1.93581e-05	MLXIPL	Up_in_Vehicle_Day1					835.425	2.74476	0.364996	7.51996	5.47946e-14	6.05186e-12	SIGLEC12	Up_in_Vehicle_Day4
	73.9335	4.03381	0.520963	7.743	9.70969e-15	1.83928e-13	ATP6V0D2	Up_in_Vehicle_Day1					11.9049	2.73418	0.942574	2.90076	0.00372256	0.0267742	NECTIN4	Up_in_Vehicle_Day4
	60.2243	4.01646	0.451981	8.88634	6.31571e-19	2.13464e-17	LOC107000440	Up_in_Vehicle_Day1					1292.35	2.7274	0.188845	14.4425	2.79486e-47	3.4148e-44	C1QB	Up_in_Vehicle_Day4
	4.62601	4.00197	1.39618	2.86638	0.00415192	0.0108363	NOTCH3	Up_in_Vehicle_Day1					15.7195	2.71753	0.858008	3.16726	0.00153882	0.0132522	LOC114670620	Up_in_Vehicle_Day4
	29.2389	4.00189	0.685354	5.83916	5.2464e-09	4.36706e-08	LOC114678810	Up_in_Vehicle_Day1					17.818	2.71056	0.593049	4.57056	4.86432e-06	0.000107449	TRIQK	Up_in_Vehicle_Day4
	175.072	3.9977	0.829162	4.82137	1.42574e-06	7.84712e-06	SPATC1	Up_in_Vehicle_Day1					15.902	2.65616	0.666412	3.98576	6.72645e-05	0.000999719	OLFML2B	Up_in_Vehicle_Day4
	9.23321	3.98296	1.13117	3.52109	0.000429779	0.00142074	AMOTL1	Up_in_Vehicle_Day1					106.563	2.65372	0.361097	7.34905	1.99625e-13	2.08688e-11	LOC106992790	Up_in_Vehicle_Day4
	8.52226	3.98018	1.14767	3.46804	0.000524277	0.00169341	JPH2	Up_in_Vehicle_Day1					3215.26	2.64844	0.15315	17.293	5.3087e-67	2.5945e-63	ZMAT3	Up_in_Vehicle_Day4
	4.98342	3.97956	1.24918	3.18574	0.00144385	0.00421352	LOC114675883	Up_in_Vehicle_Day1					10.384	2.63882	0.953074	2.76874	0.00562733	0.0368291	LOC114676258	Up_in_Vehicle_Day4
	3.40915	3.96978	1.72528	2.30094	0.0213949	0.0456777	LOC107000030	Up_in_Vehicle_Day1					105.989	2.61503	0.307453	8.50545	1.80892e-17	3.02244e-15	AMDHD1	Up_in_Vehicle_Day4
	281.098	3.96779	0.323065	12.2817	1.13575e-34	2.24456e-32	G0S2	Up_in_Vehicle_Day1					67.814	2.60952	0.394367	6.61698	3.66606e-11	2.72501e-09	SPARC	Up_in_Vehicle_Day4
	6.03336	3.96717	1.22908	3.22774	0.0012477	0.00369511	LOC100425213	Up_in_Vehicle_Day1					60.5064	2.60437	0.593242	4.39006	1.13321e-05	0.000221089	LOC106998845	Up_in_Vehicle_Day4
	8.99059	3.95828	1.16883	3.38653	0.000707821	0.00221642	LOC100426927	Up_in_Vehicle_Day1					67.5552	2.58499	0.389984	6.62846	3.39202e-11	2.53094e-09	CATSPERG	Up_in_Vehicle_Day4
	42.1933	3.95614	0.539847	7.32826	2.33166e-13	3.66376e-12	GFRA3	Up_in_Vehicle_Day1					2036.55	2.58384	0.193084	13.382	7.70775e-41	6.84904e-38	LOC106999943	Up_in_Vehicle_Day4
	1231.2	3.94614	0.358151	11.0181	3.12591e-28	3.04181e-26	ALOX5	Up_in_Vehicle_Day1					30.3881	2.57894	0.540683	4.76978	1.84429e-06	4.60769e-05	LOC106999829	Up_in_Vehicle_Day4
	19.914	3.93433	0.806995	4.87529	1.08649e-06	6.14032e-06	SMPDL3B	Up_in_Vehicle_Day1					8.68672	2.56381	0.726909	3.527	0.000420302	0.00467377	LOC114669975	Up_in_Vehicle_Day4
	8.98192	3.92958	1.07964	3.6397	0.000272955	0.00094314	LOC107000465	Up_in_Vehicle_Day1					1263.43	2.54323	0.168086	15.1306	1.01838e-51	1.65902e-48	BAX	Up_in_Vehicle_Day4
	37.1615	3.92551	0.549047	7.14969	8.69746e-13	1.25267e-11	CCL22	Up_in_Vehicle_Day1					26.5163	2.536	0.508947	4.98284	6.26572e-07	1.77777e-05	ST8SIA5	Up_in_Vehicle_Day4
	4.92147	3.92231	1.269	3.09086	0.00199578	0.00564711	LOC114678277	Up_in_Vehicle_Day1					8.05967	2.50287	0.879927	2.8444	0.00444947	0.0308012	LOC694582	Up_in_Vehicle_Day4
	25.6911	3.92215	0.787378	4.98128	6.31653e-07	3.71435e-06	TRIM72	Up_in_Vehicle_Day1					992.876	2.49765	0.211224	11.8246	2.91142e-32	1.72471e-29	C1QA	Up_in_Vehicle_Day4
	5.2401	3.89961	1.40041	2.78463	0.00535894	0.0136031	LOC114677414	Up_in_Vehicle_Day1					1045.55	2.49406	0.395556	6.30519	2.87835e-10	1.82691e-08	CLU	Up_in_Vehicle_Day4
	5035.28	3.89872	0.312983	12.4567	1.28655e-35	2.71023e-33	HK3	Up_in_Vehicle_Day1					614.784	2.48849	0.291062	8.54971	1.23401e-17	2.11611e-15	VMO1	Up_in_Vehicle_Day4
	43574.8	3.89663	0.333102	11.698	1.30486e-31	1.8529e-29	S100A9	Up_in_Vehicle_Day1					79.4061	2.48738	0.355572	6.99543	2.64444e-12	2.41571e-10	E2F7	Up_in_Vehicle_Day4
	7.30004	3.89215	1.02362	3.80235	0.000143329	0.000526765	C1QTNF7	Up_in_Vehicle_Day1					18.1139	2.47714	0.624104	3.96911	7.21417e-05	0.00105878	CXCL12	Up_in_Vehicle_Day4
	61.6261	3.88311	0.530146	7.32461	2.39601e-13	3.75564e-12	LOC106996942	Up_in_Vehicle_Day1					38.7769	2.47488	0.502076	4.92928	8.25314e-07	2.25967e-05	LOC114676423	Up_in_Vehicle_Day4
	5539.17	3.87157	0.274713	14.0931	4.18521e-45	2.58808e-42	LILRA5	Up_in_Vehicle_Day1					17.7405	2.44307	0.921836	2.65022	0.00804398	0.0482072	ADAM20	Up_in_Vehicle_Day4
	3.27618	3.85528	1.57256	2.4516	0.0142222	0.0321054	LOC114672852	Up_in_Vehicle_Day1					11.956	2.43854	0.868194	2.80875	0.00497337	0.03363	LOC100425381	Up_in_Vehicle_Day4
	56.5654	3.85027	0.631386	6.09813	1.07317e-09	9.99156e-09	SSTR4	Up_in_Vehicle_Day1					907.761	2.4373	0.198548	12.2756	1.22458e-34	8.25494e-32	AEN	Up_in_Vehicle_Day4
	196.834	3.8431	1.07346	3.58009	0.000343479	0.00116396	LOC114678408	Up_in_Vehicle_Day1					72.1992	2.433	0.416603	5.84011	5.21672e-09	2.48736e-07	PTCRA	Up_in_Vehicle_Day4
	70.4578	3.83508	0.451822	8.48803	2.10169e-17	5.76386e-16	FAM167B	Up_in_Vehicle_Day1					11.1493	2.42106	0.881003	2.74807	0.00599469	0.0386639	SLC2A5	Up_in_Vehicle_Day4
	4.95707	3.81972	1.26436	3.02106	0.00251888	0.00695576	LOC114676194	Up_in_Vehicle_Day1					447.349	2.42086	0.240735	10.0561	8.63168e-24	2.83491e-21	SRR	Up_in_Vehicle_Day4
	46.4842	3.81328	0.588711	6.47733	9.33577e-11	1.00826e-09	LOC114672339	Up_in_Vehicle_Day1					74.141	2.42032	0.514795	4.70153	2.58224e-06	6.14864e-05	HES4	Up_in_Vehicle_Day4
	581.53	3.81098	0.636845	5.98415	2.17518e-09	1.93047e-08	ADGRG3	Up_in_Vehicle_Day1					74.3687	2.41965	0.416499	5.80951	6.26556e-09	2.92328e-07	CAV1	Up_in_Vehicle_Day4
	977.09	3.80609	0.328537	11.585	4.91129e-31	6.58387e-29	ENTPD3	Up_in_Vehicle_Day1					17.2531	2.41144	0.688203	3.50397	0.000458382	0.0050005	P3H2	Up_in_Vehicle_Day4
	447.793	3.79769	0.248663	15.2724	1.16794e-52	1.39934e-49	CEACAM3	Up_in_Vehicle_Day1					51.4117	2.40233	0.40502	5.9314	3.00355e-09	1.51331e-07	MAPK12	Up_in_Vehicle_Day4
	44.4477	3.79096	0.59452	6.3765	1.81183e-10	1.87644e-09	PLXDC1	Up_in_Vehicle_Day1					165.718	2.40177	0.337375	7.119	1.08715e-12	1.0267e-10	UNC5B	Up_in_Vehicle_Day4
	19.702	3.78916	0.925046	4.09619	4.20004e-05	0.000174123	MMP10	Up_in_Vehicle_Day1					275.227	2.4002	0.334938	7.1661	7.71645e-13	7.46777e-11	LOC107000367	Up_in_Vehicle_Day4
	3211.35	3.78445	0.353959	10.6918	1.11219e-26	9.03419e-25	S100A8	Up_in_Vehicle_Day1					19.1961	2.3923	0.808685	2.95826	0.00309376	0.0231311	ANPEP	Up_in_Vehicle_Day4
	4.79162	3.78364	1.29847	2.91392	0.00356916	0.00948444	LOC106992951	Up_in_Vehicle_Day1					274.328	2.38761	0.38337	6.22795	4.72567e-10	2.86901e-08	GJA1	Up_in_Vehicle_Day4
	852.918	3.77715	0.319713	11.8142	3.29741e-32	4.9001e-30	PROK2	Up_in_Vehicle_Day1					1340.09	2.38269	0.275108	8.66091	4.67995e-18	8.88237e-16	CD300H	Up_in_Vehicle_Day4
	27.8108	3.77515	0.764407	4.93867	7.8659e-07	4.55557e-06	RND3	Up_in_Vehicle_Day1					50.8637	2.37967	0.442199	5.38144	7.38916e-08	2.62638e-06	DAB2	Up_in_Vehicle_Day4
	3852.87	3.77479	0.199711	18.9013	1.11301e-79	4.26727e-76	TIMP1	Up_in_Vehicle_Day1					455.433	2.36389	0.3063	7.71757	1.1857e-14	1.42204e-12	PRKAR2B	Up_in_Vehicle_Day4
	176.532	3.74492	0.747509	5.00987	5.44669e-07	3.22561e-06	TWIST2	Up_in_Vehicle_Day1					12.2557	2.35775	0.667524	3.53208	0.000412305	0.00460054	LOC106994644	Up_in_Vehicle_Day4
	9.19983	3.73825	0.93629	3.99262	6.53482e-05	0.000258828	TSKS	Up_in_Vehicle_Day1					331.116	2.35418	0.317748	7.40894	1.27312e-13	1.34531e-11	TMEM255A	Up_in_Vehicle_Day4
	15.167	3.72758	0.88103	4.23094	2.32719e-05	0.000101692	XPNPEP2	Up_in_Vehicle_Day1					15.2148	2.3532	0.835929	2.81508	0.00487658	0.0331015	GUCA2B	Up_in_Vehicle_Day4
	5.44965	3.70506	1.22468	3.02533	0.00248365	0.00687036	COL16A1	Up_in_Vehicle_Day1					10.934	2.34698	0.853688	2.74923	0.00597363	0.0385662	LOC114676434	Up_in_Vehicle_Day4
	169.5	3.69542	0.368037	10.0409	1.00737e-23	5.8342e-22	ADAP2	Up_in_Vehicle_Day1					560.651	2.33518	0.242362	9.63508	5.68454e-22	1.56517e-19	LOC107000707	Up_in_Vehicle_Day4
	475.065	3.67456	0.373647	9.8343	8.01237e-23	4.23133e-21	SLC39A8	Up_in_Vehicle_Day1					29.9475	2.32865	0.488955	4.7625	1.9121e-06	4.74963e-05	GSTM3	Up_in_Vehicle_Day4
	63.9242	3.67279	0.956779	3.8387	0.000123687	0.00046166	COX6B2	Up_in_Vehicle_Day1					18.0799	2.3021	0.710833	3.23859	0.0012012	0.0109017	LOC114679603	Up_in_Vehicle_Day4
	1049.6	3.67075	0.387241	9.47923	2.56175e-21	1.13154e-19	PLAUR	Up_in_Vehicle_Day1					59.6269	2.29883	0.539041	4.26466	2.00205e-05	0.00036044	APOL1	Up_in_Vehicle_Day4
	6.60239	3.66092	1.04151	3.515	0.000439748	0.00144969	LOC114670521	Up_in_Vehicle_Day1					15.4253	2.2942	0.741379	3.09451	0.00197141	0.016246	LOC106997909	Up_in_Vehicle_Day4
	658.04	3.64416	0.331453	10.9945	4.06193e-28	3.89336e-26	CLEC4A	Up_in_Vehicle_Day1					13.2371	2.28996	0.682299	3.35625	0.000790076	0.00779667	LOC114673522	Up_in_Vehicle_Day4
	3.6067	3.64254	1.46032	2.49434	0.0126191	0.0289329	EMCN	Up_in_Vehicle_Day1					40.6682	2.28912	0.536818	4.26424	2.00582e-05	0.000360734	LOC106997979	Up_in_Vehicle_Day4
	134.671	3.63829	0.523817	6.94573	3.76511e-12	4.97088e-11	LOC698152	Up_in_Vehicle_Day1					843.82	2.28458	0.266921	8.559	1.13853e-17	2.00514e-15	C1QC	Up_in_Vehicle_Day4
	32.8409	3.63569	0.640618	5.67529	1.38454e-08	1.0798e-07	LOC711656	Up_in_Vehicle_Day1					116.098	2.28031	0.413482	5.51491	3.48966e-08	1.33763e-06	LOC106997375	Up_in_Vehicle_Day4
	14.3591	3.62308	0.777293	4.66115	3.14448e-06	1.63139e-05	TRPM4	Up_in_Vehicle_Day1					9.6452	2.27799	0.783681	2.90678	0.00365166	0.0263515	SLC44A5	Up_in_Vehicle_Day4
	6.48851	3.61798	1.19206	3.03505	0.00240492	0.00667472	EDN1	Up_in_Vehicle_Day1					14.9544	2.27746	0.650005	3.50376	0.000458746	0.00500168	TULP2	Up_in_Vehicle_Day4
	364.905	3.61172	0.287611	12.5577	3.60864e-36	8.23543e-34	EDA2R	Up_in_Vehicle_Day1					170.676	2.27598	0.274795	8.28245	1.20664e-16	1.85737e-14	HSDL2	Up_in_Vehicle_Day4
	492.434	3.60759	0.255921	14.0965	3.99068e-45	2.55005e-42	PHLDA3	Up_in_Vehicle_Day1					48.489	2.26498	0.394735	5.73798	9.58151e-09	4.27646e-07	SCAMP5	Up_in_Vehicle_Day4
	8.47	3.60473	0.933545	3.86133	0.000112771	0.000424385	TRNAL-CAG	Up_in_Vehicle_Day1					20.5243	2.25891	0.743524	3.03811	0.00238064	0.0188911	TIMP3	Up_in_Vehicle_Day4
	19.9157	3.60247	0.634632	5.67647	1.37503e-08	1.07282e-07	LOC114674465	Up_in_Vehicle_Day1					16.7031	2.25339	0.655819	3.43599	0.000590388	0.00619511	LOC694216	Up_in_Vehicle_Day4
	63.4855	3.59504	0.534391	6.72735	1.72778e-11	2.08442e-10	LOC114679468	Up_in_Vehicle_Day1					501.71	2.25253	0.26179	8.60436	7.67424e-18	1.36385e-15	DES	Up_in_Vehicle_Day4
	5377.22	3.58209	0.298306	12.0081	3.22144e-33	5.32371e-31	PYGL	Up_in_Vehicle_Day1					44.339	2.25139	0.484663	4.64528	3.39618e-06	7.82002e-05	RGS6	Up_in_Vehicle_Day4
	440.519	3.5736	0.223479	15.9908	1.48227e-57	2.84151e-54	LOC106993811	Up_in_Vehicle_Day1					21.0216	2.24768	0.537369	4.18275	2.8801e-05	0.000489167	OR2D2	Up_in_Vehicle_Day4
	12.866	3.56085	0.769893	4.62512	3.74379e-06	1.9062e-05	ZG16B	Up_in_Vehicle_Day1					12.2251	2.24502	0.795338	2.82273	0.00476172	0.0325364	LOC106993273	Up_in_Vehicle_Day4
	6.08251	3.55316	1.18793	2.99104	0.00278027	0.00759119	ADGRF5	Up_in_Vehicle_Day1					8.16115	2.24131	0.831136	2.69668	0.00700339	0.0434081	RPL18A	Up_in_Vehicle_Day4
	272.743	3.5352	0.415277	8.51287	1.69674e-17	4.68682e-16	OLR1	Up_in_Vehicle_Day1					224.013	2.23941	0.367642	6.09128	1.1201e-09	6.22068e-08	EHD2	Up_in_Vehicle_Day4
	345.668	3.53242	0.35534	9.94095	2.76171e-23	1.53012e-21	LOC114674205	Up_in_Vehicle_Day1					19.0351	2.23205	0.540855	4.1269	3.67687e-05	0.000599493	TNFRSF19	Up_in_Vehicle_Day4
	92.0066	3.52617	0.440153	8.01123	1.13565e-15	2.477e-14	UNC5A	Up_in_Vehicle_Day1					14.9115	2.22439	0.618062	3.59898	0.00031947	0.00373292	LOC114673070	Up_in_Vehicle_Day4
	164.885	3.52367	0.361495	9.7475	1.89074e-22	9.51327e-21	PRIMA1	Up_in_Vehicle_Day1					31.1531	2.2144	0.592175	3.73944	0.000184431	0.00237512	PLS3	Up_in_Vehicle_Day4
	6.49622	3.51493	1.26195	2.78531	0.00534771	0.0135872	ACVRL1	Up_in_Vehicle_Day1					64.4432	2.2138	0.489875	4.5191	6.2102e-06	0.000132536	IER3	Up_in_Vehicle_Day4
	37.4261	3.50439	1.46105	2.39854	0.0164605	0.0364331	TREML4	Up_in_Vehicle_Day1					17.2308	2.20825	0.589118	3.7484	0.000177967	0.00230403	RETNLB	Up_in_Vehicle_Day4
	306.977	3.50308	0.29713	11.7897	4.40996e-32	6.503e-30	LOC100429177	Up_in_Vehicle_Day1					1475.94	2.20626	0.176487	12.5009	7.37887e-36	5.34258e-33	PCNA	Up_in_Vehicle_Day4
	8.92898	3.48907	0.807221	4.32232	1.54399e-05	6.97085e-05	MMP2	Up_in_Vehicle_Day1					20.7272	2.20425	0.465687	4.73333	2.20865e-06	5.37695e-05	LOC114673316	Up_in_Vehicle_Day4
	8.75003	3.48393	1.0702	3.2554	0.00113233	0.00339116	LRRC10B	Up_in_Vehicle_Day1					418.176	2.20423	0.43447	5.07338	3.90807e-07	1.16101e-05	GFI1B	Up_in_Vehicle_Day4
	5181.68	3.4769	0.19979	17.4028	7.85445e-68	2.5095e-64	CEBPB	Up_in_Vehicle_Day1					10.6133	2.19712	0.749852	2.93007	0.00338885	0.024803	HOXA7	Up_in_Vehicle_Day4
	3.87349	3.47085	1.35531	2.56093	0.0104393	0.0245366	MGP	Up_in_Vehicle_Day1					17432.7	2.19045	0.267904	8.17623	2.92869e-16	4.30474e-14	TUBB1	Up_in_Vehicle_Day4
	25.6863	3.47082	0.630379	5.50592	3.6725e-08	2.67688e-07	LOC114675567	Up_in_Vehicle_Day1					194.424	2.17162	0.355803	6.10343	1.03817e-09	5.79862e-08	SYNGR4	Up_in_Vehicle_Day4
	80.356	3.46144	0.363739	9.5163	1.79462e-21	8.15233e-20	PCDH12	Up_in_Vehicle_Day1					2800.6	2.1668	0.552704	3.92036	8.84172e-05	0.00126907	GP1BB	Up_in_Vehicle_Day4
	3807.61	3.45933	0.253746	13.633	2.54839e-42	1.19153e-39	IRAK3	Up_in_Vehicle_Day1					14.0477	2.15201	0.669602	3.21386	0.00130963	0.0117011	PPP1R14C	Up_in_Vehicle_Day4
	15.2241	3.4584	0.672333	5.14388	2.69115e-07	1.68153e-06	LOC106997483	Up_in_Vehicle_Day1					20.3454	2.1358	0.553495	3.85875	0.000113967	0.00157563	LOC114678475	Up_in_Vehicle_Day4
	18.0799	3.45749	0.700307	4.93711	7.92868e-07	4.58916e-06	LOC114679603	Up_in_Vehicle_Day1					162.834	2.13556	0.391445	5.45558	4.88143e-08	1.81599e-06	RPS27L	Up_in_Vehicle_Day4
	16.4862	3.45577	0.839937	4.11432	3.88324e-05	0.000162182	KCNH7	Up_in_Vehicle_Day1					122.941	2.13226	0.392903	5.42694	5.73278e-08	2.09869e-06	TUSC3	Up_in_Vehicle_Day4
	44.7413	3.45036	0.58867	5.86128	4.59325e-09	3.86365e-08	PLA1A	Up_in_Vehicle_Day1					73.9335	2.13113	0.528411	4.0331	5.50462e-05	0.000842676	ATP6V0D2	Up_in_Vehicle_Day4
	19.2587	3.44484	0.791086	4.35458	1.33324e-05	6.09546e-05	LOC114672869	Up_in_Vehicle_Day1					116.287	2.12395	0.313183	6.78184	1.18654e-11	9.78717e-10	RAMP2	Up_in_Vehicle_Day4
	1514.88	3.43907	0.22184	15.5025	3.33784e-54	5.33221e-51	THBD	Up_in_Vehicle_Day1					23.5201	2.11439	0.672685	3.14321	0.00167106	0.0141052	TCIM	Up_in_Vehicle_Day4
	4.441	3.43441	1.36722	2.51196	0.0120063	0.0277169	DIPK2B	Up_in_Vehicle_Day1					276.967	2.1071	0.301878	6.97997	2.95234e-12	2.672e-10	BMP6	Up_in_Vehicle_Day4
	8.57406	3.43302	1.12575	3.04954	0.00229191	0.00639905	KCNG1	Up_in_Vehicle_Day1					14.1433	2.09433	0.716814	2.92173	0.00348097	0.0253538	TMEM26	Up_in_Vehicle_Day4
	388.575	3.42861	0.319256	10.7394	6.64949e-27	5.59082e-25	B3GNT8	Up_in_Vehicle_Day1					2552.77	2.09272	0.331882	6.3056	2.87072e-10	1.82691e-08	C3AR1	Up_in_Vehicle_Day4
	10839.1	3.42828	0.301003	11.3895	4.71464e-30	5.61365e-28	MMP9	Up_in_Vehicle_Day1					31.0997	2.09203	0.511165	4.09266	4.26453e-05	0.000683338	LOC701866	Up_in_Vehicle_Day4
	11213.2	3.41548	0.27443	12.4457	1.47524e-35	3.07395e-33	ALOX5AP	Up_in_Vehicle_Day1					114.935	2.09161	0.502047	4.16618	3.09751e-05	0.000519324	PRTFDC1	Up_in_Vehicle_Day4
	9.74122	3.41285	0.891208	3.82947	0.000128421	0.000477193	ZNF385B	Up_in_Vehicle_Day1					8.26387	2.08372	0.769582	2.70759	0.00677727	0.0423558	LOC114671192	Up_in_Vehicle_Day4
	28.0899	3.41111	0.709601	4.80708	1.5315e-06	8.3477e-06	LOC106998974	Up_in_Vehicle_Day1					11.7114	2.08273	0.720588	2.89032	0.00384848	0.0274176	LOC114673777	Up_in_Vehicle_Day4
	62.7691	3.40438	0.650124	5.23651	1.6364e-07	1.071e-06	TUBG1	Up_in_Vehicle_Day1					47.9063	2.07684	0.432356	4.80355	1.5588e-06	4.00433e-05	CD300LD_1	Up_in_Vehicle_Day4
	74.3687	3.39819	0.4133	8.22209	1.99981e-16	4.79205e-15	CAV1	Up_in_Vehicle_Day1					478.685	2.07617	0.392003	5.29632	1.18161e-07	3.95535e-06	PDCD1LG2	Up_in_Vehicle_Day4
	179.897	3.38935	0.367685	9.21808	3.02456e-20	1.21045e-18	PLAU	Up_in_Vehicle_Day1					1550.07	2.06984	0.340378	6.08101	1.19429e-09	6.57668e-08	APOBEC3A	Up_in_Vehicle_Day4
	39.9577	3.38842	0.409843	8.26761	1.36672e-16	3.36328e-15	CCIN	Up_in_Vehicle_Day1					12.0786	2.06977	0.59419	3.48335	0.000495187	0.00534534	LOC106995478	Up_in_Vehicle_Day4
	981.912	3.388	0.404923	8.36701	5.90983e-17	1.53304e-15	PSTPIP2	Up_in_Vehicle_Day1					14.3294	2.06976	0.640642	3.23076	0.00123463	0.011143	LOC106994106	Up_in_Vehicle_Day4
	4062.85	3.38097	0.25138	13.4497	3.09303e-41	1.16261e-38	PLAC8	Up_in_Vehicle_Day1					968.553	2.06897	0.274351	7.54131	4.65273e-14	5.1975e-12	PLD4	Up_in_Vehicle_Day4
	40.7826	3.37506	0.483262	6.9839	2.8709e-12	3.84324e-11	FABP4	Up_in_Vehicle_Day1					339.746	2.06346	0.312224	6.6089	3.87194e-11	2.85633e-09	CA13	Up_in_Vehicle_Day4
	5393.15	3.37469	0.25743	13.1091	2.91873e-39	9.02454e-37	ADGRE1	Up_in_Vehicle_Day1					10.2391	2.05801	0.761415	2.70288	0.00687425	0.0427432	FBN2	Up_in_Vehicle_Day4
	28.447	3.36886	0.637258	5.2865	1.24677e-07	8.34227e-07	LOC114670526	Up_in_Vehicle_Day1					11.4573	2.05698	0.640961	3.20921	0.00133101	0.0118434	CCN1	Up_in_Vehicle_Day4
	297.775	3.35405	0.277131	12.1028	1.02099e-33	1.74753e-31	LOC114676874	Up_in_Vehicle_Day1					1011.02	2.05455	0.197022	10.428	1.84764e-25	6.94607e-23	BBC3	Up_in_Vehicle_Day4
	17.7918	3.35011	0.694983	4.82043	1.43252e-06	7.87696e-06	LOC114677545	Up_in_Vehicle_Day1					24.6164	2.04729	0.753849	2.71578	0.00661193	0.0415349	DEFB1	Up_in_Vehicle_Day4
	162.887	3.34496	0.426336	7.84583	4.30114e-15	8.52666e-14	LOC106995137	Up_in_Vehicle_Day1					60.2915	2.04415	0.361629	5.6526	1.58039e-08	6.73093e-07	RADX	Up_in_Vehicle_Day4
	994.585	3.33882	0.276631	12.0696	1.52882e-33	2.57083e-31	C5AR2	Up_in_Vehicle_Day1					227.282	2.04246	0.303844	6.72205	1.79187e-11	1.4068e-09	HTR7	Up_in_Vehicle_Day4
	139.279	3.33738	0.514469	6.48704	8.75407e-11	9.49183e-10	HP	Up_in_Vehicle_Day1					36.8605	2.0348	0.571353	3.56138	0.000368911	0.0041905	ZMYND15	Up_in_Vehicle_Day4
	74.6382	3.33256	0.460671	7.23414	4.68488e-13	7.05491e-12	HES1	Up_in_Vehicle_Day1					55.1059	2.03245	0.513689	3.95658	7.60312e-05	0.0011092	PTPRK	Up_in_Vehicle_Day4
	38.362	3.33135	1.22863	2.71143	0.00669935	0.016584	NR2E1	Up_in_Vehicle_Day1					11.7018	2.01841	0.694194	2.90756	0.00364257	0.0263054	PMP22	Up_in_Vehicle_Day4
	3778.85	3.33045	0.266496	12.4972	7.73542e-36	1.70446e-33	KCNJ15	Up_in_Vehicle_Day1					33.0958	2.01325	0.499977	4.02668	5.65707e-05	0.00086191	CAV2	Up_in_Vehicle_Day4
	7.88316	3.32855	1.26426	2.63281	0.00846827	0.0204223	MIR34A	Up_in_Vehicle_Day1					602.277	2.0101	0.260927	7.70367	1.3221e-14	1.57596e-12	GUCY1B1	Up_in_Vehicle_Day4
	1404.11	3.3278	0.28996	11.4768	1.72629e-30	2.13503e-28	SIGLEC16	Up_in_Vehicle_Day1					11.0211	2.00692	0.679939	2.95162	0.00316109	0.0234966	LOC114678889	Up_in_Vehicle_Day4
	120.594	3.32423	0.418311	7.94679	1.91409e-15	4.00144e-14	NLRC4	Up_in_Vehicle_Day1					7183.44	2.00202	0.3153	6.34957	2.15919e-10	1.42601e-08	MPIG6B	Up_in_Vehicle_Day4
	34.2224	3.31912	0.590188	5.62384	1.86759e-08	1.42636e-07	LOC114676337	Up_in_Vehicle_Day1					9.06292	2.00164	0.734488	2.72522	0.00642578	0.0406661	LOC114676354	Up_in_Vehicle_Day4
	269.817	3.31907	0.376084	8.82536	1.0911e-18	3.55722e-17	CLEC4E	Up_in_Vehicle_Day1					24.1837	1.99665	0.609383	3.27652	0.00105096	0.00978912	LOC114672153	Up_in_Vehicle_Day4
	12.241	3.31815	0.902382	3.6771	0.0002359	0.000829307	C10H20orf197	Up_in_Vehicle_Day1					9.17587	1.99607	0.723749	2.75796	0.00581638	0.0378132	PANX2	Up_in_Vehicle_Day4
	12.338	3.31671	0.934442	3.5494	0.000386105	0.00129286	CLEC6A	Up_in_Vehicle_Day1					16.0686	1.99588	0.659732	3.02529	0.00248396	0.0195251	MIR576	Up_in_Vehicle_Day4
	5.79038	3.30759	1.1332	2.91881	0.00351371	0.00935208	SPRY4	Up_in_Vehicle_Day1					268.99	1.9944	0.360256	5.53606	3.09354e-08	1.19796e-06	ADRA2A	Up_in_Vehicle_Day4
	37.8262	3.29999	0.65792	5.01579	5.28155e-07	3.13556e-06	MERTK	Up_in_Vehicle_Day1					89.1666	1.99341	0.328648	6.06549	1.3155e-09	7.08449e-08	FGF2	Up_in_Vehicle_Day4
	68.6642	3.2984	0.340601	9.68406	3.52446e-22	1.72357e-20	LOC114672286	Up_in_Vehicle_Day1					21.5894	1.99331	0.457312	4.35876	1.30799e-05	0.000247531	LOC710558	Up_in_Vehicle_Day4
	501.71	3.29804	0.260575	12.6568	1.02604e-36	2.52169e-34	DES	Up_in_Vehicle_Day1					15.1711	1.99256	0.704502	2.82833	0.00467916	0.0320866	NFIB	Up_in_Vehicle_Day4
	18.7657	3.29779	0.710731	4.63999	3.48419e-06	1.7854e-05	LOC114679585	Up_in_Vehicle_Day1					12.8402	1.98814	0.705529	2.81794	0.00483325	0.0328768	LOC106992745	Up_in_Vehicle_Day4
	15.5193	3.29359	0.806058	4.08605	4.38786e-05	0.000180971	PTPRH	Up_in_Vehicle_Day1					115.347	1.97872	0.404961	4.88621	1.02795e-06	2.77561e-05	LGALSL	Up_in_Vehicle_Day4
	224.019	3.2912	0.345779	9.51822	1.76174e-21	8.03384e-20	KLHDC7B	Up_in_Vehicle_Day1					391.906	1.9662	0.2751	7.14721	8.85565e-13	8.52804e-11	ATF3	Up_in_Vehicle_Day4
	12247.4	3.2834	0.232396	14.1285	2.53577e-45	1.73609e-42	FGR	Up_in_Vehicle_Day1					665.288	1.96321	0.250987	7.82197	5.20024e-15	6.64441e-13	ACER2	Up_in_Vehicle_Day4
	11654.2	3.28092	0.270955	12.1087	9.49434e-34	1.64882e-31	C5AR1	Up_in_Vehicle_Day1					570.004	1.95728	0.289218	6.7675	1.31029e-11	1.05411e-09	ECM1	Up_in_Vehicle_Day4
	6.90672	3.27876	1.30628	2.51	0.012073	0.0278339	GPR20	Up_in_Vehicle_Day1					564.127	1.94979	0.310562	6.27826	3.42391e-10	2.13166e-08	TSPAN2	Up_in_Vehicle_Day4
	21.5449	3.27396	0.823983	3.97333	7.08738e-05	0.000278583	LOC106997927	Up_in_Vehicle_Day1					150.35	1.94234	0.43395	4.47595	7.60714e-06	0.000158711	FHL1	Up_in_Vehicle_Day4
	113.598	3.27183	0.334976	9.76736	1.55452e-22	7.92558e-21	LOC106993835	Up_in_Vehicle_Day1					200.036	1.94069	0.381399	5.08834	3.61205e-07	1.08634e-05	ARHGEF10	Up_in_Vehicle_Day4
	14.4629	3.26048	0.964537	3.38035	0.000723926	0.00226168	AFAP1	Up_in_Vehicle_Day1					291.542	1.93666	0.314427	6.15934	7.3047e-10	4.19999e-08	NCKAP1	Up_in_Vehicle_Day4
	101.908	3.25976	0.415972	7.83648	4.63339e-15	9.15691e-14	CITED4	Up_in_Vehicle_Day1					75.7868	1.93492	0.293152	6.60038	4.10117e-11	2.99156e-09	CEND1	Up_in_Vehicle_Day4
	47.113	3.25955	0.629842	5.17519	2.27684e-07	1.4424e-06	LOC106993624	Up_in_Vehicle_Day1					514.331	1.93447	0.358472	5.39643	6.79788e-08	2.43392e-06	MYLK	Up_in_Vehicle_Day4
	63.0264	3.25877	0.505661	6.44458	1.15924e-10	1.23254e-09	CRLF2	Up_in_Vehicle_Day1					1426.43	1.93148	0.254695	7.5835	3.3636e-14	3.82297e-12	TCF7L2	Up_in_Vehicle_Day4
	10.2868	3.24932	0.917994	3.53959	0.000400746	0.00133512	LOC114676819	Up_in_Vehicle_Day1					308.796	1.92785	0.347722	5.54422	2.95259e-08	1.1521e-06	GP6_1	Up_in_Vehicle_Day4
	2231.14	3.24258	0.285738	11.3481	7.58192e-30	8.80881e-28	C19H19orf38	Up_in_Vehicle_Day1					40.7691	1.92371	0.484577	3.96988	7.19087e-05	0.00105616	TGFB2	Up_in_Vehicle_Day4
	5.48817	3.23908	1.16573	2.77858	0.00545975	0.0138243	ECSCR	Up_in_Vehicle_Day1					214.907	1.92191	0.338058	5.68513	1.30712e-08	5.64082e-07	KCNN3	Up_in_Vehicle_Day4
	2978.5	3.23243	0.296421	10.9049	1.09253e-27	9.91104e-26	SIGLEC5	Up_in_Vehicle_Day1					213.445	1.91036	0.352212	5.42389	5.83149e-08	2.13084e-06	ROBO2	Up_in_Vehicle_Day4
	150.414	3.21765	0.407946	7.88745	3.08434e-15	6.27007e-14	CD300E	Up_in_Vehicle_Day1					261.62	1.90935	0.251908	7.57957	3.46698e-14	3.91769e-12	FBXO22	Up_in_Vehicle_Day4
	1238.93	3.21296	0.305483	10.5177	7.16215e-26	5.22047e-24	LILRA1	Up_in_Vehicle_Day1					783.897	1.9053	0.275299	6.92085	4.4893e-12	3.9711e-10	MTSS2	Up_in_Vehicle_Day4
	15.031	3.20997	0.689617	4.65471	3.24442e-06	1.67778e-05	CDH5	Up_in_Vehicle_Day1					20.6427	1.90166	0.629553	3.02065	0.00252233	0.0197711	TMEM95	Up_in_Vehicle_Day4
	10480.9	3.20763	0.260853	12.2967	9.43857e-35	1.88477e-32	HCK	Up_in_Vehicle_Day1					143.345	1.89794	0.279821	6.78269	1.17955e-11	9.77076e-10	NRG4	Up_in_Vehicle_Day4
	5663.03	3.20476	0.277162	11.5628	6.36369e-31	8.41324e-29	SIGLEC11	Up_in_Vehicle_Day1					84.8564	1.89494	0.383974	4.93506	8.01269e-07	2.19692e-05	MCOLN3	Up_in_Vehicle_Day4
	41.1004	3.19392	0.506725	6.30306	2.91827e-10	2.93974e-09	LOC114670632	Up_in_Vehicle_Day1					335.837	1.89193	0.274919	6.88176	5.91181e-12	5.15938e-10	C1H1orf198	Up_in_Vehicle_Day4
	57.7898	3.19068	0.581419	5.48774	4.07101e-08	2.95275e-07	LOC114672285	Up_in_Vehicle_Day1					28.497	1.88348	0.522475	3.60491	0.000312256	0.00366404	LOC114673035	Up_in_Vehicle_Day4
	5.42728	3.19065	1.26575	2.52076	0.0117102	0.0270921	EPHX4	Up_in_Vehicle_Day1					353.497	1.88082	0.294122	6.39467	1.60891e-10	1.09211e-08	ELOVL7	Up_in_Vehicle_Day4
	18.8312	3.18921	0.832946	3.82883	0.000128754	0.000478336	FBP2	Up_in_Vehicle_Day1					20.8874	1.87576	0.599945	3.12655	0.00176872	0.0148143	LRRC15	Up_in_Vehicle_Day4
	32.2407	3.17445	0.584955	5.42682	5.73673e-08	4.06705e-07	LOC114679562	Up_in_Vehicle_Day1					23.0488	1.86949	0.526113	3.55341	0.000380276	0.0042872	LOC106995400	Up_in_Vehicle_Day4
	679.943	3.17268	0.417634	7.59679	3.03574e-14	5.4388e-13	LPL	Up_in_Vehicle_Day1					615.965	1.86878	0.282943	6.60478	3.981e-11	2.91478e-09	CLEC4G	Up_in_Vehicle_Day4
	193.718	3.16801	0.386612	8.19429	2.5207e-16	5.98042e-15	LOC106999328	Up_in_Vehicle_Day1					883.95	1.86559	0.248643	7.50308	6.23361e-14	6.80787e-12	SELENOP	Up_in_Vehicle_Day4
	161.705	3.16346	0.318871	9.9208	3.38036e-23	1.8462e-21	CAVIN1	Up_in_Vehicle_Day1					11.3569	1.865	0.698406	2.67036	0.00757697	0.0459231	TNFRSF9	Up_in_Vehicle_Day4
	6.92989	3.15785	1.17727	2.68236	0.00731041	0.0179071	MAGEC3	Up_in_Vehicle_Day1					17.1311	1.86311	0.69359	2.68619	0.00722717	0.0445447	LOC114670851	Up_in_Vehicle_Day4
	130.853	3.15457	0.304381	10.3639	3.62055e-25	2.44166e-23	LOC114670018	Up_in_Vehicle_Day1					248.077	1.8574	0.273842	6.78275	1.17913e-11	9.77076e-10	CCM2L	Up_in_Vehicle_Day4
	23.1698	3.15355	0.578748	5.44892	5.0678e-08	3.6277e-07	ABCG4	Up_in_Vehicle_Day1					21.7208	1.85645	0.529889	3.50347	0.000459245	0.00500434	LOC106992582	Up_in_Vehicle_Day4
	2227.39	3.14948	0.26572	11.8526	2.0859e-32	3.19893e-30	LOC106995758	Up_in_Vehicle_Day1					17.2807	1.85158	0.662265	2.79583	0.0051766	0.0347161	LOC114678577	Up_in_Vehicle_Day4
	2703.48	3.149	0.254842	12.3567	4.48144e-35	9.13928e-33	LTB4R	Up_in_Vehicle_Day1					243.399	1.84927	0.346393	5.33865	9.36405e-08	3.22285e-06	IFI44	Up_in_Vehicle_Day4
	4473.97	3.14779	0.244709	12.8634	7.23388e-38	1.98105e-35	IFNGR2	Up_in_Vehicle_Day1					14.1748	1.84847	0.685684	2.69581	0.00702178	0.043467	PBK	Up_in_Vehicle_Day4
	33.0405	3.129	0.706568	4.42845	9.49145e-06	4.46835e-05	LOC107000215	Up_in_Vehicle_Day1					85.0693	1.84804	0.390922	4.72738	2.2744e-06	5.52327e-05	PLK2	Up_in_Vehicle_Day4
	1710.23	3.12281	0.231649	13.4808	2.0296e-41	7.78149e-39	RRP12	Up_in_Vehicle_Day1					1504.68	1.84472	0.333788	5.52663	3.26432e-08	1.25866e-06	KLF4	Up_in_Vehicle_Day4
	1341.87	3.12257	0.236215	13.2192	6.79802e-40	2.20878e-37	SOCS3	Up_in_Vehicle_Day1					3218.96	1.83539	0.267305	6.86626	6.59078e-12	5.70103e-10	CD68	Up_in_Vehicle_Day4
	22.8432	3.12139	0.648302	4.81472	1.47408e-06	8.06681e-06	LOC114671315	Up_in_Vehicle_Day1					3155.27	1.82228	0.362358	5.02894	4.93193e-07	1.44549e-05	ITGA2B	Up_in_Vehicle_Day4
	5555.21	3.11788	0.251385	12.4028	2.52356e-35	5.20178e-33	P2RY13	Up_in_Vehicle_Day1					540.351	1.82079	0.259885	7.00613	2.45007e-12	2.24866e-10	PAQR5	Up_in_Vehicle_Day4
	126.981	3.11672	0.287783	10.8301	2.47929e-27	2.1409e-25	C2H3orf86	Up_in_Vehicle_Day1					47.3571	1.81377	0.449338	4.03654	5.42447e-05	0.000832362	EIF5A2	Up_in_Vehicle_Day4
	136.827	3.10765	0.410022	7.57922	3.47647e-14	6.15364e-13	LOC114672422	Up_in_Vehicle_Day1					513.117	1.81037	0.391171	4.62806	3.69101e-06	8.40974e-05	GP1BA	Up_in_Vehicle_Day4
	187.496	3.10658	0.439238	7.07266	1.51992e-12	2.11137e-11	CD36	Up_in_Vehicle_Day1					100.85	1.80693	0.304408	5.93587	2.92287e-09	1.48029e-07	TRIM67	Up_in_Vehicle_Day4
	1555.32	3.10638	0.34337	9.04676	1.47277e-19	5.36751e-18	LOC715954	Up_in_Vehicle_Day1					37.0639	1.80529	0.508549	3.54988	0.000385404	0.00434002	AFAP1L1	Up_in_Vehicle_Day4
	120.508	3.10156	0.336951	9.20478	3.42378e-20	1.35049e-18	SLC26A8	Up_in_Vehicle_Day1					56.3724	1.80257	0.305264	5.90494	3.52768e-09	1.76375e-07	CABLES1	Up_in_Vehicle_Day4
	617.315	3.1004	0.311834	9.94247	2.7199e-23	1.51132e-21	BMX	Up_in_Vehicle_Day1					30.6755	1.80034	0.475393	3.78705	0.000152449	0.00202254	MIR197	Up_in_Vehicle_Day4
	292.805	3.09422	0.315276	9.81432	9.7698e-23	5.11714e-21	LOC695256	Up_in_Vehicle_Day1					254.223	1.79252	0.328552	5.45581	4.87496e-08	1.81599e-06	P2RY12	Up_in_Vehicle_Day4
	20.6634	3.09012	0.703723	4.3911	1.12778e-05	5.22464e-05	LOC100424589	Up_in_Vehicle_Day1					73.6539	1.78685	0.415917	4.29617	1.73776e-05	0.000319582	LOC114673141	Up_in_Vehicle_Day4
	514.553	3.08135	0.306627	10.0492	9.26407e-24	5.4144e-22	RRAGD	Up_in_Vehicle_Day1					527.788	1.7817	0.325992	5.46546	4.61711e-08	1.73244e-06	SERPINE1	Up_in_Vehicle_Day4
	13.6895	3.07976	0.75044	4.10395	4.06163e-05	0.00016908	SOX18	Up_in_Vehicle_Day1					30.8522	1.76764	0.457121	3.8669	0.000110228	0.00153043	HSPG2	Up_in_Vehicle_Day4
	24.0727	3.07408	0.638094	4.8176	1.45296e-06	7.96806e-06	LOC114674957	Up_in_Vehicle_Day1					25.2656	1.76482	0.497365	3.54834	0.00038766	0.00435789	LOC114672783	Up_in_Vehicle_Day4
	29.0994	3.07382	0.543351	5.65715	1.53904e-08	1.19061e-07	ADM	Up_in_Vehicle_Day1					21.8535	1.76302	0.558925	3.15431	0.00160879	0.0137457	LOC106998034	Up_in_Vehicle_Day4
	82.5163	3.07199	0.365679	8.40078	4.43523e-17	1.15836e-15	LOC106999253	Up_in_Vehicle_Day1					505.521	1.76068	0.254849	6.9087	4.89111e-12	4.30704e-10	CLNK	Up_in_Vehicle_Day4
	8.01072	3.06252	1.19085	2.5717	0.01012	0.0238712	LOC114676815	Up_in_Vehicle_Day1					17.1974	1.76005	0.559787	3.14413	0.0016658	0.014079	FILIP1	Up_in_Vehicle_Day4
	327.667	3.06229	0.367476	8.33329	7.86262e-17	2.00701e-15	OLIG1	Up_in_Vehicle_Day1					25.8041	1.75048	0.537737	3.25526	0.00113287	0.0104121	TRNAN-GUU	Up_in_Vehicle_Day4
	110.144	3.0579	0.380098	8.04503	8.62267e-16	1.91315e-14	TNFRSF8	Up_in_Vehicle_Day1					106.609	1.74851	0.422881	4.13475	3.55335e-05	0.000583181	CTH	Up_in_Vehicle_Day4
	7.8695	3.05788	1.08455	2.81948	0.00481008	0.0123539	LOC114678601	Up_in_Vehicle_Day1					20.9853	1.74736	0.552909	3.16031	0.00157601	0.013507	LIMS2	Up_in_Vehicle_Day4
	196.008	3.05657	0.307195	9.94991	2.52401e-23	1.41065e-21	NINJ2	Up_in_Vehicle_Day1					40.7826	1.74268	0.495687	3.51568	0.000438635	0.00482548	FABP4	Up_in_Vehicle_Day4
	38.7769	3.05411	0.499552	6.1137	9.73444e-10	9.12515e-09	LOC114676423	Up_in_Vehicle_Day1					45.7611	1.73809	0.466383	3.72674	0.000193975	0.00248169	LOC114670738	Up_in_Vehicle_Day4
	67.5675	3.05226	0.358386	8.51667	1.64202e-17	4.56247e-16	LOC114670777	Up_in_Vehicle_Day1					270.775	1.73412	0.426967	4.0615	4.87593e-05	0.000765005	AZU1	Up_in_Vehicle_Day4
	7.14521	3.05165	0.955504	3.19377	0.0014043	0.00411251	MIR373	Up_in_Vehicle_Day1					25.5468	1.7336	0.480855	3.60524	0.000311862	0.00366381	LOC106994969	Up_in_Vehicle_Day4
	24.0848	3.05026	0.65092	4.68608	2.78482e-06	1.45503e-05	PTPRO	Up_in_Vehicle_Day1					60.1004	1.73324	0.309565	5.59896	2.15648e-08	8.80103e-07	C6H5orf58	Up_in_Vehicle_Day4
	545.716	3.04954	0.230778	13.2142	7.26865e-40	2.32233e-37	PROS1	Up_in_Vehicle_Day1					94.7422	1.72734	0.288892	5.97918	2.24259e-09	1.1598e-07	ADAMTSL5	Up_in_Vehicle_Day4
	45.2713	3.0449	0.470892	6.46624	1.00473e-10	1.07782e-09	LOC114672322	Up_in_Vehicle_Day1					74.6382	1.7254	0.467113	3.69375	0.000220973	0.00273925	HES1	Up_in_Vehicle_Day4
	54.4906	3.04484	1.1083	2.7473	0.00600882	0.0150751	FOLR2	Up_in_Vehicle_Day1					95.4535	1.72479	0.485129	3.55532	0.000377524	0.00426436	MSR1	Up_in_Vehicle_Day4
	1168.62	3.04212	0.288239	10.5542	4.85878e-26	3.63839e-24	TP53I11	Up_in_Vehicle_Day1					477.945	1.72123	0.303973	5.66245	1.4923e-08	6.3836e-07	SEC14L5	Up_in_Vehicle_Day4
	12.9976	3.03858	0.746073	4.07277	4.64576e-05	0.000190623	LOC106997199	Up_in_Vehicle_Day1					57.4288	1.72078	0.486325	3.53833	0.00040266	0.00450578	PRB3	Up_in_Vehicle_Day4
	20.5243	3.03845	0.738128	4.11643	3.8479e-05	0.000160882	TIMP3	Up_in_Vehicle_Day1					87.2502	1.71644	0.321402	5.34046	9.27102e-08	3.2021e-06	LOC106998712	Up_in_Vehicle_Day4
	10.1592	3.03823	1.12377	2.70362	0.00685893	0.0169309	LOC100426235	Up_in_Vehicle_Day1					2992.9	1.7161	0.272879	6.28887	3.19782e-10	2.00366e-08	ITGAX	Up_in_Vehicle_Day4
	10.0402	3.03809	0.905439	3.35538	0.000792563	0.00245769	LOC106997385	Up_in_Vehicle_Day1					30.9178	1.7151	0.528103	3.24766	0.00116356	0.0106229	SHANK3	Up_in_Vehicle_Day4
	32.3526	3.03252	0.590181	5.13828	2.7727e-07	1.72517e-06	LOC114678315	Up_in_Vehicle_Day1					77.9167	1.70417	0.396991	4.29273	1.76492e-05	0.00032427	IFI44L	Up_in_Vehicle_Day4
	3771.33	3.03132	0.249387	12.1551	5.39077e-34	9.65804e-32	LOC718403	Up_in_Vehicle_Day1					1915.49	1.69611	0.16307	10.4011	2.44964e-25	9.03549e-23	PTP4A1	Up_in_Vehicle_Day4
	1024.52	3.0285	0.338556	8.94535	3.70788e-19	1.28768e-17	A4GALT	Up_in_Vehicle_Day1					29.8273	1.69128	0.387347	4.36631	1.26362e-05	0.000240765	LOC100427033	Up_in_Vehicle_Day4
	222.698	3.02847	0.472114	6.41471	1.41092e-10	1.48449e-09	LGALS9B	Up_in_Vehicle_Day1					35.2287	1.69082	0.469014	3.60505	0.00031209	0.00366404	SLC1A1	Up_in_Vehicle_Day4
	8.46733	3.02833	0.978688	3.09428	0.00197293	0.00558822	C3H7orf57	Up_in_Vehicle_Day1					38.2753	1.68961	0.37925	4.45513	8.38423e-06	0.000172348	LOC114672490	Up_in_Vehicle_Day4
	39.5845	3.02743	0.387026	7.8223	5.18656e-15	1.01559e-13	TEK	Up_in_Vehicle_Day1					32774.1	1.68949	0.365752	4.61922	3.85182e-06	8.72529e-05	PPBP	Up_in_Vehicle_Day4
	49.0484	3.02665	0.430144	7.03636	1.97323e-12	2.69614e-11	IFITM10	Up_in_Vehicle_Day1					405.52	1.68945	0.246628	6.85019	7.37525e-12	6.26864e-10	GUCY1A1	Up_in_Vehicle_Day4
	6.23627	3.02441	1.16731	2.59093	0.00957175	0.0227317	LOC114670218	Up_in_Vehicle_Day1					1433.69	1.68365	0.3317	5.07583	3.85816e-07	1.14974e-05	TMEM158	Up_in_Vehicle_Day4
	91.8742	3.02435	0.30101	10.0474	9.43607e-24	5.49816e-22	S100A2	Up_in_Vehicle_Day1					14.935	1.68105	0.621067	2.70672	0.00679518	0.0424406	WASF1	Up_in_Vehicle_Day4
	25.7684	3.02303	0.889285	3.3994	0.000675348	0.0021248	BEAN1	Up_in_Vehicle_Day1					125.28	1.6789	0.275031	6.10439	1.03193e-09	5.78028e-08	LOC107000802	Up_in_Vehicle_Day4
	224.013	3.02103	0.36681	8.23594	1.78155e-16	4.30711e-15	EHD2	Up_in_Vehicle_Day1					17.4248	1.67584	0.614855	2.72559	0.00641873	0.0406346	LOC114679459	Up_in_Vehicle_Day4
	67.2607	3.02093	1.02373	2.95091	0.00316836	0.00854133	ABHD12B	Up_in_Vehicle_Day1					309.032	1.67299	0.366254	4.56784	4.92768e-06	0.000108726	PALLD	Up_in_Vehicle_Day4
	3659.95	3.01818	0.224908	13.4196	4.64147e-41	1.71109e-38	LILRB1	Up_in_Vehicle_Day1					211.487	1.65937	0.304171	5.4554	4.88623e-08	1.81599e-06	SAMD10	Up_in_Vehicle_Day4
	7.0316	3.01098	1.10591	2.72263	0.00647636	0.0161048	NLRP2	Up_in_Vehicle_Day1					451.069	1.6513	0.311891	5.29447	1.19362e-07	3.97515e-06	ABLIM3	Up_in_Vehicle_Day4
	31.1531	3.00856	0.587965	5.11689	3.10611e-07	1.92078e-06	PLS3	Up_in_Vehicle_Day1					2860.68	1.65126	0.330162	5.00137	5.69258e-07	1.63653e-05	ITGB3	Up_in_Vehicle_Day4
	2178.09	3.00771	0.238647	12.6031	2.02878e-36	4.80144e-34	SUPT20HL2	Up_in_Vehicle_Day1					169.733	1.64831	0.373029	4.41873	9.92846e-06	0.000198406	TGFB1I1	Up_in_Vehicle_Day4
	165.951	3.00691	0.391225	7.6859	1.51928e-14	2.81398e-13	LOC114675533	Up_in_Vehicle_Day1					44.6832	1.64642	0.350474	4.6977	2.63103e-06	6.24521e-05	LOC106993585	Up_in_Vehicle_Day4
	19.6209	3.00375	0.837504	3.58655	0.000335079	0.0011379	LOC106995027	Up_in_Vehicle_Day1					59.9441	1.63685	0.532828	3.072	0.00212632	0.0172909	LOC106998163	Up_in_Vehicle_Day4
	6.71836	3.00242	1.17581	2.55349	0.0106648	0.0250177	SNTG2	Up_in_Vehicle_Day1					167.661	1.63527	0.334044	4.89537	9.81198e-07	2.66409e-05	PXDC1	Up_in_Vehicle_Day4
	43.4656	2.99947	0.416324	7.20465	5.81939e-13	8.64118e-12	LOC114673143	Up_in_Vehicle_Day1					37.138	1.62913	0.42326	3.849	0.0001186	0.00162932	ISG15	Up_in_Vehicle_Day4
	318.131	2.99857	0.407227	7.36338	1.79309e-13	2.87165e-12	PTGER2	Up_in_Vehicle_Day1					196.024	1.62765	0.21643	7.52046	5.45843e-14	6.05186e-12	TRIAP1	Up_in_Vehicle_Day4
	15.886	2.99807	0.679495	4.4122	1.02326e-05	4.79136e-05	LOC114673848	Up_in_Vehicle_Day1					298.022	1.62687	0.364426	4.46419	8.03717e-06	0.000166439	KLK2	Up_in_Vehicle_Day4
	23.5925	2.99806	0.785363	3.81743	0.00013485	0.00049905	LOC106998458	Up_in_Vehicle_Day1					79.4465	1.62422	0.325251	4.99374	5.92226e-07	1.69261e-05	RTN2	Up_in_Vehicle_Day4
	1313.93	2.99682	0.271102	11.0542	2.09138e-28	2.06658e-26	CCR1	Up_in_Vehicle_Day1					12.7749	1.6209	0.566997	2.85874	0.00425324	0.0296536	C7H15orf56	Up_in_Vehicle_Day4
	25.831	2.99482	0.567465	5.27755	1.30925e-07	8.72988e-07	TM4SF19	Up_in_Vehicle_Day1					1238.93	1.61698	0.306123	5.28213	1.2769e-07	4.23088e-06	LILRA1	Up_in_Vehicle_Day4
	408.115	2.98192	0.263159	11.3312	9.18892e-30	1.0548e-27	FLVCR2	Up_in_Vehicle_Day1					7008.83	1.61625	0.299386	5.39856	6.71777e-08	2.40965e-06	FCGR3	Up_in_Vehicle_Day4
	14.8941	2.97859	0.863251	3.45043	0.000559701	0.00179482	TMEM119	Up_in_Vehicle_Day1					2331.85	1.61579	0.144963	11.1462	7.47007e-29	3.47696e-26	ASCC3	Up_in_Vehicle_Day4
	58.359	2.97679	0.485479	6.13165	8.69722e-10	8.20097e-09	EPHA2	Up_in_Vehicle_Day1					1603.63	1.61542	0.377605	4.27807	1.88522e-05	0.000342193	PF4V1	Up_in_Vehicle_Day4
	858.692	2.9738	0.345092	8.61742	6.84795e-18	1.99204e-16	PLSCR1	Up_in_Vehicle_Day1					3434.63	1.61495	0.202995	7.95562	1.78234e-15	2.43657e-13	DUSP5	Up_in_Vehicle_Day4
	4621.5	2.96545	0.286047	10.367	3.50372e-25	2.37337e-23	LILRA2_1	Up_in_Vehicle_Day1					318.64	1.61464	0.326156	4.95052	7.40154e-07	2.04947e-05	SLC6A4	Up_in_Vehicle_Day4
	9275.67	2.95986	0.295369	10.0209	1.23411e-23	7.02014e-22	LOC715912	Up_in_Vehicle_Day1					33.6736	1.60957	0.402928	3.99468	6.47811e-05	0.000967461	LOC699301	Up_in_Vehicle_Day4
	73.302	2.95577	0.402103	7.35077	1.97065e-13	3.11952e-12	F12	Up_in_Vehicle_Day1					360.602	1.60681	0.351099	4.57651	4.72788e-06	0.000104791	IGF2	Up_in_Vehicle_Day4
	20.6028	2.95512	0.615608	4.80032	1.58412e-06	8.6027e-06	PROKR1	Up_in_Vehicle_Day1					34.2429	1.60238	0.436358	3.67217	0.000240502	0.00294033	AP1S3	Up_in_Vehicle_Day4
	1420.86	2.95254	0.308875	9.55902	1.18882e-21	5.55846e-20	LOC106992276	Up_in_Vehicle_Day1					880.128	1.59927	0.287003	5.57232	2.51372e-08	1.00287e-06	EPAS1	Up_in_Vehicle_Day4
	18.2511	2.95062	0.701339	4.20712	2.58645e-05	0.000111898	RNASE2	Up_in_Vehicle_Day1					57.0966	1.59831	0.415593	3.84586	0.00012013	0.00164686	AXL	Up_in_Vehicle_Day4
	15.8446	2.94608	1.00344	2.93599	0.00332481	0.00890053	COL6A1	Up_in_Vehicle_Day1					13.2877	1.59708	0.593029	2.69309	0.00707932	0.043768	RFX4	Up_in_Vehicle_Day4
	4159.04	2.9423	0.208169	14.1342	2.33847e-45	1.66031e-42	RAB31	Up_in_Vehicle_Day1					35.3778	1.59698	0.516304	3.09311	0.0019807	0.016274	ITGA11	Up_in_Vehicle_Day4
	3.83838	2.93979	1.28375	2.28999	0.0220217	0.0468126	MOGAT2	Up_in_Vehicle_Day1					1244.38	1.59148	0.18929	8.40764	4.18343e-17	6.70344e-15	COL9A2	Up_in_Vehicle_Day4
	498.292	2.93878	0.294672	9.97307	1.99958e-23	1.13074e-21	UBTD1	Up_in_Vehicle_Day1					949.405	1.58833	0.356091	4.46047	8.17801e-06	0.000168819	ATP9A	Up_in_Vehicle_Day4
	30.3881	2.93682	0.540207	5.43647	5.43472e-08	3.86868e-07	LOC106999829	Up_in_Vehicle_Day1					85.0704	1.58599	0.437001	3.62926	0.000284236	0.00339019	KIF21A	Up_in_Vehicle_Day4
	1504.68	2.92848	0.3335	8.78105	1.6196e-18	5.18327e-17	KLF4	Up_in_Vehicle_Day1					682.767	1.58557	0.303294	5.22783	1.71512e-07	5.48754e-06	CCL4L1	Up_in_Vehicle_Day4
	1340.09	2.91678	0.274999	10.6065	2.7795e-26	2.16598e-24	CD300H	Up_in_Vehicle_Day1					100.178	1.57973	0.441479	3.57826	0.000345889	0.00397764	MRVI1	Up_in_Vehicle_Day4
	79.4465	2.91599	0.319075	9.1389	6.30885e-20	2.40918e-18	RTN2	Up_in_Vehicle_Day1					236.261	1.57852	0.308194	5.12182	3.02598e-07	9.22853e-06	MXRA7	Up_in_Vehicle_Day4
	7.24348	2.91467	0.980577	2.9724	0.00295478	0.0080231	CBS	Up_in_Vehicle_Day1					668.834	1.57745	0.158451	9.95542	2.38816e-23	7.29472e-21	POLH	Up_in_Vehicle_Day4
	1914.72	2.9128	0.24078	12.0973	1.09078e-33	1.85046e-31	MARCKS	Up_in_Vehicle_Day1					38.7394	1.5765	0.478879	3.29207	0.000994517	0.00936954	RAMP1	Up_in_Vehicle_Day4
	15.1598	2.91275	0.690009	4.22132	2.42871e-05	0.000105718	ALDH3B2	Up_in_Vehicle_Day1					116.15	1.5752	0.274006	5.7488	8.98801e-09	4.03923e-07	LOC114680366	Up_in_Vehicle_Day4
	12.4836	2.90736	0.81011	3.58885	0.000332146	0.00112834	CSMD2	Up_in_Vehicle_Day1					624.649	1.57486	0.26212	6.00814	1.87661e-09	9.83533e-08	ARHGAP6	Up_in_Vehicle_Day4
	37.1526	2.9063	0.654949	4.43744	9.1034e-06	4.29939e-05	LOC106992735	Up_in_Vehicle_Day1					180.173	1.56994	0.408403	3.84409	0.000121	0.00165763	CACNA1B	Up_in_Vehicle_Day4
	11.9049	2.90622	0.9454	3.07407	0.0021116	0.00594412	NECTIN4	Up_in_Vehicle_Day1					868.821	1.55966	0.290098	5.3763	7.60312e-08	2.68291e-06	C12H2orf88	Up_in_Vehicle_Day4
	15.3626	2.90293	0.727463	3.99049	6.59382e-05	0.000261003	LOC107000744	Up_in_Vehicle_Day1					54.3906	1.55737	0.466111	3.3412	0.000834176	0.00813738	LRRC32	Up_in_Vehicle_Day4
	3268.87	2.90238	0.228538	12.6997	5.93243e-37	1.49638e-34	DGAT2	Up_in_Vehicle_Day1					28.0137	1.55637	0.512201	3.03859	0.00237687	0.0188807	LOC106995284	Up_in_Vehicle_Day4
	5.9116	2.90213	1.10847	2.61815	0.0088408	0.0212246	LOC106995399	Up_in_Vehicle_Day1					35.8737	1.55621	0.469106	3.3174	0.000908603	0.00870721	SMC1B	Up_in_Vehicle_Day4
	433.05	2.89583	0.32588	8.88617	6.32487e-19	2.13464e-17	TBC1D24	Up_in_Vehicle_Day1					1915.37	1.55327	0.271487	5.72132	1.05701e-08	4.65396e-07	IFI6	Up_in_Vehicle_Day4
	37.8928	2.89448	0.643782	4.49605	6.92268e-06	3.34185e-05	LOC713758	Up_in_Vehicle_Day1					3852.87	1.55135	0.200204	7.74881	9.27595e-15	1.13335e-12	TIMP1	Up_in_Vehicle_Day4
	4.61505	2.89272	1.13586	2.54672	0.0108742	0.0254345	LOC114674905	Up_in_Vehicle_Day1					44.3534	1.5503	0.413115	3.75272	0.000174929	0.00226957	SMIM2	Up_in_Vehicle_Day4
	18.7965	2.88894	0.750121	3.8513	0.000117492	0.000440077	DACT3	Up_in_Vehicle_Day1					9119.1	1.54845	0.256579	6.03499	1.58973e-09	8.42212e-08	CX3CR1	Up_in_Vehicle_Day4
	5956.19	2.88845	0.217981	13.2509	4.45729e-40	1.47321e-37	PFKFB3	Up_in_Vehicle_Day1					809.016	1.54825	0.274045	5.64962	1.60805e-08	6.81903e-07	CXCL16	Up_in_Vehicle_Day4
	2349.26	2.88551	0.298831	9.656	4.63605e-22	2.24427e-20	LRRC25	Up_in_Vehicle_Day1					1153.55	1.54256	0.341677	4.51468	6.34112e-06	0.000135035	ITGB5	Up_in_Vehicle_Day4
	783.897	2.88538	0.274796	10.5001	8.62916e-26	6.19554e-24	MTSS2	Up_in_Vehicle_Day1					554.034	1.54146	0.312012	4.94039	7.79674e-07	2.14372e-05	GNG11	Up_in_Vehicle_Day4
	10211.5	2.88293	0.265227	10.8697	1.60792e-27	1.43366e-25	GRN	Up_in_Vehicle_Day1					122.713	1.53966	0.36129	4.26157	2.02994e-05	0.000364402	TUBA8	Up_in_Vehicle_Day4
	31.4821	2.88078	0.522469	5.51378	3.5121e-08	2.56875e-07	LOC695613	Up_in_Vehicle_Day1					563.721	1.53426	0.2656	5.77656	7.62443e-09	3.45023e-07	PDE5A	Up_in_Vehicle_Day4
	713.928	2.87542	0.265819	10.8172	2.85349e-27	2.45298e-25	AGTRAP	Up_in_Vehicle_Day1					50.0067	1.53316	0.450099	3.40626	0.000658585	0.00674773	LIPC	Up_in_Vehicle_Day4
	60.2304	2.87093	0.356034	8.06363	7.40593e-16	1.65468e-14	CDK18	Up_in_Vehicle_Day1					208.636	1.53036	0.372144	4.11228	3.91776e-05	0.000635588	LOC114675568	Up_in_Vehicle_Day4
	11.078	2.86882	0.892085	3.21586	0.00130053	0.00383438	LOC114671034	Up_in_Vehicle_Day1					561.529	1.52987	0.196629	7.78052	7.22292e-15	8.93676e-13	CD300C	Up_in_Vehicle_Day4
	85.7711	2.86642	0.400802	7.15172	8.56955e-13	1.23704e-11	CUEDC1	Up_in_Vehicle_Day1					29.9	1.52562	0.524321	2.9097	0.00361774	0.0261453	LOC106998746	Up_in_Vehicle_Day4
	33.0958	2.86533	0.495123	5.78712	7.16046e-09	5.85606e-08	CAV2	Up_in_Vehicle_Day1					170.443	1.52544	0.256086	5.95674	2.57313e-09	1.31681e-07	RANBP3L	Up_in_Vehicle_Day4
	15.8853	2.86034	0.796235	3.59233	0.000327736	0.00111415	LOC114676875	Up_in_Vehicle_Day1					121.565	1.52354	0.250237	6.08838	1.14057e-09	6.29859e-08	MPC1	Up_in_Vehicle_Day4
	41335.2	2.86022	0.277678	10.3005	7.01091e-25	4.5559e-23	PLBD1	Up_in_Vehicle_Day1					94.4824	1.51579	0.343734	4.40978	1.03478e-05	0.000205161	SLC4A10	Up_in_Vehicle_Day4
	15.7033	2.85927	0.836286	3.41901	0.000628484	0.00199044	LOC114676816	Up_in_Vehicle_Day1					29.3636	1.51036	0.466584	3.23705	0.00120773	0.0109559	MUC12	Up_in_Vehicle_Day4
	760.98	2.85841	0.328356	8.70523	3.16922e-18	9.75183e-17	TNFAIP6	Up_in_Vehicle_Day1					56.4417	1.5053	0.324658	4.63658	3.54226e-06	8.10862e-05	KEG06_p07	Up_in_Vehicle_Day4
	2135.58	2.85727	0.323379	8.83568	9.94953e-19	3.27157e-17	CEBPA	Up_in_Vehicle_Day1					56.7999	1.50145	0.403704	3.71919	0.000199864	0.00254371	LOC114677484	Up_in_Vehicle_Day4
	5.51794	2.85474	1.16163	2.45753	0.0139897	0.0316552	LOC114676294	Up_in_Vehicle_Day1					25.4817	1.50103	0.51864	2.89417	0.00380166	0.0271732	TM4SF20	Up_in_Vehicle_Day4
	29.9793	2.85429	0.703768	4.05573	4.99774e-05	0.000203454	LOC114673849	Up_in_Vehicle_Day1					73.7581	1.49793	0.433391	3.4563	0.000547652	0.005828	MAP1A	Up_in_Vehicle_Day4
	157.291	2.85073	0.436133	6.53638	6.30276e-11	6.98404e-10	LOC114680345	Up_in_Vehicle_Day1					53.2842	1.49677	0.348125	4.29952	1.71171e-05	0.000315681	PCYT1B	Up_in_Vehicle_Day4
	2243.39	2.84686	0.309065	9.21119	3.2252e-20	1.28272e-18	GCA	Up_in_Vehicle_Day1					2289.83	1.49638	0.312379	4.79027	1.66561e-06	4.24524e-05	TREML1	Up_in_Vehicle_Day4
	308.41	2.84577	0.240318	11.8417	2.37633e-32	3.58696e-30	TSPAN16	Up_in_Vehicle_Day1					436.45	1.49334	0.257195	5.80625	6.38892e-09	2.95265e-07	NOCT	Up_in_Vehicle_Day4
	295.487	2.84421	0.304949	9.32684	1.09071e-20	4.52573e-19	FAM89A	Up_in_Vehicle_Day1					496.477	1.49263	0.275819	5.41162	6.24572e-08	2.26107e-06	MLLT11	Up_in_Vehicle_Day4
	14.8539	2.8441	0.877217	3.24219	0.00118615	0.00353207	LOC695743	Up_in_Vehicle_Day1					24.4131	1.48988	0.481683	3.09308	0.00198092	0.016274	RPL37A	Up_in_Vehicle_Day4
	170.829	2.84388	0.700575	4.05935	4.92096e-05	0.000200755	SLC7A8	Up_in_Vehicle_Day1					1988.37	1.48795	0.158331	9.39767	5.57857e-21	1.38045e-18	CCNG1	Up_in_Vehicle_Day4
	5.80465	2.84345	1.12576	2.52581	0.0115433	0.026764	RAI14	Up_in_Vehicle_Day1					1554.99	1.48431	0.18473	8.035	9.35827e-16	1.31615e-13	GPR153	Up_in_Vehicle_Day4
	89.9589	2.84239	0.64867	4.38187	1.17666e-05	5.43007e-05	DLK1	Up_in_Vehicle_Day1					18.9104	1.48142	0.527	2.81104	0.00493809	0.0334422	LOC114679756	Up_in_Vehicle_Day4
	3182	2.84206	0.244157	11.6403	2.57158e-31	3.52123e-29	CDC42EP3	Up_in_Vehicle_Day1					33.2808	1.4808	0.470181	3.14941	0.00163599	0.0138907	LOC114670888	Up_in_Vehicle_Day4
	60.3498	2.83785	0.599753	4.73169	2.22656e-06	1.17877e-05	LOC106998789	Up_in_Vehicle_Day1					50.9208	1.47875	0.319981	4.62136	3.81226e-06	8.64569e-05	LOC114669893	Up_in_Vehicle_Day4
	388.327	2.82777	0.277206	10.201	1.96297e-24	1.22574e-22	SMPD3	Up_in_Vehicle_Day1					388.327	1.47766	0.279214	5.29219	1.20858e-07	4.01743e-06	SMPD3	Up_in_Vehicle_Day4
	4.86484	2.82606	1.05968	2.6669	0.00765551	0.0186381	C6H5orf47	Up_in_Vehicle_Day1					51.3445	1.47699	0.341307	4.32746	1.50836e-05	0.000282713	LOC114675330	Up_in_Vehicle_Day4
	4.63244	2.82563	1.23696	2.28434	0.0223516	0.0474245	LOC114671774	Up_in_Vehicle_Day1					28.5204	1.47658	0.46829	3.15314	0.00161524	0.0137639	REEP6	Up_in_Vehicle_Day4
	580.553	2.82443	0.194001	14.5589	5.13076e-48	4.68365e-45	NECTIN2	Up_in_Vehicle_Day1					1526.08	1.47175	0.276744	5.31808	1.04867e-07	3.5591e-06	ESAM	Up_in_Vehicle_Day4
	3939.34	2.82337	0.24569	11.4916	1.45426e-30	1.81027e-28	CD93	Up_in_Vehicle_Day1					237.369	1.46867	0.228721	6.4212	1.35203e-10	9.33949e-09	PDE8B	Up_in_Vehicle_Day4
	188.296	2.82131	0.273841	10.3027	6.84867e-25	4.48085e-23	LOC114673980	Up_in_Vehicle_Day1					140.189	1.46804	0.361235	4.06394	4.82508e-05	0.000758244	ENG	Up_in_Vehicle_Day4
	372.308	2.82025	0.217002	12.9965	1.28135e-38	3.6662e-36	ALDH3B1	Up_in_Vehicle_Day1					71.9064	1.46425	0.279122	5.24592	1.55508e-07	5.07515e-06	LOC114678856	Up_in_Vehicle_Day4
	274.328	2.81847	0.383158	7.35588	1.89678e-13	3.02255e-12	GJA1	Up_in_Vehicle_Day1					105.745	1.46269	0.306012	4.77986	1.75421e-06	4.43635e-05	WDR63	Up_in_Vehicle_Day4
	6.62143	2.81114	1.08306	2.59554	0.00944423	0.0224651	PLEKHA4	Up_in_Vehicle_Day1					282.152	1.45927	0.360615	4.04661	5.19653e-05	0.000804968	CCND1	Up_in_Vehicle_Day4
	10.397	2.81071	0.905348	3.10457	0.00190558	0.00541425	LOC106995355	Up_in_Vehicle_Day1					185.58	1.45722	0.341699	4.26463	2.00234e-05	0.00036044	RGS1	Up_in_Vehicle_Day4
	2288.19	2.80961	0.279803	10.0414	1.00267e-23	5.82461e-22	CKAP4	Up_in_Vehicle_Day1					345.466	1.44935	0.358181	4.04642	5.20069e-05	0.000804974	RAB6B	Up_in_Vehicle_Day4
	19.6281	2.80869	0.7952	3.53206	0.000412335	0.00136969	LOC718378	Up_in_Vehicle_Day1					590.367	1.44479	0.356456	4.0532	5.05228e-05	0.000788244	PTGS1	Up_in_Vehicle_Day4
	8.39176	2.80104	0.98077	2.85596	0.00429067	0.0111634	LOC114674466	Up_in_Vehicle_Day1					65.6894	1.44407	0.330493	4.36945	1.24559e-05	0.000238259	NXPH3	Up_in_Vehicle_Day4
	54.658	2.7999	0.473462	5.91367	3.34562e-09	2.87813e-08	LOC703483	Up_in_Vehicle_Day1					18	1.44295	0.49775	2.89895	0.00374416	0.0268604	LOC114677821	Up_in_Vehicle_Day4
	5.60975	2.79832	1.16301	2.40611	0.0161235	0.0358054	GNG12	Up_in_Vehicle_Day1					41.9772	1.44074	0.429399	3.35525	0.000792931	0.00781695	LOC106998274	Up_in_Vehicle_Day4
	1069.74	2.79718	0.26429	10.5837	3.54485e-26	2.70737e-24	LOC114678838	Up_in_Vehicle_Day1					31.0565	1.43818	0.470763	3.055	0.00225062	0.0180672	LOC106999267	Up_in_Vehicle_Day4
	1554.32	2.7966	0.232282	12.0397	2.19811e-33	3.66415e-31	ZBTB47	Up_in_Vehicle_Day1					187.662	1.43797	0.358599	4.00998	6.07234e-05	0.000916666	SLC29A1	Up_in_Vehicle_Day4
	7760.58	2.79559	0.229096	12.2027	3.00748e-34	5.5436e-32	TMEM8A	Up_in_Vehicle_Day1					74.989	1.43749	0.403321	3.56413	0.00036506	0.00415399	ZFP92	Up_in_Vehicle_Day4
	503.89	2.78989	0.205326	13.5876	4.74291e-42	2.11446e-39	IER5L	Up_in_Vehicle_Day1					1490.11	1.43731	0.271083	5.3021	1.14481e-07	3.84533e-06	SMIM3	Up_in_Vehicle_Day4
	5459.38	2.7882	0.228379	12.2087	2.7945e-34	5.20102e-32	SERPINB1	Up_in_Vehicle_Day1					160.857	1.43686	0.368343	3.90089	9.58403e-05	0.00135277	SDC3	Up_in_Vehicle_Day4
	233.191	2.78483	0.436858	6.37468	1.83351e-10	1.89479e-09	SPDYE21	Up_in_Vehicle_Day1					2623.58	1.43448	0.184244	7.78576	6.92934e-15	8.62813e-13	APOBEC3C	Up_in_Vehicle_Day4
	8.91366	2.78361	0.862622	3.22691	0.00125134	0.00370337	TRNAG-UCC	Up_in_Vehicle_Day1					735.506	1.43307	0.300299	4.77216	1.82258e-06	4.57964e-05	SMIM1	Up_in_Vehicle_Day4
	8887.99	2.78273	0.198653	14.008	1.39204e-44	7.84864e-42	FCER1G	Up_in_Vehicle_Day1					2826.05	1.43062	0.2338	6.11898	9.41791e-10	5.34367e-08	TSC22D1	Up_in_Vehicle_Day4
	69.2581	2.7795	0.596725	4.65793	3.1941e-06	1.65444e-05	BATF3	Up_in_Vehicle_Day1					140.156	1.42675	0.337655	4.22546	2.38456e-05	0.000416212	LOC718900	Up_in_Vehicle_Day4
	95.9228	2.77562	0.292077	9.50305	2.03837e-21	9.15119e-20	LOC114679718	Up_in_Vehicle_Day1					33.1406	1.4232	0.523916	2.71646	0.00659841	0.04149	TMEM51	Up_in_Vehicle_Day4
	9.51719	2.77124	0.952965	2.90802	0.0036373	0.00964412	MUC4	Up_in_Vehicle_Day1					32.9254	1.41607	0.482948	2.93214	0.00336638	0.0246754	LOC114678633	Up_in_Vehicle_Day4
	91.979	2.77106	0.351555	7.88231	3.2139e-15	6.51963e-14	LOC114673183	Up_in_Vehicle_Day1					32.035	1.41571	0.465624	3.04045	0.00236221	0.0187719	TJP1	Up_in_Vehicle_Day4
	115.296	2.76852	0.428631	6.45897	1.05416e-10	1.12769e-09	FADS2	Up_in_Vehicle_Day1					510.127	1.41499	0.195202	7.24886	4.20309e-13	4.21365e-11	ADA	Up_in_Vehicle_Day4
	19.8767	2.76701	0.738795	3.7453	0.000180176	0.000648391	HIF3A	Up_in_Vehicle_Day1					976.276	1.41257	0.378264	3.73434	0.000188209	0.002419	AQP3	Up_in_Vehicle_Day4
	1339.48	2.76516	0.293757	9.41311	4.81684e-21	2.07038e-19	QPCT	Up_in_Vehicle_Day1					18.8929	1.41236	0.513843	2.74861	0.00598479	0.0386127	CEP170B	Up_in_Vehicle_Day4
	154.806	2.76155	0.486874	5.672	1.41142e-08	1.09765e-07	CSTA	Up_in_Vehicle_Day1					164.781	1.41013	0.264158	5.33821	9.38668e-08	3.22496e-06	NIPAL1	Up_in_Vehicle_Day4
	3.45253	2.75926	1.20643	2.28712	0.0221889	0.0471314	LOC114676399	Up_in_Vehicle_Day1					43.7602	1.40579	0.357089	3.93679	8.25782e-05	0.00119579	MAPK11	Up_in_Vehicle_Day4
	348.535	2.74801	0.279371	9.83642	7.84498e-23	4.15437e-21	FFAR2	Up_in_Vehicle_Day1					28.652	1.40548	0.433416	3.2428	0.00118362	0.0107671	C7H14orf132	Up_in_Vehicle_Day4
	40.4239	2.74733	0.739472	3.71526	0.000202993	0.000723706	LOC106997985	Up_in_Vehicle_Day1					23.4216	1.4005	0.440608	3.17856	0.00148007	0.0128652	MIR7204	Up_in_Vehicle_Day4
	640.251	2.74522	0.276447	9.93038	3.07081e-23	1.69159e-21	B3GALNT1	Up_in_Vehicle_Day1					70.2092	1.39992	0.343873	4.07103	4.68051e-05	0.000740286	LOC114676861	Up_in_Vehicle_Day4
	170.192	2.74362	0.466851	5.87685	4.18137e-09	3.54363e-08	FCGR1A	Up_in_Vehicle_Day1					3598.63	1.39975	0.194141	7.20999	5.5958e-13	5.46961e-11	TMEM30A	Up_in_Vehicle_Day4
	43.8329	2.74287	0.392532	6.98762	2.79593e-12	3.75336e-11	APOA2	Up_in_Vehicle_Day1					435.649	1.39937	0.220737	6.33955	2.30436e-10	1.50662e-08	CNDP2	Up_in_Vehicle_Day4
	33.1459	2.7421	0.415057	6.60656	3.93359e-11	4.48316e-10	FAM107A	Up_in_Vehicle_Day1					272.068	1.39889	0.237692	5.88531	3.97306e-09	1.9564e-07	HSD17B12	Up_in_Vehicle_Day4
	15.0001	2.74056	0.777731	3.52378	0.000425433	0.00140807	LOC114672398	Up_in_Vehicle_Day1					25.5426	1.39665	0.472176	2.9579	0.00309745	0.0231428	LOC701212	Up_in_Vehicle_Day4
	165.806	2.73882	0.325112	8.42425	3.63074e-17	9.58696e-16	PTGIR	Up_in_Vehicle_Day1					52.6078	1.39496	0.319509	4.36594	1.26574e-05	0.000240935	ZFYVE28	Up_in_Vehicle_Day4
	774.325	2.72782	0.242298	11.2581	2.11153e-29	2.39515e-27	LOC106993594	Up_in_Vehicle_Day1					29.6952	1.39164	0.484412	2.87286	0.0040678	0.0285985	C1H1orf115	Up_in_Vehicle_Day4
	236.534	2.72756	0.261172	10.4435	1.56854e-25	1.10956e-23	TG	Up_in_Vehicle_Day1					127.205	1.39126	0.372522	3.73469	0.000187943	0.00241717	EGF	Up_in_Vehicle_Day4
	765.639	2.72317	0.263743	10.3251	5.42537e-25	3.61126e-23	AQP9	Up_in_Vehicle_Day1					19.7786	1.3909	0.483254	2.87819	0.00399965	0.0282169	LOC106999346	Up_in_Vehicle_Day4
	25.4284	2.72244	0.671082	4.0568	4.97493e-05	0.000202655	ICA1	Up_in_Vehicle_Day1					161.705	1.38944	0.323805	4.29098	1.77887e-05	0.00032622	CAVIN1	Up_in_Vehicle_Day4
	7.466	2.72136	1.00886	2.69746	0.00698715	0.0172054	SLC22A14	Up_in_Vehicle_Day1					5608.41	1.38872	0.224228	6.19335	5.88998e-10	3.48919e-08	HACD4	Up_in_Vehicle_Day4
	21644.3	2.71992	0.25095	10.8385	2.26245e-27	1.96249e-25	SERPINA1	Up_in_Vehicle_Day1					328.636	1.38856	0.237937	5.83584	5.35188e-09	2.54559e-07	FMNL2	Up_in_Vehicle_Day4
	7526.55	2.71828	0.302722	8.97946	2.7209e-19	9.55305e-18	CYP2B6	Up_in_Vehicle_Day1					22.3104	1.38796	0.462254	3.0026	0.00267684	0.0206786	LOC713738	Up_in_Vehicle_Day4
	5279.05	2.71584	0.294952	9.20774	3.33063e-20	1.31646e-18	PADI4	Up_in_Vehicle_Day1					83.6566	1.38269	0.322422	4.28844	1.79936e-05	0.000329052	LOC114673124	Up_in_Vehicle_Day4
	1391.62	2.71283	0.241626	11.2274	2.99252e-29	3.31599e-27	PEAK3	Up_in_Vehicle_Day1					215.553	1.38221	0.342289	4.03814	5.38773e-05	0.000828024	LIPN	Up_in_Vehicle_Day4
	835.425	2.71128	0.365608	7.4158	1.20893e-13	1.97235e-12	SIGLEC12	Up_in_Vehicle_Day1					121.1	1.38165	0.294118	4.6976	2.63239e-06	6.24521e-05	ATP1B1	Up_in_Vehicle_Day4
	9.26122	2.71121	0.932266	2.90819	0.00363526	0.00964005	LOC106999357	Up_in_Vehicle_Day1					895.136	1.37942	0.277855	4.96453	6.8867e-07	1.92877e-05	ITGA2	Up_in_Vehicle_Day4
	2042.7	2.70862	0.220952	12.2589	1.50613e-34	2.88725e-32	PFKFB4	Up_in_Vehicle_Day1					5339.2	1.37671	0.214864	6.40735	1.48068e-10	1.01209e-08	SLC40A1	Up_in_Vehicle_Day4
	3310.42	2.70855	0.214741	12.6131	1.78761e-36	4.28356e-34	CDKN1A	Up_in_Vehicle_Day1					35.1247	1.37151	0.480591	2.8538	0.00431997	0.0300538	XYLB	Up_in_Vehicle_Day4
	7214.5	2.70799	0.275813	9.81822	9.39884e-23	4.93632e-21	ITGAM	Up_in_Vehicle_Day1					325.169	1.3714	0.241852	5.6704	1.42463e-08	6.10747e-07	CDKN2B	Up_in_Vehicle_Day4
	600.994	2.70755	0.402601	6.72515	1.75416e-11	2.1136e-10	H19	Up_in_Vehicle_Day1					177.908	1.36895	0.356879	3.83591	0.000125101	0.00170663	TMEM40	Up_in_Vehicle_Day4
	404.247	2.70671	0.32088	8.43526	3.30473e-17	8.77448e-16	TYMS	Up_in_Vehicle_Day1					48.1971	1.3683	0.393371	3.4784	0.000504412	0.00543891	YES1	Up_in_Vehicle_Day4
	880.579	2.70664	0.260993	10.3705	3.37702e-25	2.29566e-23	SEMA7A	Up_in_Vehicle_Day1					3807.61	1.36723	0.254098	5.38072	7.41895e-08	2.62774e-06	IRAK3	Up_in_Vehicle_Day4
	2106.28	2.70274	0.296815	9.10581	8.56248e-20	3.22481e-18	SLC7A7	Up_in_Vehicle_Day1					823.516	1.36586	0.216041	6.32224	2.57802e-10	1.65782e-08	OSBPL3	Up_in_Vehicle_Day4
	6127	2.70134	0.199301	13.5541	7.49409e-42	3.12308e-39	RHOB	Up_in_Vehicle_Day1					31.7313	1.36033	0.470881	2.8889	0.0038659	0.0274816	RBPMS	Up_in_Vehicle_Day4
	10.6837	2.69908	1.11939	2.41121	0.0158995	0.0353671	FCN2	Up_in_Vehicle_Day1					39.5157	1.3557	0.384791	3.52321	0.000426357	0.00472498	BTNL8	Up_in_Vehicle_Day4
	35.9507	2.69801	0.705521	3.82413	0.000131233	0.000486699	H2AB1	Up_in_Vehicle_Day1					55.0032	1.35488	0.36694	3.69237	0.000222173	0.0027489	LOC107000291	Up_in_Vehicle_Day4
	177.608	2.69677	0.331761	8.12867	4.34026e-16	9.9169e-15	LOC114679631	Up_in_Vehicle_Day1					18.9671	1.35307	0.468731	2.88667	0.00389337	0.0276067	SYT3	Up_in_Vehicle_Day4
	2421.82	2.69604	0.182507	14.7722	2.21253e-49	2.35634e-46	PPP1R3B	Up_in_Vehicle_Day1					82.7585	1.35214	0.437025	3.09396	0.00197504	0.0162561	LDHAL6B	Up_in_Vehicle_Day4
	15.5645	2.69521	0.869175	3.10088	0.00192947	0.00547646	LOC114678344	Up_in_Vehicle_Day1					6088.62	1.35096	0.303828	4.44645	8.73022e-06	0.000178149	F13A1	Up_in_Vehicle_Day4
	7627.67	2.69478	0.266034	10.1295	4.08818e-24	2.48795e-22	FPR1	Up_in_Vehicle_Day1					53.1628	1.34792	0.389662	3.4592	0.000541776	0.00578121	CRACR2B	Up_in_Vehicle_Day4
	3469.14	2.69464	0.313346	8.59955	8.00315e-18	2.30015e-16	TRIM49D2	Up_in_Vehicle_Day1					865.987	1.34763	0.271351	4.96637	6.82186e-07	1.91335e-05	TENT5A	Up_in_Vehicle_Day4
	9.75753	2.69333	0.871283	3.09122	0.00199337	0.00564193	LOC114672188	Up_in_Vehicle_Day1					360.627	1.34737	0.340999	3.95125	7.77424e-05	0.00113322	PLXNB3	Up_in_Vehicle_Day4
	3566.37	2.69144	0.277298	9.70594	2.84434e-22	1.40531e-20	SIGLEC14	Up_in_Vehicle_Day1					492.556	1.3465	0.286709	4.69639	2.64801e-06	6.27467e-05	NR4A1	Up_in_Vehicle_Day4
	4355.63	2.68932	0.227557	11.8182	3.14364e-32	4.70809e-30	NEK6	Up_in_Vehicle_Day1					906.608	1.34624	0.234603	5.73839	9.55806e-09	4.27575e-07	IL21R	Up_in_Vehicle_Day4
	12.621	2.68831	0.629623	4.26971	1.95726e-05	8.67731e-05	ASPRV1	Up_in_Vehicle_Day1					330.415	1.34616	0.287436	4.68335	2.82231e-06	6.63141e-05	STX1A	Up_in_Vehicle_Day4
	152.26	2.68719	0.362549	7.41194	1.24469e-13	2.02552e-12	PTGES	Up_in_Vehicle_Day1					298.904	1.34466	0.298697	4.50174	6.73987e-06	0.000142133	OR2M7	Up_in_Vehicle_Day4
	36.8605	2.68644	0.568579	4.72483	2.30305e-06	1.21624e-05	ZMYND15	Up_in_Vehicle_Day1					161.129	1.34377	0.331827	4.04961	5.13021e-05	0.000797222	KMO	Up_in_Vehicle_Day4
	1304.38	2.6841	0.239505	11.2069	3.77244e-29	4.09021e-27	ATP8B4	Up_in_Vehicle_Day1					4008.8	1.3433	0.215317	6.23871	4.41191e-10	2.69526e-08	LOC107000925	Up_in_Vehicle_Day4
	10.1667	2.68265	1.02858	2.60812	0.00910411	0.0217708	LOC106999317	Up_in_Vehicle_Day1					25.3957	1.34325	0.435554	3.08401	0.00204232	0.0166842	LOC100426640	Up_in_Vehicle_Day4
	3279.68	2.67826	0.254991	10.5033	8.3386e-26	6.03211e-24	RASGRP4	Up_in_Vehicle_Day1					5291.99	1.34266	0.29323	4.57886	4.67526e-06	0.00010386	CD9_1	Up_in_Vehicle_Day4
	554.521	2.67722	0.310568	8.62042	6.67097e-18	1.9435e-16	DACH1	Up_in_Vehicle_Day1					489.17	1.34234	0.239828	5.5971	2.1797e-08	8.84223e-07	OR3A1	Up_in_Vehicle_Day4
	40.8151	2.67651	0.372188	7.19129	6.41801e-13	9.4423e-12	HYAL1	Up_in_Vehicle_Day1					807.181	1.33914	0.21254	6.30063	2.96435e-10	1.86936e-08	LOC107000655	Up_in_Vehicle_Day4
	13.0837	2.67643	0.71874	3.72378	0.000196259	0.000701394	LOC114670451	Up_in_Vehicle_Day1					1199.35	1.33857	0.217259	6.16119	7.21993e-10	4.1882e-08	F2R	Up_in_Vehicle_Day4
	36.0953	2.67628	0.65343	4.09573	4.20832e-05	0.000174392	LOC114680344	Up_in_Vehicle_Day1					965.022	1.33474	0.151979	8.78242	1.59996e-18	3.36318e-16	PRKCA	Up_in_Vehicle_Day4
	5.98932	2.67457	1.12227	2.38318	0.0171637	0.0378367	KITLG	Up_in_Vehicle_Day1					45.5256	1.33162	0.464402	2.86738	0.00413882	0.0289688	RPL10	Up_in_Vehicle_Day4
	27.2191	2.67287	0.493418	5.41705	6.05918e-08	4.2751e-07	LOC114670516	Up_in_Vehicle_Day1					66.0886	1.3292	0.35306	3.76479	0.000166687	0.00217537	IL10	Up_in_Vehicle_Day4
	6.69839	2.67052	0.893786	2.98787	0.00280931	0.00766175	APOE	Up_in_Vehicle_Day1					196.059	1.32804	0.335333	3.96036	7.48371e-05	0.00109423	ZNF219	Up_in_Vehicle_Day4
	4.98275	2.66906	1.11331	2.3974	0.0165118	0.0365341	LOC106997961	Up_in_Vehicle_Day1					37.2763	1.32684	0.425763	3.1164	0.00183077	0.0152102	LOC114670869	Up_in_Vehicle_Day4
	15159.2	2.66661	0.287226	9.28402	1.63195e-20	6.68473e-19	BCL6	Up_in_Vehicle_Day1					347.137	1.32593	0.231925	5.71705	1.08391e-08	4.75097e-07	NR4A2	Up_in_Vehicle_Day4
	138.756	2.66618	0.910195	2.92924	0.00339794	0.00907473	LOC114679399	Up_in_Vehicle_Day1					127.457	1.32592	0.280651	4.72444	2.30748e-06	5.59664e-05	SPRED2	Up_in_Vehicle_Day4
	42.688	2.66581	0.386372	6.8996	5.21502e-12	6.78696e-11	LRRC63	Up_in_Vehicle_Day1					375.002	1.32492	0.22777	5.81693	5.99369e-09	2.8163e-07	PRKAB2	Up_in_Vehicle_Day4
	20.825	2.66525	0.655763	4.06434	4.81678e-05	0.000196755	LOC114670981	Up_in_Vehicle_Day1					8239.65	1.32426	0.185691	7.13151	9.92733e-13	9.51321e-11	TRIM22	Up_in_Vehicle_Day4
	7349.57	2.66042	0.238701	11.1454	7.54092e-29	7.8565e-27	LIMK2	Up_in_Vehicle_Day1					1476.9	1.32395	0.236402	5.6004	2.13858e-08	8.74627e-07	RAB27B	Up_in_Vehicle_Day4
	39.733	2.65764	0.527322	5.03988	4.65836e-07	2.79677e-06	PRSS41	Up_in_Vehicle_Day1					43.41	1.32141	0.496848	2.65958	0.00782378	0.0471622	CADM2	Up_in_Vehicle_Day4
	1520.95	2.65495	0.279629	9.49451	2.2124e-21	9.86318e-20	TNFRSF21	Up_in_Vehicle_Day1					70.4578	1.32044	0.475374	2.77769	0.00547467	0.0361611	FAM167B	Up_in_Vehicle_Day4
	22.3675	2.65464	0.826823	3.21066	0.00132431	0.00390031	LOC114675001	Up_in_Vehicle_Day1					34.9252	1.32022	0.469149	2.81407	0.00489192	0.033174	LOC114671373	Up_in_Vehicle_Day4
	44.0379	2.65453	0.433439	6.12434	9.10605e-10	8.56962e-09	LOC107000736	Up_in_Vehicle_Day1					101.332	1.31988	0.263017	5.01824	5.21461e-07	1.51472e-05	SGCB	Up_in_Vehicle_Day4
	2357.04	2.6543	0.223274	11.8881	1.36536e-32	2.14541e-30	MAFB	Up_in_Vehicle_Day1					79.211	1.31917	0.427888	3.08297	0.00204944	0.0167354	MFGE8	Up_in_Vehicle_Day4
	157.199	2.65356	0.372989	7.11433	1.1246e-12	1.59694e-11	LOC709175	Up_in_Vehicle_Day1					32.7668	1.31758	0.473466	2.78284	0.00538849	0.0357689	MIR590	Up_in_Vehicle_Day4
	2147.22	2.65259	0.249175	10.6455	1.83009e-26	1.4497e-24	LST1	Up_in_Vehicle_Day1					627.604	1.31544	0.345068	3.81212	0.00013778	0.00185756	SMPDL3A	Up_in_Vehicle_Day4
	139.862	2.6514	0.892782	2.96982	0.00297975	0.00807948	SMPD5	Up_in_Vehicle_Day1					25.6427	1.30967	0.473949	2.76331	0.00572191	0.0373481	LOC114671981	Up_in_Vehicle_Day4
	557.302	2.64863	0.231127	11.4596	2.10372e-30	2.56869e-28	CDC42EP2	Up_in_Vehicle_Day1					1629.79	1.30858	0.236391	5.53565	3.10076e-08	1.19796e-06	ARHGAP21	Up_in_Vehicle_Day4
	3064.87	2.64415	0.229522	11.5203	1.04291e-30	1.31531e-28	CYP24A1	Up_in_Vehicle_Day1					1584.45	1.30835	0.257649	5.07803	3.81364e-07	1.14345e-05	INSIG1	Up_in_Vehicle_Day4
	33.187	2.643	0.44687	5.91447	3.32947e-09	2.86858e-08	CCDC13	Up_in_Vehicle_Day1					154.737	1.30397	0.250642	5.20251	1.96611e-07	6.22943e-06	RNF212B	Up_in_Vehicle_Day4
	100.127	2.6395	0.391686	6.7388	1.59698e-11	1.94005e-10	LRRC6	Up_in_Vehicle_Day1					194.14	1.30287	0.306135	4.25586	2.08248e-05	0.000371784	DTWD1	Up_in_Vehicle_Day4
	790.018	2.63883	0.291352	9.05719	1.33856e-19	4.91575e-18	CXCL8	Up_in_Vehicle_Day1					83.3474	1.30173	0.278696	4.67077	3.00069e-06	7.00006e-05	PON2	Up_in_Vehicle_Day4
	211.487	2.63879	0.302433	8.72522	2.65663e-18	8.25406e-17	SAMD10	Up_in_Vehicle_Day1					166.844	1.29953	0.271829	4.78068	1.74707e-06	4.42403e-05	XRCC2	Up_in_Vehicle_Day4
	143.867	2.6386	0.813043	3.24534	0.00117311	0.00349907	OR2L3	Up_in_Vehicle_Day1					186.831	1.29558	0.323848	4.00059	6.31854e-05	0.000950163	GCNT3	Up_in_Vehicle_Day4
	492.556	2.63307	0.285328	9.22821	2.75197e-20	1.10598e-18	NR4A1	Up_in_Vehicle_Day1					4675.26	1.29527	0.276206	4.68951	2.73862e-06	6.47368e-05	NFKBIZ	Up_in_Vehicle_Day4
	1426.43	2.63235	0.254509	10.3429	4.50887e-25	3.01167e-23	TCF7L2	Up_in_Vehicle_Day1					128.446	1.29466	0.271278	4.77245	1.81996e-06	4.57896e-05	KYAT3	Up_in_Vehicle_Day4
	679.774	2.62728	0.17164	15.3069	6.87934e-53	8.7918e-50	ACAA1	Up_in_Vehicle_Day1					54.7236	1.29396	0.316847	4.08387	4.42924e-05	0.000705108	MYORG	Up_in_Vehicle_Day4
	1423.25	2.62705	0.208628	12.592	2.33607e-36	5.46128e-34	TNFSF13	Up_in_Vehicle_Day1					36.1991	1.29142	0.472654	2.73228	0.00628974	0.0400124	VWA1_1	Up_in_Vehicle_Day4
	100.642	2.62565	0.416336	6.30656	2.85306e-10	2.88162e-09	SCIN	Up_in_Vehicle_Day1					91.1614	1.2899	0.361934	3.56391	0.000365371	0.00415511	HAVCR2	Up_in_Vehicle_Day4
	12912.1	2.62543	0.224639	11.6873	1.47981e-31	2.08588e-29	FURIN	Up_in_Vehicle_Day1					312.481	1.28912	0.205656	6.26832	3.64964e-10	2.25781e-08	JAKMIP2	Up_in_Vehicle_Day4
	6439.59	2.62332	0.239052	10.9738	5.10685e-28	4.84645e-26	MSRB1	Up_in_Vehicle_Day1					56.9833	1.28839	0.346714	3.716	0.000202403	0.00256767	LOC712630	Up_in_Vehicle_Day4
	443.008	2.61858	0.247355	10.5863	3.44791e-26	2.64385e-24	MIR223	Up_in_Vehicle_Day1					121.589	1.28211	0.45863	2.79551	0.0051818	0.0347337	LOC107000282	Up_in_Vehicle_Day4
	23.9374	2.61627	0.623789	4.19416	2.73881e-05	0.000117799	LOC106992520	Up_in_Vehicle_Day1					1660.34	1.27974	0.328215	3.89911	9.65478e-05	0.00136079	SELP	Up_in_Vehicle_Day4
	12.2251	2.612	0.794267	3.28856	0.00100702	0.00304872	LOC106993273	Up_in_Vehicle_Day1					1068.63	1.27948	0.191441	6.68339	2.33471e-11	1.78985e-09	KLRD1	Up_in_Vehicle_Day4
	133.044	2.60913	0.443397	5.8844	3.99505e-09	3.39473e-08	RAB3IP	Up_in_Vehicle_Day1					91.7164	1.27924	0.342591	3.734	0.000188459	0.00242062	LOC107000616	Up_in_Vehicle_Day4
	20.4682	2.60711	0.684772	3.80727	0.000140509	0.000517893	LOC114678984	Up_in_Vehicle_Day1					108.673	1.27461	0.272972	4.66936	3.02138e-06	7.03992e-05	LOC106998856	Up_in_Vehicle_Day4
	29.2913	2.60709	0.647217	4.02815	5.62163e-05	0.000226116	LOC114676958	Up_in_Vehicle_Day1					32.1158	1.27383	0.402771	3.16266	0.00156333	0.0134277	WASHC2A	Up_in_Vehicle_Day4
	14.7478	2.60503	0.739024	3.52496	0.000423552	0.00140282	LOC698506	Up_in_Vehicle_Day1					1341.26	1.27216	0.281444	4.52013	6.18018e-06	0.00013204	LTA4H	Up_in_Vehicle_Day4
	21.8418	2.60443	0.692116	3.76299	0.000167892	0.000609445	LOC107000778	Up_in_Vehicle_Day1					167.201	1.27142	0.191426	6.64186	3.09753e-11	2.33798e-09	LOC106995143	Up_in_Vehicle_Day4
	24.6164	2.60295	0.751398	3.46414	0.000531926	0.00171436	DEFB1	Up_in_Vehicle_Day1					62.6376	1.27088	0.381804	3.32862	0.000872765	0.0084285	TRIM35	Up_in_Vehicle_Day4
	2518.77	2.59855	0.305399	8.50872	1.75862e-17	4.84378e-16	IL1B	Up_in_Vehicle_Day1					85.3384	1.26785	0.347987	3.64339	0.000269072	0.00322507	REEP1	Up_in_Vehicle_Day4
	7.47578	2.59608	1.07013	2.42595	0.0152686	0.0341339	USP17L27	Up_in_Vehicle_Day1					62.6738	1.26498	0.276732	4.57114	4.85081e-06	0.000107272	DPF3	Up_in_Vehicle_Day4
	3466.5	2.59543	0.228757	11.3458	7.78374e-30	8.98881e-28	FES	Up_in_Vehicle_Day1					67.5675	1.2648	0.370428	3.41442	0.00063918	0.00657995	LOC114670777	Up_in_Vehicle_Day4
	42221.5	2.58835	0.224112	11.5493	7.4382e-31	9.70002e-29	SOD2	Up_in_Vehicle_Day1					64.7348	1.26413	0.460194	2.74696	0.00601506	0.0387697	LOC704251	Up_in_Vehicle_Day4
	16732.9	2.58653	0.231005	11.1969	4.2248e-29	4.52455e-27	SLC11A1	Up_in_Vehicle_Day1					5597.61	1.26013	0.167757	7.51168	5.83738e-14	6.41095e-12	NKG7	Up_in_Vehicle_Day4
	14.3382	2.58554	0.922524	2.80268	0.00506803	0.0129452	ARHGEF15	Up_in_Vehicle_Day1					9778.88	1.25974	0.308347	4.08547	4.39879e-05	0.000701975	NRGN	Up_in_Vehicle_Day4
	3264.12	2.583	0.188614	13.6946	1.09372e-42	5.37605e-40	MYD88	Up_in_Vehicle_Day1					372.308	1.25936	0.219583	5.73523	9.73777e-09	4.32645e-07	ALDH3B1	Up_in_Vehicle_Day4
	49.8466	2.58073	0.466553	5.53149	3.17523e-08	2.34113e-07	LOC114672843	Up_in_Vehicle_Day1					5201.14	1.25879	0.237067	5.30984	1.09722e-07	3.71101e-06	MDM2	Up_in_Vehicle_Day4
	2478.81	2.58014	0.232509	11.0969	1.29817e-28	1.32372e-26	RELT	Up_in_Vehicle_Day1					1363.79	1.25668	0.209225	6.00635	1.89751e-09	9.9183e-08	NACC2	Up_in_Vehicle_Day4
	9999.05	2.57937	0.242133	10.6527	1.69418e-26	1.34761e-24	FAM129A	Up_in_Vehicle_Day1					875.737	1.25443	0.36731	3.41518	0.000637389	0.00656844	VWF	Up_in_Vehicle_Day4
	158.183	2.57789	0.296128	8.70531	3.16719e-18	9.75183e-17	CMKLR1	Up_in_Vehicle_Day1					31.2412	1.25379	0.391461	3.20286	0.00136071	0.0120474	PGA5	Up_in_Vehicle_Day4
	36.9937	2.57498	0.510942	5.03967	4.66342e-07	2.79893e-06	GPRIN2	Up_in_Vehicle_Day1					173.87	1.25326	0.259706	4.82569	1.39518e-06	3.63658e-05	LOC106992569	Up_in_Vehicle_Day4
	29.8605	2.57193	0.767209	3.35232	0.000801381	0.00248142	SSPO	Up_in_Vehicle_Day1					212.879	1.2516	0.46292	2.70371	0.00685707	0.0426771	HERC5	Up_in_Vehicle_Day4
	9577.48	2.57071	0.30186	8.51621	1.64856e-17	4.56691e-16	CD14	Up_in_Vehicle_Day1					8971.06	1.24754	0.306436	4.07114	4.67846e-05	0.000740286	LOC703451	Up_in_Vehicle_Day4
	42.0934	2.56937	0.395676	6.49362	8.37982e-11	9.10149e-10	LOC114674467	Up_in_Vehicle_Day1					39.5658	1.24533	0.335178	3.71542	0.000202864	0.00257083	F8	Up_in_Vehicle_Day4
	860.323	2.56919	0.206213	12.4589	1.25084e-35	2.66429e-33	CCRL2	Up_in_Vehicle_Day1					452.579	1.23932	0.364043	3.40432	0.00066329	0.00677818	GP9	Up_in_Vehicle_Day4
	9.63311	2.568	0.78651	3.26505	0.00109443	0.00328895	CYP26A1	Up_in_Vehicle_Day1					164.642	1.23801	0.298242	4.15104	3.30969e-05	0.000549712	TENM1	Up_in_Vehicle_Day4
	11.1265	2.56746	0.663413	3.87007	0.000108804	0.000411069	SOX7	Up_in_Vehicle_Day1					32.2399	1.23777	0.385431	3.21138	0.00132097	0.0117755	LOC106992434	Up_in_Vehicle_Day4
	84.0229	2.56561	0.392763	6.53219	6.48134e-11	7.17363e-10	KISS1R	Up_in_Vehicle_Day1					197.703	1.23721	0.296436	4.17361	2.9981e-05	0.000505693	WASF3	Up_in_Vehicle_Day4
	8.02889	2.56385	0.965987	2.65412	0.00795147	0.0192778	LOC700357	Up_in_Vehicle_Day1					180.511	1.23491	0.344175	3.58802	0.000333203	0.00385863	LOC106998857	Up_in_Vehicle_Day4
	1053.96	2.56376	0.283085	9.05649	1.34717e-19	4.93791e-18	SNX10	Up_in_Vehicle_Day1					8834.21	1.23377	0.229631	5.37282	7.75133e-08	2.72762e-06	CCL5	Up_in_Vehicle_Day4
	764.995	2.56344	0.26211	9.78	1.37209e-22	7.01413e-21	ACPP	Up_in_Vehicle_Day1					372.784	1.22988	0.29692	4.14212	3.44116e-05	0.000568649	SASH1	Up_in_Vehicle_Day4
	45.3395	2.56305	0.450894	5.68438	1.31286e-08	1.02725e-07	GUCY2C	Up_in_Vehicle_Day1					182.776	1.2277	0.374288	3.2801	0.00103772	0.00968785	HTRA1	Up_in_Vehicle_Day4
	719.23	2.5572	0.338374	7.55732	4.11468e-14	7.22331e-13	TLR5	Up_in_Vehicle_Day1					87.2291	1.22618	0.33073	3.70749	0.000209324	0.00263834	LOC114674433	Up_in_Vehicle_Day4
	1407.96	2.55578	0.298856	8.55185	1.21128e-17	3.41976e-16	LILRA6_1	Up_in_Vehicle_Day1					125.348	1.22578	0.283644	4.32153	1.54952e-05	0.000289594	LOC114671905	Up_in_Vehicle_Day4
	11.3638	2.55332	0.811923	3.14478	0.00166214	0.00477995	TINAGL1	Up_in_Vehicle_Day1					154.432	1.22417	0.318475	3.84385	0.000121121	0.00165812	HGD	Up_in_Vehicle_Day4
	222.326	2.54895	0.326418	7.80885	5.77101e-15	1.12429e-13	LOC114679418	Up_in_Vehicle_Day1					2707.16	1.22376	0.139651	8.763	1.90128e-18	3.95405e-16	CAPN2	Up_in_Vehicle_Day4
	11.0211	2.54702	0.67535	3.77141	0.000162326	0.000591032	LOC114678889	Up_in_Vehicle_Day1					835.852	1.21684	0.253314	4.80369	1.5577e-06	4.00433e-05	ENDOD1	Up_in_Vehicle_Day4
	57.843	2.54498	0.584887	4.35123	1.35378e-05	6.18492e-05	LOC114670977	Up_in_Vehicle_Day1					272.464	1.21674	0.424545	2.866	0.00415701	0.0290857	PDGFRB	Up_in_Vehicle_Day4
	1626.29	2.54365	0.298515	8.52102	1.5816e-17	4.41329e-16	LOC114672262	Up_in_Vehicle_Day1					416.21	1.21611	0.260019	4.67701	2.91091e-06	6.81501e-05	SHROOM3	Up_in_Vehicle_Day4
	105.989	2.54169	0.309691	8.20719	2.26419e-16	5.40529e-15	AMDHD1	Up_in_Vehicle_Day1					58.3025	1.21321	0.354108	3.42611	0.000612284	0.00638401	LOC114673423	Up_in_Vehicle_Day4
	11.2272	2.5399	0.836734	3.03549	0.00240144	0.00666602	ADGRL4	Up_in_Vehicle_Day1					1188.6	1.20762	0.248089	4.86767	1.12919e-06	3.01565e-05	OR1E2	Up_in_Vehicle_Day4
	158.862	2.53973	0.283939	8.94465	3.73134e-19	1.29348e-17	LOC114680329	Up_in_Vehicle_Day1					557.918	1.20746	0.178183	6.7765	1.23122e-11	1.00707e-09	DCP1B	Up_in_Vehicle_Day4
	881.872	2.53924	0.277279	9.15768	5.3023e-20	2.04517e-18	HMOX1	Up_in_Vehicle_Day1					66.4844	1.20183	0.35961	3.34204	0.000831661	0.00812095	BTG3	Up_in_Vehicle_Day4
	15.6992	2.53851	0.733699	3.45989	0.000540402	0.00173846	LOC106995191	Up_in_Vehicle_Day1					242.879	1.20146	0.272522	4.40865	1.04015e-05	0.000205392	SLC2A10	Up_in_Vehicle_Day4
	87.9845	2.53826	0.385818	6.57891	4.73913e-11	5.35036e-10	GDF15	Up_in_Vehicle_Day1					66.0575	1.20052	0.331696	3.61932	0.000295376	0.00349958	ZNF493	Up_in_Vehicle_Day4
	10.8706	2.53648	0.801568	3.1644	0.00155403	0.00450284	RGL3	Up_in_Vehicle_Day1					101.37	1.19999	0.271456	4.42056	9.84443e-06	0.000196979	C2H3orf18	Up_in_Vehicle_Day4
	933.619	2.53624	0.266263	9.52531	1.64547e-21	7.54635e-20	BCL2A1	Up_in_Vehicle_Day1					67.035	1.1989	0.285794	4.19499	2.72878e-05	0.000465895	LOC718462	Up_in_Vehicle_Day4
	35.3778	2.53378	0.510133	4.9669	6.80333e-07	3.9835e-06	ITGA11	Up_in_Vehicle_Day1					52.0088	1.19881	0.324445	3.69495	0.000219928	0.0027315	LOC114675029	Up_in_Vehicle_Day4
	353.559	2.5326	0.382383	6.6232	3.51503e-11	4.03975e-10	SEPTIN5	Up_in_Vehicle_Day1					545.716	1.19842	0.233374	5.13518	2.81878e-07	8.67783e-06	PROS1	Up_in_Vehicle_Day4
	521.389	2.53254	0.228991	11.0596	1.97056e-28	1.96748e-26	P2RY2	Up_in_Vehicle_Day1					245.581	1.19813	0.24731	4.84464	1.26839e-06	3.33277e-05	CD109	Up_in_Vehicle_Day4
	271.948	2.5323	0.404629	6.25834	3.89104e-10	3.84109e-09	CDA	Up_in_Vehicle_Day1					55.5103	1.19589	0.362188	3.30185	0.000960494	0.00911048	LOC107000370	Up_in_Vehicle_Day4
	14.1533	2.53129	0.731727	3.45934	0.000541504	0.00174172	LOC100424416	Up_in_Vehicle_Day1					1325.18	1.19546	0.179034	6.67731	2.43361e-11	1.85839e-09	ASAH1	Up_in_Vehicle_Day4
	333.12	2.52951	0.225352	11.2247	3.08367e-29	3.39735e-27	RENBP	Up_in_Vehicle_Day1					6728.35	1.19455	0.206234	5.79223	6.946e-09	3.1726e-07	LOC106993196	Up_in_Vehicle_Day4
	3796.56	2.52803	0.229098	11.0347	2.5991e-28	2.55511e-26	TTYH3	Up_in_Vehicle_Day1					22.7213	1.19237	0.451698	2.63976	0.00829645	0.0493871	LOC114672373	Up_in_Vehicle_Day4
	1044.15	2.52687	0.332205	7.60635	2.81956e-14	5.06668e-13	TP53INP2	Up_in_Vehicle_Day1					327.024	1.19138	0.232	5.13527	2.81746e-07	8.67783e-06	STAB1	Up_in_Vehicle_Day4
	192.027	2.52659	0.253673	9.96002	2.28005e-23	1.28147e-21	PPFIA4	Up_in_Vehicle_Day1					304.074	1.19034	0.311607	3.82001	0.000133448	0.00180538	CLECL1	Up_in_Vehicle_Day4
	362.183	2.52591	0.310038	8.1471	3.72751e-16	8.59884e-15	TMEM121B	Up_in_Vehicle_Day1					699.178	1.19017	0.351307	3.38785	0.000704439	0.00710581	LOC107000587	Up_in_Vehicle_Day4
	43140.6	2.52545	0.292639	8.62991	6.13993e-18	1.79973e-16	VCAN	Up_in_Vehicle_Day1					1760.19	1.18988	0.254009	4.68439	2.80789e-06	6.61342e-05	ULK2	Up_in_Vehicle_Day4
	224.48	2.5246	0.385116	6.55543	5.54815e-11	6.20525e-10	PTX3	Up_in_Vehicle_Day1					33.9886	1.18643	0.402106	2.95054	0.00317215	0.0235699	BBS5	Up_in_Vehicle_Day4
	7.91419	2.52406	0.972091	2.59653	0.00941704	0.0224143	CDR2L	Up_in_Vehicle_Day1					1117.44	1.1849	0.249508	4.74896	2.04461e-06	5.0531e-05	TOB1	Up_in_Vehicle_Day4
	14.0188	2.52322	0.765638	3.29558	0.00098218	0.00298153	PDGFC	Up_in_Vehicle_Day1					178.312	1.18202	0.315407	3.74759	0.000178543	0.00230843	DUSP3	Up_in_Vehicle_Day4
	155.582	2.52305	0.312866	8.06431	7.36507e-16	1.65326e-14	LILRB4	Up_in_Vehicle_Day1					33.3951	1.1809	0.377004	3.13233	0.00173423	0.0145629	FRMD5	Up_in_Vehicle_Day4
	6.4452	2.52291	1.0951	2.30381	0.0212336	0.0453737	LOC114671712	Up_in_Vehicle_Day1					981.912	1.17775	0.406063	2.90042	0.00372657	0.0267834	PSTPIP2	Up_in_Vehicle_Day4
	627.982	2.52261	0.318016	7.93234	2.15051e-15	4.46644e-14	AIF1	Up_in_Vehicle_Day1					30984.3	1.17583	0.198961	5.90984	3.42434e-09	1.71647e-07	LAPTM5	Up_in_Vehicle_Day4
	20.1472	2.52257	0.67611	3.731	0.00019072	0.000683383	LOC107000294	Up_in_Vehicle_Day1					1036.45	1.17185	0.272115	4.30644	1.65906e-05	0.000307421	KLRF1	Up_in_Vehicle_Day4
	158.706	2.5224	0.358009	7.04564	1.8461e-12	2.53508e-11	MYH14	Up_in_Vehicle_Day1					1671.5	1.16859	0.268524	4.3519	1.34962e-05	0.000254914	LOC107000055	Up_in_Vehicle_Day4
	6541.19	2.52165	0.219921	11.4662	1.95127e-30	2.39782e-28	IFNGR1	Up_in_Vehicle_Day1					36.3756	1.16835	0.404102	2.89123	0.00383739	0.0273486	FAM173A	Up_in_Vehicle_Day4
	2542.25	2.52158	0.224074	11.2533	2.23036e-29	2.51506e-27	C1H1orf162	Up_in_Vehicle_Day1					1068.66	1.16788	0.158992	7.34552	2.04968e-13	2.12006e-11	RBM3	Up_in_Vehicle_Day4
	100.178	2.51976	0.439095	5.73854	9.54986e-09	7.64707e-08	MRVI1	Up_in_Vehicle_Day1					332.84	1.16712	0.385132	3.03044	0.00244198	0.019279	LDLRAD3	Up_in_Vehicle_Day4
	3358.92	2.51968	0.231711	10.8742	1.52949e-27	1.37011e-25	SGSH	Up_in_Vehicle_Day1					61.123	1.16588	0.360269	3.23613	0.0012116	0.0109706	LOC106999424	Up_in_Vehicle_Day4
	220.435	2.51936	0.212613	11.8495	2.16484e-32	3.29365e-30	CYP3A7	Up_in_Vehicle_Day1					186.778	1.16565	0.366379	3.18153	0.00146498	0.0127624	USP17L29	Up_in_Vehicle_Day4
	12.603	2.51931	0.841309	2.99451	0.00274887	0.00752235	LOC106994149	Up_in_Vehicle_Day1					120.594	1.16466	0.425167	2.73929	0.00615718	0.0393777	NLRC4	Up_in_Vehicle_Day4
	18.9587	2.51836	0.596113	4.22463	2.39332e-05	0.000104296	CREG2	Up_in_Vehicle_Day1					607.719	1.16395	0.206128	5.64672	1.63534e-08	6.90482e-07	MINDY1	Up_in_Vehicle_Day4
	1388.76	2.51549	0.190408	13.2111	7.57409e-40	2.38025e-37	DNASE1L1	Up_in_Vehicle_Day1					360.601	1.16168	0.313678	3.70342	0.000212711	0.00267395	MFSD2B	Up_in_Vehicle_Day4
	114.424	2.51488	0.384506	6.54055	6.12932e-11	6.80354e-10	FBP1	Up_in_Vehicle_Day1					858.161	1.16168	0.191277	6.0733	1.25305e-09	6.86158e-08	UGP2	Up_in_Vehicle_Day4
	2618.45	2.51252	0.249596	10.0664	7.78051e-24	4.57523e-22	TLR1	Up_in_Vehicle_Day1					44.145	1.16017	0.31745	3.65465	0.00025753	0.00311538	LOC114679827	Up_in_Vehicle_Day4
	1489.17	2.51172	0.233042	10.778	4.3743e-27	3.74354e-25	B4GALT5	Up_in_Vehicle_Day1					230.223	1.15547	0.225365	5.12712	2.94215e-07	9.01508e-06	RABL3	Up_in_Vehicle_Day4
	2005.95	2.51102	0.234354	10.7147	8.6869e-27	7.14712e-25	CCNJL	Up_in_Vehicle_Day1					66.9449	1.15545	0.384068	3.00845	0.00262586	0.0203783	E2F1	Up_in_Vehicle_Day4
	2325.76	2.51097	0.243458	10.3138	6.10404e-25	4.04132e-23	CD300A	Up_in_Vehicle_Day1					139.244	1.15411	0.312427	3.69403	0.00022073	0.00273925	DTD1	Up_in_Vehicle_Day4
	12.7855	2.50975	0.855648	2.93316	0.00335531	0.00897589	SNAI1	Up_in_Vehicle_Day1					2005.47	1.15302	0.268708	4.291	1.77874e-05	0.00032622	GPR141	Up_in_Vehicle_Day4
	1856.66	2.50939	0.297115	8.44585	3.01847e-17	8.03668e-16	ZNF587	Up_in_Vehicle_Day1					71.007	1.15297	0.422401	2.72955	0.00634205	0.0403058	LOC106995252	Up_in_Vehicle_Day4
	74.5958	2.50757	0.500375	5.01138	5.4042e-07	3.20232e-06	SLC22A4	Up_in_Vehicle_Day1					73.954	1.15278	0.34752	3.31717	0.00090934	0.00870979	RIMS3	Up_in_Vehicle_Day4
	298.904	2.50429	0.297016	8.4315	3.4127e-17	9.03612e-16	OR2M7	Up_in_Vehicle_Day1					1722.72	1.15225	0.266233	4.32797	1.50493e-05	0.00028234	SCARB2	Up_in_Vehicle_Day4
	176.436	2.50352	0.295465	8.47315	2.38854e-17	6.49481e-16	LOC114676332	Up_in_Vehicle_Day1					1230.31	1.15144	0.233095	4.93979	7.82078e-07	2.14731e-05	GYG1	Up_in_Vehicle_Day4
	19165.9	2.50308	0.277839	9.0091	2.07755e-19	7.37529e-18	MMP25	Up_in_Vehicle_Day1					677.983	1.1506	0.212287	5.42004	5.95855e-08	2.16916e-06	ODC1	Up_in_Vehicle_Day4
	28.0937	2.50284	0.542576	4.61289	3.97115e-06	2.00999e-05	LOC114679724	Up_in_Vehicle_Day1					645.689	1.15013	0.218851	5.25532	1.4777e-07	4.86324e-06	INAFM2	Up_in_Vehicle_Day4
	37.4397	2.50253	0.44345	5.64331	1.66809e-08	1.2832e-07	LOC106994952	Up_in_Vehicle_Day1					149.768	1.14931	0.273284	4.20555	2.60451e-05	0.000446628	LCA5	Up_in_Vehicle_Day4
	9.41957	2.50249	0.991825	2.52311	0.0116321	0.0269373	FLRT2	Up_in_Vehicle_Day1					41.3448	1.14854	0.366889	3.13048	0.00174523	0.0146364	LOC114672756	Up_in_Vehicle_Day4
	2752.7	2.50148	0.228741	10.9359	7.76435e-28	7.26061e-26	SIRPB2	Up_in_Vehicle_Day1					331.519	1.1479	0.387391	2.96316	0.00304499	0.022886	ANKRD20A1	Up_in_Vehicle_Day4
	193.942	2.50101	0.446821	5.59734	2.17663e-08	1.64405e-07	LOC106992904	Up_in_Vehicle_Day1					5568.56	1.14741	0.354101	3.24034	0.00119387	0.0108469	SPDYE6	Up_in_Vehicle_Day4
	1251.5	2.50001	0.296462	8.4328	3.37501e-17	8.94868e-16	CLEC7A	Up_in_Vehicle_Day1					1340.68	1.14689	0.223007	5.14285	2.70605e-07	8.40123e-06	FAS	Up_in_Vehicle_Day4
	1664.11	2.49698	0.232416	10.7436	6.35327e-27	5.38903e-25	TSPO	Up_in_Vehicle_Day1					155.835	1.14458	0.251675	4.54786	5.41931e-06	0.000118239	GRIN2C	Up_in_Vehicle_Day4
	78.9081	2.4961	0.365286	6.83328	8.29938e-12	1.05085e-10	TNNI2	Up_in_Vehicle_Day1					141.308	1.14383	0.361215	3.16662	0.0015422	0.0132696	CCL3_1	Up_in_Vehicle_Day4
	2162.13	2.49538	0.234036	10.6624	1.52622e-26	1.22931e-24	STAC3	Up_in_Vehicle_Day1					239.073	1.14323	0.309748	3.69086	0.000223498	0.00276354	L3MBTL1	Up_in_Vehicle_Day4
	8.42229	2.49479	1.0439	2.38987	0.0168542	0.0372059	PTGDS	Up_in_Vehicle_Day1					58.804	1.13968	0.358771	3.17661	0.00149008	0.0129121	LOC114671590	Up_in_Vehicle_Day4
	33.8327	2.49418	0.482029	5.17432	2.28739e-07	1.44765e-06	MIR147B	Up_in_Vehicle_Day1					1188.28	1.1391	0.292252	3.89766	9.71265e-05	0.00136697	IGF2BP3	Up_in_Vehicle_Day4
	20.7318	2.49223	0.545513	4.5686	4.90999e-06	2.44082e-05	SFN	Up_in_Vehicle_Day1					274.577	1.13847	0.277025	4.10964	3.96282e-05	0.00064077	GOLGA6L10	Up_in_Vehicle_Day4
	325.169	2.49195	0.239974	10.3843	2.92375e-25	2.00172e-23	CDKN2B	Up_in_Vehicle_Day1					33.6719	1.13773	0.411446	2.76519	0.00568896	0.0371578	CYB561A3	Up_in_Vehicle_Day4
	47.5729	2.49136	0.551421	4.51807	6.24056e-06	3.05152e-05	LOC114674069	Up_in_Vehicle_Day1					1001.52	1.13698	0.258372	4.40055	1.07975e-05	0.000211929	SMOX	Up_in_Vehicle_Day4
	252.172	2.48842	0.345011	7.21256	5.49087e-13	8.19144e-12	PODXL2	Up_in_Vehicle_Day1					214.345	1.13671	0.18309	6.20849	5.34957e-10	3.21781e-08	APOBEC3D	Up_in_Vehicle_Day4
	23.0488	2.48729	0.521763	4.76709	1.86904e-06	1.00279e-05	LOC106995400	Up_in_Vehicle_Day1					105.948	1.13625	0.242431	4.68689	2.77385e-06	6.54904e-05	LOC107000401	Up_in_Vehicle_Day4
	745.639	2.48511	0.389429	6.38142	1.75454e-10	1.82005e-09	HGF	Up_in_Vehicle_Day1					707.956	1.13624	0.320112	3.54952	0.000385938	0.00434353	GAS2L1	Up_in_Vehicle_Day4
	6.64954	2.48503	1.07167	2.31885	0.0204032	0.0438289	LOC114679566	Up_in_Vehicle_Day1					41.3213	1.13597	0.35169	3.23003	0.00123776	0.011159	MEIS3	Up_in_Vehicle_Day4
	1363.79	2.4849	0.208701	11.9065	1.09445e-32	1.73394e-30	NACC2	Up_in_Vehicle_Day1					33.1255	1.12733	0.41135	2.74056	0.00613347	0.0392739	LOC106997776	Up_in_Vehicle_Day4
	10526.1	2.48145	0.258994	9.58112	9.5994e-22	4.53252e-20	ACSL1	Up_in_Vehicle_Day1					2357.04	1.12415	0.223691	5.02546	5.0223e-07	1.46758e-05	MAFB	Up_in_Vehicle_Day4
	550.198	2.48032	0.290755	8.53062	1.45567e-17	4.07972e-16	SGMS2	Up_in_Vehicle_Day1					2233.34	1.12311	0.178202	6.30242	2.93026e-10	1.85384e-08	CD3G	Up_in_Vehicle_Day4
	2891.97	2.4758	0.26933	9.19245	3.83976e-20	1.51146e-18	DOK3	Up_in_Vehicle_Day1					28.8266	1.12159	0.411256	2.72724	0.00638669	0.0404606	LOC100426551	Up_in_Vehicle_Day4
	1360.25	2.4755	0.288475	8.58135	9.37633e-18	2.67477e-16	ODF3B	Up_in_Vehicle_Day1					73.1078	1.12082	0.263776	4.24915	2.1458e-05	0.000382043	FRA10AC1	Up_in_Vehicle_Day4
	4507.53	2.47414	0.322191	7.6791	1.60205e-14	2.95585e-13	CRISPLD2	Up_in_Vehicle_Day1					1362.05	1.12078	0.200088	5.60141	2.12615e-08	8.73194e-07	CTSC	Up_in_Vehicle_Day4
	21.0851	2.47331	0.807037	3.06467	0.00217909	0.00611164	TARM1	Up_in_Vehicle_Day1					122.438	1.11732	0.331383	3.3717	0.000747066	0.00744742	DOK6	Up_in_Vehicle_Day4
	191.069	2.47318	0.361941	6.83311	8.30947e-12	1.05144e-10	ZNF853	Up_in_Vehicle_Day1					2179.85	1.11614	0.231572	4.81986	1.4366e-06	3.73708e-05	CD226	Up_in_Vehicle_Day4
	1756.19	2.47278	0.282625	8.74932	2.14637e-18	6.7563e-17	WFS1	Up_in_Vehicle_Day1					116.604	1.11424	0.349986	3.18368	0.00145413	0.0127076	MEI1	Up_in_Vehicle_Day4
	709.093	2.47181	0.244094	10.1265	4.21522e-24	2.55714e-22	VPS9D1	Up_in_Vehicle_Day1					33.73	1.11398	0.375533	2.9664	0.0030131	0.0226812	LOC100424064	Up_in_Vehicle_Day4
	15.0161	2.47176	0.993163	2.48878	0.0128183	0.029323	ENTPD2	Up_in_Vehicle_Day1					1775.9	1.10668	0.218986	5.05364	4.3347e-07	1.28392e-05	LGMN	Up_in_Vehicle_Day4
	56.4904	2.46823	0.512697	4.81422	1.47777e-06	8.08472e-06	F2RL3	Up_in_Vehicle_Day1					450.584	1.10627	0.261502	4.23047	2.33207e-05	0.000410347	LOC106997452	Up_in_Vehicle_Day4
	267.642	2.46809	0.343203	7.19136	6.41508e-13	9.4423e-12	PLCD3	Up_in_Vehicle_Day1					33.9269	1.10537	0.402121	2.74885	0.00598041	0.0385972	LOC114671351	Up_in_Vehicle_Day4
	56.5179	2.46789	0.392238	6.29181	3.1379e-10	3.14281e-09	LOC114678809	Up_in_Vehicle_Day1					306.223	1.10528	0.346821	3.18688	0.00143814	0.0125847	EHD3	Up_in_Vehicle_Day4
	3218.96	2.46749	0.267242	9.23318	2.62709e-20	1.05801e-18	CD68	Up_in_Vehicle_Day1					151.875	1.1052	0.233224	4.73882	2.14965e-06	5.27395e-05	DNAJB9	Up_in_Vehicle_Day4
	448.564	2.46673	0.277713	8.88231	6.54861e-19	2.1986e-17	GPAT3	Up_in_Vehicle_Day1					124.884	1.10453	0.329173	3.35546	0.000792327	0.00781494	NAV3	Up_in_Vehicle_Day4
	422.35	2.4665	0.234321	10.5262	6.54509e-26	4.82575e-24	ABHD16B	Up_in_Vehicle_Day1					74.9201	1.10345	0.313891	3.51541	0.000439076	0.00482761	S100A11_1	Up_in_Vehicle_Day4
	12.6954	2.46647	0.719301	3.42899	0.000605841	0.00192859	SEMA3B	Up_in_Vehicle_Day1					762.123	1.10227	0.283644	3.88611	0.000101863	0.00142645	SCO1	Up_in_Vehicle_Day4
	20.1431	2.46446	0.670725	3.67431	0.000238489	0.000837179	LOC695732	Up_in_Vehicle_Day1					73.302	1.1018	0.412355	2.67197	0.00754063	0.0458325	F12	Up_in_Vehicle_Day4
	309.419	2.46118	0.252038	9.76511	1.58933e-22	8.08154e-21	DIRAS2	Up_in_Vehicle_Day1					469.673	1.10177	0.22152	4.97367	6.56978e-07	1.85061e-05	MCOLN2	Up_in_Vehicle_Day4
	304.198	2.45862	0.246122	9.98942	1.69567e-23	9.61714e-22	PRB4	Up_in_Vehicle_Day1					131.411	1.10097	0.340259	3.23569	0.0012135	0.0109777	LOC713745	Up_in_Vehicle_Day4
	5.52572	2.45859	0.989303	2.48517	0.0129489	0.029597	GJD3	Up_in_Vehicle_Day1					32.2883	1.1006	0.372404	2.95539	0.0031227	0.023291	LOC100427985	Up_in_Vehicle_Day4
	561.529	2.45678	0.195725	12.5522	3.86624e-36	8.71951e-34	CD300C	Up_in_Vehicle_Day1					177.844	1.09999	0.286938	3.83354	0.000126311	0.00171834	OSR2	Up_in_Vehicle_Day4
	608.573	2.45674	0.256574	9.57517	1.01688e-21	4.78956e-20	CD300LF	Up_in_Vehicle_Day1					110.144	1.09949	0.387632	2.83643	0.00456212	0.0314253	TNFRSF8	Up_in_Vehicle_Day4
	7.8146	2.4512	0.948224	2.58504	0.00973665	0.0230747	LOC114673588	Up_in_Vehicle_Day1					556.244	1.09939	0.216207	5.08491	3.67805e-07	1.10449e-05	LOC114675470	Up_in_Vehicle_Day4
	10919.3	2.45092	0.254987	9.61194	7.11934e-22	3.39497e-20	SPI1	Up_in_Vehicle_Day1					835.509	1.09782	0.180974	6.0662	1.30969e-09	7.0727e-08	SLC25A24	Up_in_Vehicle_Day4
	3243.49	2.45062	0.228199	10.739	6.67884e-27	5.59098e-25	NCF4	Up_in_Vehicle_Day1					34.4908	1.09736	0.37083	2.95921	0.00308429	0.0230926	FBXL13	Up_in_Vehicle_Day4
	224.08	2.45	0.347976	7.04072	1.91254e-12	2.61695e-11	SESTD1	Up_in_Vehicle_Day1					518.059	1.09618	0.258971	4.23282	2.3078e-05	0.000406809	STON2	Up_in_Vehicle_Day4
	36.1054	2.44728	0.4409	5.55065	2.84609e-08	2.11635e-07	LOC114672216	Up_in_Vehicle_Day1					147.399	1.09553	0.238919	4.58537	4.53184e-06	0.000101249	SFXN3	Up_in_Vehicle_Day4
	309.366	2.44319	0.270689	9.0258	1.78389e-19	6.392e-18	LOC106994033	Up_in_Vehicle_Day1					492.247	1.09309	0.361651	3.02249	0.00250706	0.0196908	MYOF	Up_in_Vehicle_Day4
	6.2202	2.44285	0.995281	2.45444	0.0141105	0.0318797	TMEM89	Up_in_Vehicle_Day1					120.069	1.09149	0.261981	4.16631	3.09574e-05	0.000519324	BBOF1	Up_in_Vehicle_Day4
	1613.57	2.44266	0.288047	8.48007	2.25064e-17	6.15474e-16	LPCAT2	Up_in_Vehicle_Day1					332.128	1.08997	0.218628	4.9855	6.18027e-07	1.75608e-05	ANKRA2	Up_in_Vehicle_Day4
	6.61708	2.44237	1.01964	2.39533	0.0166056	0.0367041	TAFA2	Up_in_Vehicle_Day1					127.986	1.08945	0.302801	3.5979	0.000320793	0.00374176	TKTL1	Up_in_Vehicle_Day4
	7.29717	2.43983	0.943821	2.58506	0.00973629	0.0230747	ARHGEF25	Up_in_Vehicle_Day1					408.115	1.08868	0.265991	4.09292	4.25981e-05	0.000683338	FLVCR2	Up_in_Vehicle_Day4
	73.9144	2.43811	0.434637	5.60954	2.02868e-08	1.54202e-07	FOSL1	Up_in_Vehicle_Day1					128.332	1.08795	0.222922	4.88042	1.05859e-06	2.84264e-05	TMEM69	Up_in_Vehicle_Day4
	8305.68	2.43645	0.259049	9.40534	5.18611e-21	2.22411e-19	IDO1	Up_in_Vehicle_Day1					262.22	1.08645	0.255974	4.24437	2.19209e-05	0.000389573	ABCC3	Up_in_Vehicle_Day4
	38.9213	2.4327	0.488984	4.975	6.52468e-07	3.83088e-06	LOC100424418	Up_in_Vehicle_Day1					375.574	1.08501	0.256704	4.22671	2.3713e-05	0.000414268	SCUBE1	Up_in_Vehicle_Day4
	139.609	2.43218	0.336099	7.23649	4.60445e-13	6.93926e-12	NT5E	Up_in_Vehicle_Day1					980.744	1.08471	0.208169	5.2107	1.8813e-07	5.98983e-06	IFRD1_1	Up_in_Vehicle_Day4
	160.857	2.42853	0.36599	6.63551	3.23391e-11	3.73909e-10	SDC3	Up_in_Vehicle_Day1					30.0224	1.08138	0.408579	2.64669	0.00812849	0.0486689	EHHADH	Up_in_Vehicle_Day4
	6827.01	2.4285	0.218466	11.1161	1.04739e-28	1.07949e-26	SLC16A3	Up_in_Vehicle_Day1					1683.59	1.08043	0.302853	3.56751	0.000360395	0.00410808	CTTN	Up_in_Vehicle_Day4
	176.701	2.42729	0.263064	9.22698	2.78371e-20	1.1164e-18	TMEM272	Up_in_Vehicle_Day1					90.5108	1.08019	0.404434	2.67087	0.00756543	0.0459096	CLEC1A	Up_in_Vehicle_Day4
	1493.61	2.42681	0.189543	12.8035	1.56806e-37	4.17497e-35	LOC702712	Up_in_Vehicle_Day1					7129.77	1.07909	0.271622	3.97278	7.10395e-05	0.00105013	RGS18	Up_in_Vehicle_Day4
	1950.92	2.42626	0.22085	10.986	4.46054e-28	4.25416e-26	S100A6	Up_in_Vehicle_Day1					861.129	1.07716	0.165596	6.50477	7.78142e-11	5.56796e-09	CIRBP	Up_in_Vehicle_Day4
	19.848	2.4225	0.699851	3.46145	0.000537271	0.00173013	GLOD5	Up_in_Vehicle_Day1					591.26	1.07661	0.172113	6.25527	3.96821e-10	2.44714e-08	LOC114670338	Up_in_Vehicle_Day4
	19.0094	2.42173	0.647148	3.74215	0.00018245	0.000655834	FRAS1	Up_in_Vehicle_Day1					257.522	1.07437	0.30753	3.49356	0.000476633	0.00516789	LOC106998994	Up_in_Vehicle_Day4
	76.4866	2.42137	0.565198	4.28411	1.83471e-05	8.18322e-05	MRC1	Up_in_Vehicle_Day1					13218.3	1.07315	0.255989	4.19215	2.76319e-05	0.000470946	CTSD	Up_in_Vehicle_Day4
	332.84	2.41948	0.383725	6.30524	2.87753e-10	2.90175e-09	LDLRAD3	Up_in_Vehicle_Day1					939.771	1.06678	0.182504	5.84525	5.05819e-09	2.41767e-07	SNTB1	Up_in_Vehicle_Day4
	372.784	2.41875	0.295284	8.19125	2.58531e-16	6.11856e-15	SASH1	Up_in_Vehicle_Day1					78.9767	1.06678	0.31153	3.42433	0.000616323	0.00639857	WDR25	Up_in_Vehicle_Day4
	267.015	2.418	0.461387	5.24073	1.59946e-07	1.04969e-06	CLDN5	Up_in_Vehicle_Day1					261.94	1.066	0.211917	5.03027	4.89797e-07	1.43769e-05	ARFIP1	Up_in_Vehicle_Day4
	67.6513	2.417	0.507659	4.76106	1.92575e-06	1.03062e-05	LOC114674478	Up_in_Vehicle_Day1					64.6763	1.06586	0.35003	3.04505	0.00232638	0.0185296	LOC114677041	Up_in_Vehicle_Day4
	13218.3	2.41572	0.255939	9.43866	3.77574e-21	1.64502e-19	CTSD	Up_in_Vehicle_Day1					144	1.0657	0.288362	3.6957	0.00021928	0.00272517	LOC107000681	Up_in_Vehicle_Day4
	227.282	2.41176	0.303696	7.94138	1.99938e-15	4.17062e-14	HTR7	Up_in_Vehicle_Day1					35.5582	1.06466	0.361795	2.94273	0.00325335	0.0240544	METTL24	Up_in_Vehicle_Day4
	1022.55	2.41125	0.264842	9.10447	8.66916e-20	3.25221e-18	CC2D2B	Up_in_Vehicle_Day1					120.508	1.06381	0.344828	3.08504	0.00203526	0.0166474	SLC26A8	Up_in_Vehicle_Day4
	24.3512	2.40941	0.576579	4.17881	2.93034e-05	0.000125138	LOC106995053	Up_in_Vehicle_Day1					81.6348	1.06331	0.287346	3.70044	0.000215224	0.0026936	MCM8	Up_in_Vehicle_Day4
	2158.87	2.40802	0.244091	9.86524	5.88936e-23	3.16244e-21	PTGS2	Up_in_Vehicle_Day1					1601.29	1.06309	0.187422	5.67217	1.40997e-08	6.07125e-07	ID2	Up_in_Vehicle_Day4
	21863.4	2.40735	0.252357	9.53944	1.43605e-21	6.66564e-20	VSIR	Up_in_Vehicle_Day1					667.524	1.06163	0.162823	6.52016	7.02329e-11	5.04773e-09	CMAH	Up_in_Vehicle_Day4
	19.5274	2.40413	0.729797	3.29424	0.000986884	0.00299487	GPR3	Up_in_Vehicle_Day1					106.533	1.06102	0.343051	3.0929	0.00198212	0.016274	LOC114673685	Up_in_Vehicle_Day4
	268.99	2.4038	0.360002	6.67718	2.43584e-11	2.88063e-10	ADRA2A	Up_in_Vehicle_Day1					310.144	1.06028	0.312756	3.39014	0.00069858	0.007054	MYCT1	Up_in_Vehicle_Day4
	20.4699	2.40234	0.743611	3.23064	0.00123515	0.00366078	HBEGF	Up_in_Vehicle_Day1					97.6665	1.05915	0.245385	4.31629	1.58676e-05	0.000295989	SPATA6L	Up_in_Vehicle_Day4
	50.8637	2.39655	0.444184	5.39539	6.83738e-08	4.78018e-07	DAB2	Up_in_Vehicle_Day1					201.027	1.05722	0.280432	3.76998	0.000163259	0.00213768	FGFRL1	Up_in_Vehicle_Day4
	427.898	2.39641	0.287348	8.33976	7.44389e-17	1.90739e-15	GNA15	Up_in_Vehicle_Day1					246.871	1.05498	0.283815	3.71716	0.000201477	0.00256257	CLEC1B	Up_in_Vehicle_Day4
	1011.02	2.39506	0.196993	12.1581	5.1967e-34	9.39819e-32	BBC3	Up_in_Vehicle_Day1					455.329	1.05288	0.260808	4.03699	5.41417e-05	0.000831434	LOC114674118	Up_in_Vehicle_Day4
	1484.79	2.39423	0.180348	13.2756	3.20654e-40	1.07841e-37	PDK4	Up_in_Vehicle_Day1					75.7936	1.05186	0.390578	2.69309	0.00707935	0.043768	LOC711871	Up_in_Vehicle_Day4
	9.79168	2.3938	0.96888	2.47069	0.0134852	0.0306803	CFAP58	Up_in_Vehicle_Day1					4376.5	1.04936	0.195608	5.36462	8.11202e-08	2.83689e-06	RPS19	Up_in_Vehicle_Day4
	1371.66	2.39184	0.185346	12.9047	4.23199e-38	1.19305e-35	UPP1	Up_in_Vehicle_Day1					99.8323	1.04888	0.375112	2.79618	0.00517104	0.0346907	LOC114673204	Up_in_Vehicle_Day4
	16.5488	2.39094	0.778077	3.07288	0.00212004	0.00596611	LOC114674442	Up_in_Vehicle_Day1					1927.64	1.04827	0.273064	3.83892	0.000123576	0.00168701	MX2	Up_in_Vehicle_Day4
	2800.6	2.39029	0.552712	4.32466	1.52767e-05	6.90693e-05	GP1BB	Up_in_Vehicle_Day1					50.962	1.0481	0.369266	2.83833	0.00453504	0.0312809	LOC114674064	Up_in_Vehicle_Day4
	19.1559	2.38971	0.770791	3.10033	0.00193306	0.00548501	FAT2	Up_in_Vehicle_Day1					159.101	1.04777	0.334794	3.1296	0.00175043	0.0146737	SERPINB4	Up_in_Vehicle_Day4
	7329.86	2.38951	0.301579	7.92335	2.31203e-15	4.76577e-14	LILRB3_1	Up_in_Vehicle_Day1					86.8686	1.04761	0.319735	3.27649	0.00105107	0.00978912	SPATA9	Up_in_Vehicle_Day4
	62.2251	2.38946	0.711511	3.35829	0.000784261	0.00243352	CHD5	Up_in_Vehicle_Day1					89.4394	1.04743	0.308834	3.39155	0.000694983	0.00703176	LOC106998312	Up_in_Vehicle_Day4
	12.7626	2.38808	0.735063	3.2488	0.00115891	0.00346049	LOC106995054	Up_in_Vehicle_Day1					194.652	1.04695	0.363132	2.88311	0.00393769	0.0278703	SIAE	Up_in_Vehicle_Day4
	107.765	2.38786	0.450838	5.29649	1.1805e-07	7.93486e-07	LOC100427419	Up_in_Vehicle_Day1					679.277	1.04661	0.19986	5.23672	1.63458e-07	5.28171e-06	SEMA3G	Up_in_Vehicle_Day4
	152.888	2.38771	0.279347	8.54744	1.25847e-17	3.54778e-16	LINGO3	Up_in_Vehicle_Day1					1484.79	1.0461	0.181013	5.77912	7.50904e-09	3.4059e-07	PDK4	Up_in_Vehicle_Day4
	9809.97	2.38733	0.289823	8.2372	1.76281e-16	4.27219e-15	IL17RA	Up_in_Vehicle_Day1					867.437	1.04566	0.177342	5.8963	3.71753e-09	1.85286e-07	PPM1D	Up_in_Vehicle_Day4
	650.284	2.38646	0.231453	10.3107	6.30082e-25	4.15075e-23	MN1	Up_in_Vehicle_Day1					305.975	1.04526	0.23072	4.53045	5.8857e-06	0.000126439	ARHGAP32	Up_in_Vehicle_Day4
	1715.51	2.38605	0.245107	9.73476	2.14333e-22	1.07278e-20	CEBPD	Up_in_Vehicle_Day1					1083.84	1.04466	0.388849	2.68655	0.00721933	0.0445207	MX1	Up_in_Vehicle_Day4
	186.778	2.38452	0.364025	6.55044	5.73671e-11	6.40494e-10	USP17L29	Up_in_Vehicle_Day1					5662.19	1.04314	0.239562	4.35435	1.33462e-05	0.000252326	RNASE6	Up_in_Vehicle_Day4
	155.117	2.38449	0.347493	6.86197	6.7919e-12	8.68584e-11	MAB21L3	Up_in_Vehicle_Day1					261.806	1.04295	0.319486	3.26447	0.0010967	0.0101368	PEAR1	Up_in_Vehicle_Day4
	1794.95	2.38289	0.261487	9.11285	8.02474e-20	3.0402e-18	ANXA3	Up_in_Vehicle_Day1					68.3027	1.04102	0.336583	3.0929	0.00198211	0.016274	LOC106998504	Up_in_Vehicle_Day4
	18.1161	2.38163	0.788532	3.02033	0.00252496	0.00697154	LOC100430841	Up_in_Vehicle_Day1					366.543	1.03424	0.226682	4.56249	5.05509e-06	0.000111161	EI24	Up_in_Vehicle_Day4
	87.6104	2.38101	0.447486	5.32086	1.03278e-07	7.01073e-07	LOC100429518	Up_in_Vehicle_Day1					32.4656	1.03326	0.376423	2.74496	0.00605185	0.0388786	LOC114680159	Up_in_Vehicle_Day4
	5110.98	2.37976	0.226744	10.4954	9.07149e-26	6.48882e-24	CFP	Up_in_Vehicle_Day1					63.1258	1.03055	0.377601	2.72921	0.00634871	0.040335	LOC114677601	Up_in_Vehicle_Day4
	10.5802	2.37829	1.04956	2.26598	0.0234524	0.0494318	RFTN2	Up_in_Vehicle_Day1					161.908	1.02942	0.273574	3.76288	0.000167971	0.00218765	C9H10orf25	Up_in_Vehicle_Day4
	244.951	2.37749	0.287854	8.25935	1.46471e-16	3.59299e-15	VCY	Up_in_Vehicle_Day1					287.006	1.02871	0.373108	2.75715	0.00583083	0.037882	KIR3DL11	Up_in_Vehicle_Day4
	55.0948	2.37721	0.452968	5.24809	1.53688e-07	1.01174e-06	CAPNS2	Up_in_Vehicle_Day1					2528.53	1.02741	0.149766	6.8601	6.8813e-12	5.92611e-10	ARHGEF3	Up_in_Vehicle_Day4
	5487.16	2.37696	0.178679	13.303	2.22367e-40	7.6121e-38	LGALS3	Up_in_Vehicle_Day1					37.8642	1.0269	0.367346	2.79545	0.00518279	0.0347337	LOC114676985	Up_in_Vehicle_Day4
	6873.14	2.37596	0.225868	10.5193	7.04157e-26	5.15217e-24	SLC2A3	Up_in_Vehicle_Day1					80.0963	1.02461	0.367522	2.78789	0.00530519	0.0353721	LOC114670094	Up_in_Vehicle_Day4
	6.5747	2.37587	1.01373	2.34369	0.0190941	0.0414249	GPIHBP1	Up_in_Vehicle_Day1					272.787	1.02417	0.24213	4.22984	2.33853e-05	0.000410745	USP17L25	Up_in_Vehicle_Day4
	80.9475	2.37323	0.410081	5.78722	7.15607e-09	5.85527e-08	ANKRD2	Up_in_Vehicle_Day1					395.702	1.02401	0.202676	5.05243	4.36214e-07	1.2901e-05	PER3	Up_in_Vehicle_Day4
	17.0963	2.37311	0.665784	3.56438	0.000364713	0.00122747	LDHC	Up_in_Vehicle_Day1					7525.27	1.02341	0.190908	5.36075	8.28761e-08	2.89312e-06	GZMB	Up_in_Vehicle_Day4
	1577.82	2.37208	0.283644	8.36286	6.12183e-17	1.58588e-15	PDLIM7	Up_in_Vehicle_Day1					454.247	1.02275	0.169962	6.01755	1.7708e-09	9.35603e-08	TERF1	Up_in_Vehicle_Day4
	21.0216	2.3714	0.540085	4.39079	1.12939e-05	5.23084e-05	OR2D2	Up_in_Vehicle_Day1					1288.62	1.02208	0.269597	3.79114	0.000149959	0.0019956	DOCK4	Up_in_Vehicle_Day4
	61.646	2.37033	0.35269	6.72072	1.80823e-11	2.17601e-10	LOC114670360	Up_in_Vehicle_Day1					52.0765	1.0214	0.357498	2.85708	0.00427556	0.0297872	SELENOM	Up_in_Vehicle_Day4
	39.0815	2.36898	0.52364	4.52406	6.06643e-06	2.9735e-05	TNNT3	Up_in_Vehicle_Day1					1292.3	1.02119	0.173387	5.88964	3.87028e-09	1.91061e-07	PYHIN1	Up_in_Vehicle_Day4
	102.938	2.36893	0.475069	4.98649	6.14848e-07	3.61887e-06	LOC106997613	Up_in_Vehicle_Day1					88.6727	1.02089	0.383288	2.66351	0.00773292	0.0467587	LOC106993593	Up_in_Vehicle_Day4
	118.611	2.36718	0.39889	5.93443	2.94868e-09	2.55428e-08	LOC114676948	Up_in_Vehicle_Day1					418.566	1.01939	0.212624	4.79435	1.63205e-06	4.17059e-05	SUMO3	Up_in_Vehicle_Day4
	1401.96	2.36648	0.202881	11.6644	1.93863e-31	2.69301e-29	TRIB1	Up_in_Vehicle_Day1					196.064	1.01531	0.316516	3.20776	0.00133773	0.0118869	CLCF1	Up_in_Vehicle_Day4
	64.4432	2.36443	0.490498	4.82046	1.43227e-06	7.87696e-06	IER3	Up_in_Vehicle_Day1					776.476	1.01435	0.203822	4.97666	6.46894e-07	1.82747e-05	MOSPD2	Up_in_Vehicle_Day4
	342.243	2.36413	0.244115	9.68449	3.50961e-22	1.7207e-20	CENPBD1	Up_in_Vehicle_Day1					117.924	1.01279	0.37298	2.7154	0.00661962	0.0415699	LOC114677641	Up_in_Vehicle_Day4
	68729.3	2.3629	0.262223	9.01105	2.04098e-19	7.2724e-18	CSF3R	Up_in_Vehicle_Day1					169.5	1.01114	0.376424	2.68616	0.00722777	0.0445447	ADAP2	Up_in_Vehicle_Day4
	30.9178	2.36266	0.524934	4.50087	6.7675e-06	3.27587e-05	SHANK3	Up_in_Vehicle_Day1					72.4127	1.00946	0.317118	3.18324	0.00145635	0.0127156	GNGT2	Up_in_Vehicle_Day4
	201.537	2.36175	0.341605	6.91369	4.72213e-12	6.19174e-11	SYN1	Up_in_Vehicle_Day1					48.1653	1.009	0.30755	3.28078	0.0010352	0.00966899	PIDD1	Up_in_Vehicle_Day4
	930.116	2.35892	0.294912	7.99874	1.25703e-15	2.71365e-14	VDR	Up_in_Vehicle_Day1					326.276	1.00887	0.238812	4.22452	2.39451e-05	0.000417577	GM2A	Up_in_Vehicle_Day4
	661.297	2.35854	0.297908	7.91701	2.43289e-15	4.99877e-14	PLOD1	Up_in_Vehicle_Day1					978.946	1.00854	0.202673	4.97617	6.48549e-07	1.82951e-05	ARHGAP18	Up_in_Vehicle_Day4
	572.197	2.35666	0.206982	11.3858	4.91958e-30	5.78579e-28	NDRG2	Up_in_Vehicle_Day1					234.931	1.00717	0.325057	3.09842	0.00194553	0.0160681	CARMIL1	Up_in_Vehicle_Day4
	4302.03	2.35252	0.245298	9.59046	8.76899e-22	4.15065e-20	TCIRG1	Up_in_Vehicle_Day1					62.5582	1.00691	0.334236	3.01257	0.00259046	0.0201515	LOC114674300	Up_in_Vehicle_Day4
	748.928	2.35218	0.2856	8.23593	1.78171e-16	4.30711e-15	TBC1D8	Up_in_Vehicle_Day1					2517.86	1.00577	0.253474	3.96792	7.25026e-05	0.00106328	ERO1A	Up_in_Vehicle_Day4
	229.918	2.34941	0.36313	6.4699	9.8066e-11	1.05318e-09	FCGRT	Up_in_Vehicle_Day1					79.1013	1.00404	0.361965	2.77386	0.00553956	0.0364868	BET1	Up_in_Vehicle_Day4
	25608.6	2.34897	0.272153	8.63106	6.07865e-18	1.78723e-16	ADGRE5	Up_in_Vehicle_Day1					275.297	1.00375	0.227674	4.40871	1.03989e-05	0.000205392	EGFL7	Up_in_Vehicle_Day4
	24.4117	2.34813	0.615966	3.81211	0.000137786	0.000508736	CXCL6	Up_in_Vehicle_Day1					81.6812	1.00092	0.332789	3.00768	0.0026325	0.0204218	LOC106997378	Up_in_Vehicle_Day4
	400.679	2.34752	0.220315	10.6553	1.6478e-26	1.31618e-24	PRR20G	Up_in_Vehicle_Day1					2723.29	-1.0001	0.246091	-4.06394	4.82503e-05	0.000758244	MAF1	Down_in_Vehicle_Day4
	1733.51	2.34741	0.245337	9.5681	1.08892e-21	5.11632e-20	FUT7	Up_in_Vehicle_Day1					407.221	-1.00108	0.320339	-3.12507	0.00177765	0.0148828	ZNF467	Down_in_Vehicle_Day4
	8.46247	2.3473	0.921702	2.5467	0.0108747	0.0254345	LOC106996924	Up_in_Vehicle_Day1					960.213	-1.00173	0.286887	-3.49171	0.000479938	0.00520083	MPST	Down_in_Vehicle_Day4
	84.0723	2.34644	0.401355	5.8463	5.02636e-09	4.20398e-08	LOC107000564	Up_in_Vehicle_Day1					481.058	-1.00341	0.232134	-4.32255	1.54235e-05	0.00028853	PPFIBP2	Down_in_Vehicle_Day4
	5662.19	2.34571	0.239438	9.79672	1.16303e-22	6.0095e-21	RNASE6	Up_in_Vehicle_Day1					3211.35	-1.00376	0.356377	-2.81658	0.00485376	0.0329772	S100A8	Down_in_Vehicle_Day4
	24.8657	2.3454	0.59109	3.96793	7.2501e-05	0.000284513	DCST2	Up_in_Vehicle_Day1					128.374	-1.00422	0.338428	-2.96731	0.00300423	0.0226231	CEP89	Down_in_Vehicle_Day4
	1471.19	2.34225	0.205964	11.3721	5.75711e-30	6.7295e-28	GSAP	Up_in_Vehicle_Day1					347.239	-1.00684	0.349796	-2.87837	0.00399739	0.0282112	TMEM14C	Down_in_Vehicle_Day4
	15.1711	2.34157	0.703694	3.32753	0.00087618	0.00269302	NFIB	Up_in_Vehicle_Day1					2416.7	-1.00718	0.238882	-4.21621	2.48438e-05	0.000430941	ZBTB44	Down_in_Vehicle_Day4
	9.83313	2.34118	0.750434	3.11978	0.00180988	0.00516532	GJA4	Up_in_Vehicle_Day1					236.115	-1.00811	0.304728	-3.30822	0.000938895	0.00893161	LOC699779	Down_in_Vehicle_Day4
	67.1176	2.34107	0.389018	6.01791	1.76684e-09	1.59615e-08	LOC106999863	Up_in_Vehicle_Day1					49.4888	-1.00871	0.331598	-3.04195	0.00235047	0.0186938	LOC106996620	Down_in_Vehicle_Day4
	8679.48	2.34096	0.291739	8.02417	1.02218e-15	2.24457e-14	LOC715795	Up_in_Vehicle_Day1					2960.11	-1.00894	0.273739	-3.68576	0.000228019	0.00281233	CASS4	Down_in_Vehicle_Day4
	6312.46	2.34016	0.202547	11.5537	7.07176e-31	9.28532e-29	S100A11	Up_in_Vehicle_Day1					951.145	-1.00949	0.226278	-4.46126	8.14797e-06	0.000168555	ITPR1	Down_in_Vehicle_Day4
	57.4014	2.33934	0.379277	6.1679	6.92013e-10	6.59011e-09	CYP17A1	Up_in_Vehicle_Day1					885.87	-1.01255	0.309724	-3.26922	0.00107845	0.0100013	RFX2	Down_in_Vehicle_Day4
	5.65036	2.33929	0.951205	2.45929	0.0139211	0.0315371	COMP	Up_in_Vehicle_Day1					446.918	-1.01523	0.275985	-3.67857	0.000234549	0.00288014	IRF8	Down_in_Vehicle_Day4
	494.58	2.33877	0.308607	7.57847	3.4966e-14	6.17787e-13	KMT5C	Up_in_Vehicle_Day1					181.975	-1.01638	0.351922	-2.88809	0.00387584	0.0275359	RASSF4	Down_in_Vehicle_Day4
	182.39	2.3385	0.35667	6.55649	5.50905e-11	6.16512e-10	LOC114672191	Up_in_Vehicle_Day1					640.533	-1.01815	0.232752	-4.37441	1.21759e-05	0.000233818	BTBD11	Down_in_Vehicle_Day4
	74.9201	2.33772	0.307315	7.60692	2.807e-14	5.0526e-13	S100A11_1	Up_in_Vehicle_Day1					178.683	-1.02092	0.216997	-4.70478	2.54145e-06	6.05889e-05	LOC114673498	Down_in_Vehicle_Day4
	66.9676	2.33114	0.414968	5.61764	1.93583e-08	1.47437e-07	C9H10orf105	Up_in_Vehicle_Day1					266.875	-1.02139	0.339872	-3.00523	0.00265377	0.0205623	HIST1H2BH	Down_in_Vehicle_Day4
	142.975	2.331	0.310867	7.4984	6.45995e-14	1.09494e-12	USHBP1	Up_in_Vehicle_Day1					6672.52	-1.02151	0.178091	-5.73586	9.70188e-09	4.32032e-07	RPL13A	Down_in_Vehicle_Day4
	958.101	2.33046	0.243684	9.56344	1.13904e-21	5.33874e-20	ARG2	Up_in_Vehicle_Day1					329.202	-1.02337	0.233968	-4.37397	1.22004e-05	0.000234059	TANC1	Down_in_Vehicle_Day4
	21.3159	2.3272	0.568976	4.09016	4.31069e-05	0.000178325	LOC106993678	Up_in_Vehicle_Day1					659.183	-1.02378	0.200243	-5.11268	3.17628e-07	9.61194e-06	ISG20	Down_in_Vehicle_Day4
	295.081	2.32634	0.227864	10.2093	1.80089e-24	1.13563e-22	DNM1	Up_in_Vehicle_Day1					238.302	-1.02383	0.229601	-4.45916	8.2282e-06	0.000169497	OR2J2	Down_in_Vehicle_Day4
	82.8021	2.32418	0.385115	6.03503	1.5893e-09	1.44461e-08	EPHB2	Up_in_Vehicle_Day1					257.185	-1.02431	0.279939	-3.65907	0.000253137	0.00307174	EPOR	Down_in_Vehicle_Day4
	24.3263	2.32203	0.542074	4.28361	1.83884e-05	8.1981e-05	LOC114675217	Up_in_Vehicle_Day1					3301.21	-1.02531	0.204298	-5.0187	5.20213e-07	1.51334e-05	RPL8	Down_in_Vehicle_Day4
	7.79689	2.32053	0.848177	2.7359	0.0062209	0.0155396	MIR765	Up_in_Vehicle_Day1					241.869	-1.02544	0.29496	-3.47655	0.000507912	0.00547062	MAP3K9	Down_in_Vehicle_Day4
	126.562	2.32053	0.337643	6.87273	6.29853e-12	8.09268e-11	MAGIX	Up_in_Vehicle_Day1					100.84	-1.02562	0.3094	-3.31487	0.000916866	0.00875186	WDR12	Down_in_Vehicle_Day4
	4593.49	2.31883	0.295914	7.83618	4.64475e-15	9.1699e-14	KCNJ2	Up_in_Vehicle_Day1					625.871	-1.02867	0.308415	-3.33533	0.000851972	0.00828205	RPL30	Down_in_Vehicle_Day4
	17.6219	2.31813	0.700607	3.30875	0.000937126	0.00286153	LOC106993003	Up_in_Vehicle_Day1					637.531	-1.02959	0.208399	-4.94045	7.79443e-07	2.14372e-05	GPR42	Down_in_Vehicle_Day4
	596.371	2.31809	0.1902	12.1877	3.61523e-34	6.60038e-32	PYCARD	Up_in_Vehicle_Day1					725.018	-1.031	0.233828	-4.40923	1.03737e-05	0.000205392	MEF2C	Down_in_Vehicle_Day4
	7769.2	2.31757	0.267022	8.67932	3.98125e-18	1.2019e-16	FCGR2A	Up_in_Vehicle_Day1					381.557	-1.0351	0.259061	-3.99561	6.45282e-05	0.000965898	NME2	Down_in_Vehicle_Day4
	570.004	2.31621	0.289168	8.0099	1.14802e-15	2.49653e-14	ECM1	Up_in_Vehicle_Day1					211.252	-1.03609	0.276094	-3.75268	0.000174957	0.00226957	TBC1D4	Down_in_Vehicle_Day4
	19.4799	2.31517	0.671194	3.44933	0.000561979	0.00180183	CXCL3_1	Up_in_Vehicle_Day1					973.08	-1.03633	0.273701	-3.78637	0.000152867	0.00202465	EIF2AK1	Down_in_Vehicle_Day4
	1450.89	2.31483	0.330724	6.99926	2.57316e-12	3.4629e-11	CD274	Up_in_Vehicle_Day1					534.042	-1.03658	0.248929	-4.16414	3.12521e-05	0.000523072	UBAC1	Down_in_Vehicle_Day4
	13304.5	2.31288	0.252483	9.16056	5.16266e-20	1.99936e-18	FNDC3B	Up_in_Vehicle_Day1					93.4861	-1.03721	0.366407	-2.83075	0.00464392	0.0318988	LOC709324	Down_in_Vehicle_Day4
	1549.36	2.31223	0.246775	9.36977	7.26883e-21	3.0358e-19	TMEM173	Up_in_Vehicle_Day1					1445.4	-1.03768	0.311369	-3.33263	0.000860292	0.00832979	MACO1	Down_in_Vehicle_Day4
	713.274	2.31184	0.243869	9.47984	2.5467e-21	1.12749e-19	CD300LB	Up_in_Vehicle_Day1					904.64	-1.03824	0.16231	-6.39661	1.58861e-10	1.08208e-08	MAMU-DQB1	Down_in_Vehicle_Day4
	10408	2.31144	0.253775	9.10821	8.37499e-20	3.1604e-18	NCF1	Up_in_Vehicle_Day1					129.559	-1.03896	0.36849	-2.81951	0.00480971	0.0327499	MRPL27	Down_in_Vehicle_Day4
	6.00522	2.30853	0.939095	2.45825	0.0139616	0.0316103	RNASE9	Up_in_Vehicle_Day1					880.62	-1.03957	0.265673	-3.91299	9.11607e-05	0.0013008	PSMD4	Down_in_Vehicle_Day4
	11.7193	2.30833	0.86854	2.65771	0.00786725	0.0190978	NANOS3	Up_in_Vehicle_Day1					67.0106	-1.04385	0.305647	-3.41522	0.000637297	0.00656844	CEMP1	Down_in_Vehicle_Day4
	5923.57	2.30734	0.330619	6.97885	2.97606e-12	3.97846e-11	CAMP	Up_in_Vehicle_Day1					324.894	-1.04417	0.22397	-4.66208	3.13022e-06	7.27618e-05	IRF4	Down_in_Vehicle_Day4
	454.827	2.30653	0.307062	7.51162	5.83997e-14	1.00047e-12	SCIMP	Up_in_Vehicle_Day1					347.016	-1.0442	0.352452	-2.96267	0.00304979	0.0229044	AKAP2	Down_in_Vehicle_Day4
	329.082	2.30134	0.253888	9.06436	1.25343e-19	4.62081e-18	BEST1	Up_in_Vehicle_Day1					534.855	-1.04437	0.247896	-4.21292	2.52085e-05	0.000434569	TPPP	Down_in_Vehicle_Day4
	144.695	2.29917	0.331444	6.93683	4.00983e-12	5.27218e-11	TFPI	Up_in_Vehicle_Day1					57.851	-1.04511	0.325389	-3.21189	0.00131864	0.0117601	LOC114672761	Down_in_Vehicle_Day4
	34.4024	2.29873	0.481631	4.77281	1.8167e-06	9.75523e-06	SLC28A3	Up_in_Vehicle_Day1					58.7177	-1.04942	0.332762	-3.15366	0.00161237	0.0137639	ZKSCAN3	Down_in_Vehicle_Day4
	15.2509	2.29818	0.794611	2.89221	0.00382548	0.0100776	LOC114672624	Up_in_Vehicle_Day1					177.336	-1.05313	0.303404	-3.47106	0.000518412	0.00556886	ZNF595	Down_in_Vehicle_Day4
	8343.57	2.29746	0.269278	8.53192	1.43942e-17	4.04007e-16	CXCR1	Up_in_Vehicle_Day1					66.8679	-1.05461	0.333546	-3.1618	0.00156796	0.0134569	UCK2	Down_in_Vehicle_Day4
	523.425	2.29488	0.223397	10.2726	9.36207e-25	6.00237e-23	SH2B2	Up_in_Vehicle_Day1					2942.75	-1.05593	0.247001	-4.275	1.91137e-05	0.000345976	EIF5A	Down_in_Vehicle_Day4
	1520.45	2.29079	0.269131	8.51179	1.71274e-17	4.7242e-16	FCGRT_1	Up_in_Vehicle_Day1					4219.11	-1.05612	0.246417	-4.28591	1.8199e-05	0.000331568	RPLP0	Down_in_Vehicle_Day4
	276.491	2.2901	0.231938	9.87376	5.40954e-23	2.91295e-21	GPR27	Up_in_Vehicle_Day1					1009.18	-1.0567	0.362653	-2.91381	0.00357049	0.0258804	WLS	Down_in_Vehicle_Day4
	13.7407	2.28984	0.727087	3.14934	0.00163641	0.00471447	LOC106994123	Up_in_Vehicle_Day1					55.864	-1.05884	0.339662	-3.11733	0.00182495	0.0151748	MRPL32	Down_in_Vehicle_Day4
	2386.49	2.28858	0.209873	10.9046	1.09606e-27	9.91104e-26	KLF7	Up_in_Vehicle_Day1					158.183	-1.06122	0.322579	-3.28979	0.00100263	0.0094233	CMKLR1	Down_in_Vehicle_Day4
	11.2571	2.28832	0.766379	2.98588	0.00282761	0.00770509	C14H11orf91	Up_in_Vehicle_Day1					297.196	-1.06291	0.239614	-4.43593	9.16761e-06	0.000185526	STRBP	Down_in_Vehicle_Day4
	8825.49	2.28817	0.188923	12.1116	9.16393e-34	1.61167e-31	JUNB	Up_in_Vehicle_Day1					117.556	-1.0636	0.33789	-3.14777	0.00164522	0.0139352	LOC100429453	Down_in_Vehicle_Day4
	20.0627	2.28672	0.633967	3.60701	0.000309748	0.00105807	FGFR4	Up_in_Vehicle_Day1					179.351	-1.06421	0.339257	-3.13689	0.00170748	0.0143726	GPSM2	Down_in_Vehicle_Day4
	21311.9	2.28326	0.24793	9.2093	3.28245e-20	1.30009e-18	CSF2RB	Up_in_Vehicle_Day1					73.9159	-1.06674	0.34873	-3.05893	0.00222128	0.0178846	HDHD5	Down_in_Vehicle_Day4
	16.8715	2.28049	0.789649	2.88798	0.00387724	0.0101971	LOC114676261	Up_in_Vehicle_Day1					910.448	-1.0668	0.253473	-4.20872	2.56823e-05	0.00044118	CLPX	Down_in_Vehicle_Day4
	19.6247	2.2804	0.579151	3.93748	8.23406e-05	0.000320111	PRSS55	Up_in_Vehicle_Day1					105.035	-1.06748	0.253847	-4.2052	2.60846e-05	0.000446647	EIF4EBP1	Down_in_Vehicle_Day4
	8.11311	2.27896	0.873185	2.60994	0.00905589	0.0216749	EFNA4	Up_in_Vehicle_Day1					1228.03	-1.07153	0.197629	-5.42196	5.89501e-08	2.15003e-06	HIST2H2AC	Down_in_Vehicle_Day4
	15651.5	2.27789	0.287898	7.91215	2.52983e-15	5.19021e-14	FCGR2B	Up_in_Vehicle_Day1					193.865	-1.07237	0.31866	-3.36524	0.000764767	0.00759676	RCL1	Down_in_Vehicle_Day4
	7.624	2.27695	0.914715	2.48925	0.0128013	0.0292981	LOC114679118	Up_in_Vehicle_Day1					344.884	-1.0727	0.219636	-4.88396	1.03977e-06	2.79979e-05	EFCAB2	Down_in_Vehicle_Day4
	6022.96	2.27615	0.369014	6.16819	6.90765e-10	6.58477e-09	MGAM	Up_in_Vehicle_Day1					892.072	-1.07417	0.159766	-6.72336	1.77579e-11	1.3998e-09	SRRT	Down_in_Vehicle_Day4
	61.5063	2.27469	0.352759	6.44829	1.1312e-10	1.20606e-09	LOC107000857	Up_in_Vehicle_Day1					2507.14	-1.07463	0.23641	-4.54562	5.47741e-06	0.00011924	TEX2	Down_in_Vehicle_Day4
	4073.7	2.27374	0.236026	9.63342	5.77748e-22	2.76886e-20	ARHGEF11	Up_in_Vehicle_Day1					117.693	-1.07495	0.305601	-3.51749	0.000435645	0.00480339	KIAA1958	Down_in_Vehicle_Day4
	428.808	2.27088	0.254006	8.94026	3.8824e-19	1.34342e-17	ADCY4	Up_in_Vehicle_Day1					396.624	-1.08292	0.31883	-3.39653	0.000682466	0.00693426	RPS15A_1	Down_in_Vehicle_Day4
	13289.3	2.2706	0.322346	7.044	1.86795e-12	2.55959e-11	SEMA4A	Up_in_Vehicle_Day1					300.039	-1.08354	0.320706	-3.37861	0.000728545	0.00730002	KNTC1	Down_in_Vehicle_Day4
	1515.1	2.26974	0.298878	7.59421	3.09681e-14	5.53787e-13	ADGRE2	Up_in_Vehicle_Day1					44.11	-1.08409	0.377709	-2.87018	0.00410238	0.0287343	FZD1	Down_in_Vehicle_Day4
	8936.21	2.26959	0.214581	10.5769	3.81567e-26	2.90264e-24	LITAF	Up_in_Vehicle_Day1					332.303	-1.08493	0.387689	-2.79845	0.00513478	0.0345066	UROD	Down_in_Vehicle_Day4
	875.737	2.26775	0.366921	6.18048	6.39066e-10	6.13158e-09	VWF	Up_in_Vehicle_Day1					123.665	-1.08557	0.396313	-2.73918	0.0061593	0.0393777	CIT	Down_in_Vehicle_Day4
	614.784	2.26547	0.291823	7.76316	8.28392e-15	1.57856e-13	VMO1	Up_in_Vehicle_Day1					496.289	-1.08712	0.319759	-3.39981	0.000674328	0.00686586	CDK5R1	Down_in_Vehicle_Day4
	1452.98	2.26519	0.22229	10.1902	2.19226e-24	1.36447e-22	TPCN2	Up_in_Vehicle_Day1					113.491	-1.09926	0.287178	-3.8278	0.000129295	0.00175405	LOC114676893	Down_in_Vehicle_Day4
	8885.79	2.26519	0.28818	7.86033	3.83124e-15	7.69863e-14	PTAFR	Up_in_Vehicle_Day1					38.3754	-1.10007	0.386941	-2.84298	0.00446933	0.0309059	NAB2	Down_in_Vehicle_Day4
	21.7661	2.26461	0.804278	2.8157	0.00486708	0.0124919	LOC114676881	Up_in_Vehicle_Day1					9823.78	-1.10041	0.213529	-5.15344	2.5575e-07	7.97394e-06	ATP6V0C	Down_in_Vehicle_Day4
	1828.4	2.26364	0.234702	9.64476	5.173e-22	2.49162e-20	SNX18	Up_in_Vehicle_Day1					1869.21	-1.10048	0.183069	-6.01126	1.84092e-09	9.67422e-08	UBALD2	Down_in_Vehicle_Day4
	4496.09	2.26252	0.240889	9.39238	5.86598e-21	2.48785e-19	GSN	Up_in_Vehicle_Day1					86.7519	-1.10057	0.317505	-3.46631	0.000527648	0.00566136	MIR150	Down_in_Vehicle_Day4
	313.348	2.26212	0.273573	8.26879	1.35325e-16	3.33443e-15	LOC106994931	Up_in_Vehicle_Day1					107.343	-1.1007	0.287083	-3.83408	0.000126037	0.001717	DFFB	Down_in_Vehicle_Day4
	81.2505	2.26037	0.37173	6.08069	1.1967e-09	1.10611e-08	LOC114675003	Up_in_Vehicle_Day1					168.272	-1.10224	0.283895	-3.88256	0.000103364	0.0014454	MAPK13	Down_in_Vehicle_Day4
	827.894	2.25878	0.232452	9.71719	2.54713e-22	1.26172e-20	MSRA	Up_in_Vehicle_Day1					105.005	-1.10277	0.273907	-4.02608	5.67148e-05	0.000862816	LRRC61	Down_in_Vehicle_Day4
	4727.07	2.25853	0.266525	8.47399	2.3712e-17	6.45681e-16	PILRA	Up_in_Vehicle_Day1					32.911	-1.10465	0.364683	-3.02907	0.00245307	0.0193154	LOC114673835	Down_in_Vehicle_Day4
	1791.36	2.25773	0.297838	7.58037	3.44559e-14	6.10461e-13	SLC15A3	Up_in_Vehicle_Day1					137.976	-1.10478	0.375084	-2.94542	0.00322518	0.0239094	ORC1	Down_in_Vehicle_Day4
	26.2175	2.25599	0.560778	4.02297	5.74682e-05	0.000230715	LOC114670580	Up_in_Vehicle_Day1					33.2132	-1.10494	0.417063	-2.64932	0.00806528	0.04832	LOC114673696	Down_in_Vehicle_Day4
	1597.2	2.25466	0.249081	9.05193	1.40463e-19	5.12889e-18	RHBDF2	Up_in_Vehicle_Day1					63.0217	-1.10494	0.408109	-2.70747	0.00677983	0.0423582	MYBPHL	Down_in_Vehicle_Day4
	1580.08	2.25401	0.312287	7.21776	5.28511e-13	7.90292e-12	LRRC4	Up_in_Vehicle_Day1					443.21	-1.10545	0.206467	-5.35409	8.59864e-08	2.9857e-06	TIAM1	Down_in_Vehicle_Day4
	69.6845	2.25291	0.414132	5.44009	5.32544e-08	3.79935e-07	APOBEC3B	Up_in_Vehicle_Day1					1078.16	-1.10646	0.267288	-4.13959	3.47925e-05	0.000573973	HSPH1	Down_in_Vehicle_Day4
	82.1854	2.25247	0.311589	7.22897	4.8668e-13	7.31738e-12	IL27	Up_in_Vehicle_Day1					1373.48	-1.10668	0.249846	-4.42946	9.44698e-06	0.000189609	STK11	Down_in_Vehicle_Day4
	10.2391	2.25123	0.763837	2.94726	0.00320603	0.00863198	FBN2	Up_in_Vehicle_Day1					3732.4	-1.10695	0.193493	-5.7209	1.05962e-08	4.65493e-07	HECTD4	Down_in_Vehicle_Day4
	127.986	2.25022	0.298967	7.52663	5.20669e-14	8.97592e-13	TKTL1	Up_in_Vehicle_Day1					259.505	-1.10727	0.246069	-4.49984	6.80049e-06	0.000143257	SMDT1	Down_in_Vehicle_Day4
	2184.9	2.24914	0.274988	8.17905	2.86102e-16	6.73781e-15	AOAH	Up_in_Vehicle_Day1					9527.92	-1.10733	0.204647	-5.41095	6.26903e-08	2.26531e-06	C4H6orf62	Down_in_Vehicle_Day4
	12.9723	2.24865	0.747613	3.00777	0.00263174	0.00722683	LOC106999465	Up_in_Vehicle_Day1					131.646	-1.10955	0.403251	-2.75151	0.00593209	0.0384121	HSPD1	Down_in_Vehicle_Day4
	1182.05	2.24768	0.214246	10.4911	9.48903e-26	6.76225e-24	LRPAP1	Up_in_Vehicle_Day1					5282.57	-1.11079	0.19858	-5.59368	2.22311e-08	8.97378e-07	YPEL3	Down_in_Vehicle_Day4
	17.319	2.24674	0.649274	3.46038	0.000539407	0.00173604	LOC106994077	Up_in_Vehicle_Day1					871.506	-1.11173	0.249761	-4.45116	8.54073e-06	0.000174647	RFX1	Down_in_Vehicle_Day4
	407.221	2.24551	0.312867	7.17721	7.11471e-13	1.04034e-11	ZNF467	Up_in_Vehicle_Day1					98.822	-1.11183	0.321263	-3.46081	0.000538551	0.00575623	STARD9	Down_in_Vehicle_Day4
	31.598	2.24532	0.656342	3.42095	0.000624024	0.00197855	LOC106996396	Up_in_Vehicle_Day1					75.0526	-1.11648	0.406021	-2.7498	0.00596323	0.0385118	KIT	Down_in_Vehicle_Day4
	106.563	2.243	0.364798	6.14861	7.81634e-10	7.38852e-09	LOC106992790	Up_in_Vehicle_Day1					393.228	-1.11771	0.348133	-3.21059	0.00132464	0.0117974	LRRC18	Down_in_Vehicle_Day4
	360.602	2.24104	0.35071	6.39002	1.65859e-10	1.72518e-09	IGF2	Up_in_Vehicle_Day1					225.316	-1.11975	0.335836	-3.33421	0.00085541	0.00829897	FAM204A	Down_in_Vehicle_Day4
	702.362	2.23887	0.610991	3.66432	0.000247992	0.000866254	PGLYRP1	Up_in_Vehicle_Day1					1083.51	-1.12085	0.263606	-4.25197	2.11894e-05	0.000377949	BEND7	Down_in_Vehicle_Day4
	738.491	2.23851	0.292155	7.66207	1.82953e-14	3.3402e-13	LOC114672720	Up_in_Vehicle_Day1					133.736	-1.12111	0.397234	-2.82229	0.00476817	0.0325673	LAMTOR5	Down_in_Vehicle_Day4
	2255.35	2.23843	0.289112	7.74245	9.75189e-15	1.84545e-13	BRI3	Up_in_Vehicle_Day1					278.596	-1.12313	0.313627	-3.58109	0.000342157	0.00394327	NDST4	Down_in_Vehicle_Day4
	1673.63	2.23735	0.305368	7.32674	2.35811e-13	3.70229e-12	FCAR	Up_in_Vehicle_Day1					205.135	-1.12352	0.346037	-3.24681	0.00116706	0.0106413	GCNA	Down_in_Vehicle_Day4
	68.7835	2.23496	0.427346	5.22986	1.69634e-07	1.10571e-06	TMEM44	Up_in_Vehicle_Day1					237.805	-1.1252	0.258001	-4.36121	1.29346e-05	0.000245492	PATJ	Down_in_Vehicle_Day4
	1288.62	2.23425	0.269134	8.30164	1.02684e-16	2.56977e-15	DOCK4	Up_in_Vehicle_Day1					143.149	-1.12576	0.286363	-3.93122	8.45148e-05	0.00122022	CCNYL1	Down_in_Vehicle_Day4
	776.66	2.23324	0.339133	6.58516	4.54398e-11	5.14823e-10	LGALS7B	Up_in_Vehicle_Day1					191.764	-1.12715	0.264702	-4.2582	2.06078e-05	0.000368583	RGMB	Down_in_Vehicle_Day4
	228.047	2.23313	0.259464	8.60672	7.51782e-18	2.17371e-16	EPS8	Up_in_Vehicle_Day1					855.873	-1.12836	0.178806	-6.31056	2.78031e-10	1.77622e-08	DPEP2	Down_in_Vehicle_Day4
	21.5561	2.23064	0.884431	2.52211	0.0116652	0.0269944	LOC106999161	Up_in_Vehicle_Day1					54.915	-1.12901	0.338944	-3.33096	0.000865465	0.00836744	TMEM231	Down_in_Vehicle_Day4
	2226.1	2.22818	0.200885	11.0918	1.3746e-28	1.39424e-26	SLC36A1	Up_in_Vehicle_Day1					473.154	-1.12974	0.234552	-4.81659	1.46031e-06	3.78114e-05	MAMU-DMB	Down_in_Vehicle_Day4
	73.4671	2.22779	0.424704	5.24553	1.55836e-07	1.02454e-06	LOC114679526	Up_in_Vehicle_Day1					45.885	-1.13059	0.423346	-2.67061	0.00757136	0.0459096	NKD2	Down_in_Vehicle_Day4
	1384.09	2.22703	0.290352	7.67009	1.71877e-14	3.15299e-13	ATP6V1A	Up_in_Vehicle_Day1					113.992	-1.13146	0.401536	-2.81782	0.00483508	0.0328768	PRSS22	Down_in_Vehicle_Day4
	101.922	2.22588	0.295528	7.53188	5.00156e-14	8.63784e-13	TMEM91	Up_in_Vehicle_Day1					671.111	-1.13177	0.234821	-4.81972	1.4376e-06	3.73708e-05	GRAP	Down_in_Vehicle_Day4
	4384.39	2.22479	0.216087	10.2958	7.35861e-25	4.76569e-23	APMAP	Up_in_Vehicle_Day1					2858.32	-1.13325	0.203265	-5.57524	2.47184e-08	9.90206e-07	RPL18_1	Down_in_Vehicle_Day4
	8.18748	2.22379	0.870775	2.5538	0.0106553	0.0249985	MIR657	Up_in_Vehicle_Day1					1152.44	-1.13565	0.290146	-3.91408	9.07486e-05	0.00129776	RPS27A_1	Down_in_Vehicle_Day4
	77.1623	2.22139	0.31524	7.04665	1.83275e-12	2.51855e-11	LOC114679452	Up_in_Vehicle_Day1					78.6705	-1.13753	0.385319	-2.95218	0.00315538	0.0234631	WDR86	Down_in_Vehicle_Day4
	2801.84	2.21936	0.218314	10.1659	2.81548e-24	1.73546e-22	HIP1	Up_in_Vehicle_Day1					182.835	-1.13785	0.253075	-4.4961	6.9211e-06	0.000145328	SLAIN1	Down_in_Vehicle_Day4
	496.289	2.21932	0.313459	7.0801	1.44052e-12	2.01715e-11	CDK5R1	Up_in_Vehicle_Day1					151.137	-1.13975	0.36238	-3.14517	0.00165991	0.0140474	CYB5A	Down_in_Vehicle_Day4
	38.5494	2.21911	0.404529	5.48565	4.11951e-08	2.98567e-07	LOC114670005	Up_in_Vehicle_Day1					4397.9	-1.14062	0.292348	-3.90157	9.55724e-05	0.00134996	TCP11L2	Down_in_Vehicle_Day4
	11.5509	2.21899	0.741686	2.99181	0.00277325	0.00757742	LOC114677486	Up_in_Vehicle_Day1					73.256	-1.1407	0.390827	-2.91869	0.00351508	0.0255641	LYRM9	Down_in_Vehicle_Day4
	759.477	2.21871	0.278993	7.95256	1.82692e-15	3.82754e-14	TGFA	Up_in_Vehicle_Day1					287.168	-1.14139	0.340043	-3.3566	0.000789064	0.00779061	NDUFA2	Down_in_Vehicle_Day4
	1230.31	2.21712	0.232656	9.52962	1.57855e-21	7.30936e-20	GYG1	Up_in_Vehicle_Day1					50.5887	-1.14303	0.374673	-3.05074	0.00228278	0.0182669	EML5	Down_in_Vehicle_Day4
	3512.26	2.2157	0.248009	8.93396	4.11033e-19	1.41718e-17	DAPK1	Up_in_Vehicle_Day1					60.5947	-1.14359	0.302119	-3.78522	0.000153572	0.00202988	LOC114672868	Down_in_Vehicle_Day4
	133.245	2.21408	0.273188	8.10458	5.29295e-16	1.19936e-14	SLC26A11	Up_in_Vehicle_Day1					138.818	-1.14591	0.277041	-4.13625	3.53027e-05	0.00058092	NDUFA1	Down_in_Vehicle_Day4
	37.8897	2.2139	0.471258	4.69785	2.62916e-06	1.37821e-05	LOC114677753	Up_in_Vehicle_Day1					72.351	-1.14621	0.377496	-3.03635	0.00239461	0.0189754	CDON	Down_in_Vehicle_Day4
	541.701	2.21296	0.274436	8.06365	7.40498e-16	1.65468e-14	DRAM1	Up_in_Vehicle_Day1					1010.36	-1.1468	0.206754	-5.54669	2.91136e-08	1.14056e-06	SLC5A3	Down_in_Vehicle_Day4
	4831.59	2.21287	0.268224	8.25007	1.58308e-16	3.86102e-15	DMXL2	Up_in_Vehicle_Day1					64.8808	-1.1471	0.432126	-2.65454	0.00794158	0.0477692	PKLR	Down_in_Vehicle_Day4
	18.1139	2.20966	0.631757	3.49763	0.000469406	0.00153532	CXCL12	Up_in_Vehicle_Day1					208.238	-1.14743	0.241714	-4.74704	2.06416e-06	5.09342e-05	GPSM1	Down_in_Vehicle_Day4
	98.9222	2.20907	0.371624	5.94437	2.77519e-09	2.4204e-08	FAM20C	Up_in_Vehicle_Day1					887.654	-1.14804	0.293999	-3.90489	9.42674e-05	0.00133539	TMEM183A	Down_in_Vehicle_Day4
	2448.78	2.20826	0.295468	7.47378	7.79211e-14	1.30344e-12	CD82	Up_in_Vehicle_Day1					139.954	-1.14884	0.235082	-4.88698	1.02392e-06	2.76856e-05	THOP1	Down_in_Vehicle_Day4
	25.7374	2.20825	0.587811	3.75673	0.000172146	0.000623118	LOC114672436	Up_in_Vehicle_Day1					122.565	-1.15018	0.293894	-3.91358	9.09373e-05	0.00129856	KCNQ5	Down_in_Vehicle_Day4
	165.851	2.2077	0.341016	6.4739	9.55078e-11	1.02916e-09	PYGM	Up_in_Vehicle_Day1					132.288	-1.15373	0.392261	-2.94123	0.00326909	0.0241213	GPHN	Down_in_Vehicle_Day4
	47.6109	2.20557	0.35522	6.20902	5.33157e-10	5.15672e-09	LOC114673851	Up_in_Vehicle_Day1					81.6762	-1.15462	0.324739	-3.55554	0.000377201	0.00426436	SVBP	Down_in_Vehicle_Day4
	3916.17	2.20547	0.197234	11.182	4.99257e-29	5.31709e-27	DENND5A	Up_in_Vehicle_Day1					102.33	-1.15719	0.350509	-3.30144	0.00096189	0.00911488	TM7SF2	Down_in_Vehicle_Day4
	10295.6	2.20543	0.264788	8.32905	8.14934e-17	2.07192e-15	NCF2	Up_in_Vehicle_Day1					782.255	-1.15996	0.211217	-5.4918	3.9785e-08	1.50728e-06	MAMU-DQA1	Down_in_Vehicle_Day4
	7.94662	2.20481	0.916386	2.40599	0.0161288	0.0358054	FBXL7	Up_in_Vehicle_Day1					133.729	-1.16154	0.314476	-3.69358	0.000221116	0.00273929	GPER1	Down_in_Vehicle_Day4
	59.9441	2.20467	0.530711	4.15418	3.26454e-05	0.000138423	LOC106998163	Up_in_Vehicle_Day1					1108.02	-1.16813	0.257692	-4.53306	5.81347e-06	0.000125025	EIF1B	Down_in_Vehicle_Day4
	31.8575	2.20373	0.592429	3.71983	0.00019936	0.000711416	MYO7A	Up_in_Vehicle_Day1					337.782	-1.16904	0.259809	-4.4996	6.80819e-06	0.000143265	CCR2	Down_in_Vehicle_Day4
	2614.83	2.20262	0.265152	8.30703	9.81253e-17	2.45891e-15	LOC716161	Up_in_Vehicle_Day1					136.158	-1.17306	0.257601	-4.55379	5.26873e-06	0.000115082	LOC100430028	Down_in_Vehicle_Day4
	5040.08	2.20157	0.234164	9.40182	5.3629e-21	2.29479e-19	CHST15	Up_in_Vehicle_Day1					249.849	-1.17365	0.358497	-3.2738	0.00106113	0.00986402	ZKSCAN8P1	Down_in_Vehicle_Day4
	12.1853	2.20124	0.76696	2.87009	0.00410358	0.0107232	SFRP2	Up_in_Vehicle_Day1					1698.59	-1.1747	0.268746	-4.37104	1.23654e-05	0.00023676	GUCD1	Down_in_Vehicle_Day4
	15673.4	2.20094	0.24796	8.87618	6.91943e-19	2.30688e-17	IFI30	Up_in_Vehicle_Day1					52.4495	-1.17532	0.423308	-2.77652	0.00549443	0.0362506	SGO2	Down_in_Vehicle_Day4
	6.61676	2.19971	0.923954	2.38076	0.0172771	0.0380385	LOC106992517	Up_in_Vehicle_Day1					501.366	-1.1769	0.405765	-2.90046	0.00372615	0.0267834	TBL1Y	Down_in_Vehicle_Day4
	75.7416	2.19918	0.426172	5.16031	2.4654e-07	1.54905e-06	LOC106996947	Up_in_Vehicle_Day1					250.35	-1.17727	0.182193	-6.46164	1.03572e-10	7.28319e-09	RNF113A	Down_in_Vehicle_Day4
	14.2082	2.19855	0.927616	2.37011	0.0177827	0.0389904	CDH17	Up_in_Vehicle_Day1					379.248	-1.17796	0.249732	-4.71691	2.39455e-06	5.76491e-05	ADA2	Down_in_Vehicle_Day4
	4111.14	2.19813	0.242474	9.0654	1.24142e-19	4.58537e-18	LOC114672189	Up_in_Vehicle_Day1					528.622	-1.17979	0.32253	-3.65792	0.000254266	0.00308353	MKI67	Down_in_Vehicle_Day4
	50.1655	2.19542	0.486661	4.51118	6.44675e-06	3.13905e-05	ANKRD65	Up_in_Vehicle_Day1					110.378	-1.18323	0.360516	-3.28204	0.0010306	0.00963518	LOC114679657	Down_in_Vehicle_Day4
	13887.9	2.19467	0.270767	8.10536	5.25887e-16	1.19305e-14	NFAM1	Up_in_Vehicle_Day1					1196.44	-1.18542	0.275821	-4.29779	1.72509e-05	0.000317549	SEMA4B	Down_in_Vehicle_Day4
	131.149	2.19369	0.388665	5.64417	1.65977e-08	1.27782e-07	LOC114672128	Up_in_Vehicle_Day1					445.34	-1.18627	0.33499	-3.54122	0.000398283	0.00446703	LOC694405	Down_in_Vehicle_Day4
	3973.67	2.19365	0.200383	10.9473	6.84895e-28	6.46771e-26	ADAM8	Up_in_Vehicle_Day1					1137.09	-1.18785	0.155358	-7.64587	2.07541e-14	2.37265e-12	LOC719242	Down_in_Vehicle_Day4
	213.506	2.1921	0.387592	5.6557	1.55215e-08	1.19978e-07	EFHC2	Up_in_Vehicle_Day1					285.154	-1.18913	0.341991	-3.47708	0.000506911	0.00546284	KNL1	Down_in_Vehicle_Day4
	8.62591	2.19156	0.936692	2.33968	0.0193004	0.0417925	LHFPL5	Up_in_Vehicle_Day1					125.264	-1.19199	0.332648	-3.58334	0.000339235	0.00391713	CATIP	Down_in_Vehicle_Day4
	701.871	2.19127	0.235469	9.30595	1.32799e-20	5.48655e-19	LOC696959	Up_in_Vehicle_Day1					13268.8	-1.19399	0.228138	-5.23361	1.6623e-07	5.36243e-06	SLC25A37	Down_in_Vehicle_Day4
	21.7208	2.19124	0.529321	4.13973	3.47722e-05	0.000146566	LOC106992582	Up_in_Vehicle_Day1					2957.41	-1.19488	0.2772	-4.31052	1.62869e-05	0.000302367	GAS7	Down_in_Vehicle_Day4
	492.247	2.19086	0.360871	6.07105	1.27081e-09	1.16841e-08	MYOF	Up_in_Vehicle_Day1					40.5666	-1.19541	0.411722	-2.90343	0.00369094	0.0266153	LOC722195	Down_in_Vehicle_Day4
	8.07684	2.1884	0.895681	2.44328	0.0145544	0.0327475	LOC106999464	Up_in_Vehicle_Day1					9349.77	-1.19765	0.320209	-3.7402	0.000183873	0.0023695	MBNL3	Down_in_Vehicle_Day4
	41.9772	2.18762	0.425307	5.14363	2.69482e-07	1.68273e-06	LOC106998274	Up_in_Vehicle_Day1					742.441	-1.20004	0.247376	-4.85109	1.22788e-06	3.24375e-05	GGA2	Down_in_Vehicle_Day4
	206.903	2.18759	0.275546	7.9391	2.03659e-15	4.23904e-14	DBNDD1	Up_in_Vehicle_Day1					697.181	-1.20454	0.258987	-4.65098	3.30357e-06	7.62472e-05	NARF	Down_in_Vehicle_Day4
	542.017	2.18747	0.308795	7.08388	1.40169e-12	1.96708e-11	CTNND1	Up_in_Vehicle_Day1					258.829	-1.20599	0.243802	-4.94662	7.55123e-07	2.08796e-05	KAT2A	Down_in_Vehicle_Day4
	6125.65	2.1871	0.212678	10.2836	8.35324e-25	5.37354e-23	EMB	Up_in_Vehicle_Day1					125.063	-1.20642	0.36151	-3.33716	0.000846384	0.0082363	ADARB1	Down_in_Vehicle_Day4
	7.72065	2.18701	0.87408	2.50207	0.0123469	0.0283902	LOC114674222	Up_in_Vehicle_Day1					228.816	-1.20857	0.297016	-4.06903	4.72084e-05	0.000744857	LILRB3	Down_in_Vehicle_Day4
	68.7563	2.1843	0.440744	4.95594	7.19819e-07	4.1942e-06	C16H17orf97	Up_in_Vehicle_Day1					768.877	-1.20879	0.259226	-4.66308	3.11518e-06	7.24984e-05	TBC1D9	Down_in_Vehicle_Day4
	765.608	2.18324	0.290851	7.50638	6.07841e-14	1.03576e-12	EEPD1	Up_in_Vehicle_Day1					3628.91	-1.2103	0.376419	-3.21531	0.00130306	0.0116584	RAP2A	Down_in_Vehicle_Day4
	33.1112	2.18187	0.559148	3.90213	9.53504e-05	0.000365646	LOC114671012	Up_in_Vehicle_Day1					64.8139	-1.21325	0.344425	-3.52254	0.000427439	0.00473428	LOC106997781	Down_in_Vehicle_Day4
	15.516	2.18183	0.83685	2.6072	0.00912864	0.0218118	LOC114678684	Up_in_Vehicle_Day1					3916.39	-1.21328	0.343124	-3.53598	0.000406269	0.00454357	RIOK3	Down_in_Vehicle_Day4
	803.072	2.18145	0.290854	7.50014	6.37496e-14	1.08149e-12	ADAM9	Up_in_Vehicle_Day1					117.581	-1.21425	0.310808	-3.90677	9.35397e-05	0.001327	LOC100429287	Down_in_Vehicle_Day4
	177.24	2.17949	0.356834	6.10784	1.00987e-09	9.43434e-09	LOC106993646	Up_in_Vehicle_Day1					591.503	-1.21613	0.267471	-4.54676	5.4478e-06	0.000118728	PPP2R5B	Down_in_Vehicle_Day4
	262.22	2.17912	0.254025	8.57837	9.62234e-18	2.7368e-16	ABCC3	Up_in_Vehicle_Day1					66.8902	-1.21627	0.428325	-2.8396	0.00451701	0.0312025	SNAI3	Down_in_Vehicle_Day4
	30.899	2.17751	0.506132	4.30226	1.69067e-05	7.58486e-05	RNASE1	Up_in_Vehicle_Day1					58.6803	-1.217	0.452606	-2.68888	0.00716929	0.044254	GBP6	Down_in_Vehicle_Day4
	11.956	2.17715	0.876094	2.48506	0.0129528	0.0296025	LOC100425381	Up_in_Vehicle_Day1					411.242	-1.21799	0.264994	-4.59629	4.30076e-06	9.66385e-05	GRAMD1B	Down_in_Vehicle_Day4
	17.5714	2.17696	0.80376	2.70847	0.00675939	0.0167175	S100A3	Up_in_Vehicle_Day1					35.1955	-1.2188	0.345122	-3.53151	0.00041319	0.00460778	LOC106994648	Down_in_Vehicle_Day4
	978.946	2.17481	0.201949	10.7691	4.81715e-27	4.10421e-25	ARHGAP18	Up_in_Vehicle_Day1					486.572	-1.22271	0.306778	-3.98564	6.72991e-05	0.000999719	CDC34	Down_in_Vehicle_Day4
	13907.3	2.17453	0.190842	11.3944	4.45875e-30	5.34214e-28	EHD1	Up_in_Vehicle_Day1					902.628	-1.22272	0.330779	-3.69649	0.000218602	0.00272194	BIRC3	Down_in_Vehicle_Day4
	4616.51	2.17424	0.229848	9.45949	3.0946e-21	1.35752e-19	CTSZ	Up_in_Vehicle_Day1					58.5876	-1.22293	0.434815	-2.81253	0.00491533	0.0333182	LOC106998105	Down_in_Vehicle_Day4
	2844.65	2.17346	0.29231	7.43547	1.04198e-13	1.71569e-12	AATK	Up_in_Vehicle_Day1					143.741	-1.22498	0.321422	-3.81113	0.000138332	0.00186243	IFNLR1	Down_in_Vehicle_Day4
	611.715	2.17267	0.195659	11.1044	1.19457e-28	1.22459e-26	TNF	Up_in_Vehicle_Day1					46.416	-1.22568	0.38481	-3.18515	0.00144678	0.0126489	LOC114679533	Down_in_Vehicle_Day4
	59.8943	2.17203	0.392593	5.53253	3.15645e-08	2.33176e-07	ARHGEF17	Up_in_Vehicle_Day1					64.9271	-1.22607	0.388166	-3.15862	0.00158519	0.0135797	LOC106994912	Down_in_Vehicle_Day4
	1090.32	2.17004	0.205518	10.5589	4.62141e-26	3.47421e-24	DAGLB	Up_in_Vehicle_Day1					1328.89	-1.22608	0.206306	-5.94301	2.79831e-09	1.42089e-07	RPLP2	Down_in_Vehicle_Day4
	62.6908	2.16988	0.427975	5.07011	3.97576e-07	2.41035e-06	LOC114670908	Up_in_Vehicle_Day1					182.875	-1.22774	0.288271	-4.25898	2.05364e-05	0.000367644	LOC114679597	Down_in_Vehicle_Day4
	72.1992	2.16652	0.419658	5.16258	2.43571e-07	1.53342e-06	PTCRA	Up_in_Vehicle_Day1					3696.06	-1.23295	0.229486	-5.37267	7.75772e-08	2.72762e-06	RPS14	Down_in_Vehicle_Day4
	41.2309	2.16615	0.479002	4.52222	6.11934e-06	2.99713e-05	LOC114680360	Up_in_Vehicle_Day1					104.655	-1.23432	0.279969	-4.40878	1.03954e-05	0.000205392	LOC723119	Down_in_Vehicle_Day4
	51.5599	2.16507	0.578355	3.74349	0.000181479	0.000652588	FHAD1	Up_in_Vehicle_Day1					155.792	-1.23519	0.270679	-4.56332	5.03518e-06	0.000110848	GOLGA6L7	Down_in_Vehicle_Day4
	14.9544	2.16491	0.656488	3.29771	0.000974765	0.00296231	TULP2	Up_in_Vehicle_Day1					128.209	-1.23734	0.38102	-3.24744	0.00116448	0.0106229	LOC715936	Down_in_Vehicle_Day4
	17.1311	2.16453	0.693548	3.12096	0.00180264	0.00514619	LOC114670851	Up_in_Vehicle_Day1					2430.18	-1.23791	0.253679	-4.87981	1.06188e-06	2.84756e-05	TCF7	Down_in_Vehicle_Day4
	125.264	2.16181	0.306929	7.04335	1.87674e-12	2.5698e-11	CATIP	Up_in_Vehicle_Day1					105.134	-1.23817	0.292841	-4.22812	2.3565e-05	0.000412788	FBXO41	Down_in_Vehicle_Day4
	236.767	2.16084	0.441984	4.88896	1.0137e-06	5.76637e-06	MRFAP1L2	Up_in_Vehicle_Day1					38.5609	-1.23824	0.349885	-3.539	0.000401642	0.00450212	PRKAR1B	Down_in_Vehicle_Day4
	1291.3	2.1608	0.172709	12.5112	6.48133e-36	1.44473e-33	MKNK1	Up_in_Vehicle_Day1					107.579	-1.23928	0.270347	-4.58404	4.56086e-06	0.000101781	LOC114673297	Down_in_Vehicle_Day4
	1476.92	2.16025	0.196095	11.0164	3.18622e-28	3.08484e-26	CYSTM1	Up_in_Vehicle_Day1					744.943	-1.23928	0.248228	-4.99251	5.95982e-07	1.70085e-05	REPIN1	Down_in_Vehicle_Day4
	24.1259	2.15845	0.650927	3.31597	0.00091326	0.00279757	SYTL4	Up_in_Vehicle_Day1					494.787	-1.23975	0.359768	-3.44598	0.000568993	0.00601257	H1-2	Down_in_Vehicle_Day4
	235.908	2.15786	0.323504	6.67029	2.55298e-11	3.00453e-10	LOC106997166	Up_in_Vehicle_Day1					711.531	-1.24135	0.20514	-6.05125	1.43725e-09	7.6558e-08	LOC711432	Down_in_Vehicle_Day4
	24767.9	2.15785	0.258325	8.35322	6.64293e-17	1.71393e-15	ITGB2	Up_in_Vehicle_Day1					2909.25	-1.24415	0.295148	-4.21534	2.49398e-05	0.000431842	FBXW2	Down_in_Vehicle_Day4
	15.4869	2.15539	0.803263	2.68329	0.0072901	0.0178619	NLRP7	Up_in_Vehicle_Day1					24.4481	-1.24526	0.411579	-3.02558	0.00248159	0.0195222	LOC114672524	Down_in_Vehicle_Day4
	20.9853	2.15536	0.551687	3.90686	9.35037e-05	0.000358924	LIMS2	Up_in_Vehicle_Day1					525.287	-1.24592	0.317761	-3.92093	8.82072e-05	0.00126698	C1QBP	Down_in_Vehicle_Day4
	7.97255	2.15357	0.908429	2.37065	0.0177568	0.0389515	CA12	Up_in_Vehicle_Day1					45.9332	-1.24701	0.353431	-3.52829	0.000418257	0.00465367	EFCAB12	Down_in_Vehicle_Day4
	38.6437	2.15154	0.692097	3.10872	0.00187899	0.00534506	TREM2	Up_in_Vehicle_Day1					546.607	-1.24731	0.20387	-6.11815	9.46651e-10	5.34858e-08	RPL39_1	Down_in_Vehicle_Day4
	535.379	2.1506	0.273895	7.8519	4.0979e-15	8.17447e-14	LOC114674054	Up_in_Vehicle_Day1					61.916	-1.24741	0.397145	-3.14094	0.00168406	0.0142027	ARMCX4	Down_in_Vehicle_Day4
	89.2859	2.14862	0.302543	7.10185	1.23095e-12	1.7415e-11	ANKDD1A	Up_in_Vehicle_Day1					137.064	-1.24915	0.419348	-2.97879	0.00289393	0.0220044	GZMM	Down_in_Vehicle_Day4
	1386.78	2.14849	0.211591	10.154	3.18063e-24	1.94259e-22	MTCH2	Up_in_Vehicle_Day1					106.46	-1.25023	0.243683	-5.13056	2.88887e-07	8.87963e-06	BAIAP3	Down_in_Vehicle_Day4
	162.812	2.14827	0.757329	2.83664	0.00455904	0.011769	LOC114675324	Up_in_Vehicle_Day1					120.685	-1.25168	0.332546	-3.76393	0.000167261	0.00218131	LOC722847	Down_in_Vehicle_Day4
	8.91799	2.1482	0.724346	2.96571	0.00301984	0.00818007	LOC106997589	Up_in_Vehicle_Day1					76.0747	-1.25301	0.440617	-2.84377	0.00445834	0.0308517	PSEN2	Down_in_Vehicle_Day4
	11.7018	2.14817	0.697438	3.08009	0.00206937	0.00583551	PMP22	Up_in_Vehicle_Day1					187.274	-1.25797	0.356077	-3.53286	0.000411094	0.00458965	LOC703365	Down_in_Vehicle_Day4
	54.368	2.14733	0.42054	5.10613	3.28832e-07	2.02107e-06	MITF	Up_in_Vehicle_Day1					774.647	-1.25834	0.278995	-4.51027	6.47456e-06	0.00013713	PIH1D1	Down_in_Vehicle_Day4
	33.235	2.14725	0.504889	4.25291	2.11006e-05	9.31594e-05	TNFRSF11A	Up_in_Vehicle_Day1					151.75	-1.25922	0.223232	-5.64085	1.69214e-08	7.08342e-07	RABEP2	Down_in_Vehicle_Day4
	112.772	2.14722	0.260369	8.24682	1.62664e-16	3.95888e-15	LOC717220	Up_in_Vehicle_Day1					2178.62	-1.26249	0.310203	-4.06989	4.70346e-05	0.000743269	PINK1	Down_in_Vehicle_Day4
	1721.1	2.1465	0.295168	7.27214	3.53834e-13	5.40908e-12	ADGRE3	Up_in_Vehicle_Day1					62.2952	-1.26449	0.429473	-2.94429	0.00323696	0.0239785	LOC114672538	Down_in_Vehicle_Day4
	1816.32	2.14596	0.223717	9.59228	8.61562e-22	4.08815e-20	ADAM17	Up_in_Vehicle_Day1					62.8432	-1.26744	0.461526	-2.7462	0.00602908	0.0387975	PRR11	Down_in_Vehicle_Day4
	46.2829	2.1413	0.477668	4.48283	7.36607e-06	3.53815e-05	ROPN1L	Up_in_Vehicle_Day1					78.719	-1.26749	0.409186	-3.09758	0.00195105	0.0161069	DLGAP5	Down_in_Vehicle_Day4
	1600.93	2.13981	0.274909	7.78368	7.04425e-15	1.35581e-13	FGD4	Up_in_Vehicle_Day1					50.703	-1.27094	0.410687	-3.09468	0.00197027	0.0162449	NDC80	Down_in_Vehicle_Day4
	100.85	2.13958	0.304318	7.03075	2.05427e-12	2.79889e-11	TRIM67	Up_in_Vehicle_Day1					1348.77	-1.271	0.237875	-5.34313	9.1355e-08	3.16088e-06	H2AC16	Down_in_Vehicle_Day4
	105.85	2.13848	0.383806	5.57176	2.5218e-08	1.88839e-07	GPNMB	Up_in_Vehicle_Day1					10062.9	-1.2722	0.27016	-4.70907	2.48845e-06	5.95042e-05	AMFR	Down_in_Vehicle_Day4
	5.44484	2.13677	0.941099	2.2705	0.0231771	0.0489484	LOC114675082	Up_in_Vehicle_Day1					1147.58	-1.27254	0.301422	-4.2218	2.42361e-05	0.000420774	RPL37	Down_in_Vehicle_Day4
	10401.4	2.13571	0.241593	8.84012	9.56201e-19	3.14955e-17	CREB5	Up_in_Vehicle_Day1					155.52	-1.27258	0.303698	-4.19028	2.78611e-05	0.00047444	AFDN	Down_in_Vehicle_Day4
	81.2096	2.13489	0.357803	5.96667	2.42149e-09	2.13229e-08	LOC114669812	Up_in_Vehicle_Day1					135.516	-1.27337	0.318444	-3.99874	6.36809e-05	0.000956143	ECT2	Down_in_Vehicle_Day4
	60.9447	2.13461	0.302144	7.06488	1.60751e-12	2.22658e-11	SLC9A3R2	Up_in_Vehicle_Day1					5851.17	-1.27379	0.305386	-4.17107	3.0317e-05	0.00051092	WDFY4	Down_in_Vehicle_Day4
	406.103	2.13421	0.16354	13.05	6.35189e-39	1.84494e-36	PLD1	Up_in_Vehicle_Day1					650.239	-1.27435	0.280934	-4.53611	5.73001e-06	0.000123911	GPR183	Down_in_Vehicle_Day4
	68.9443	2.13095	0.355823	5.98879	2.11413e-09	1.88239e-08	TMEM88	Up_in_Vehicle_Day1					159.048	-1.27594	0.425912	-2.99579	0.00273732	0.0210345	HIST1H2BO	Down_in_Vehicle_Day4
	124.884	2.1303	0.325302	6.54867	5.80527e-11	6.47394e-10	NAV3	Up_in_Vehicle_Day1					19.6411	-1.27598	0.459829	-2.7749	0.00552183	0.0364068	MELTF	Down_in_Vehicle_Day4
	8243.01	2.12599	0.267234	7.95552	1.78382e-15	3.74954e-14	SIRPA	Up_in_Vehicle_Day1					1039.4	-1.27696	0.225927	-5.65206	1.58534e-08	6.73736e-07	COX8A	Down_in_Vehicle_Day4
	327.024	2.12566	0.23062	9.21713	3.05163e-20	1.21874e-18	STAB1	Up_in_Vehicle_Day1					180.146	-1.27743	0.339814	-3.75921	0.000170454	0.00221556	TLE1	Down_in_Vehicle_Day4
	270.775	2.1234	0.426878	4.97425	6.55006e-07	3.8446e-06	AZU1	Up_in_Vehicle_Day1					236.621	-1.27891	0.375838	-3.40282	0.000666953	0.00680139	HIST1H2AD	Down_in_Vehicle_Day4
	1890.34	2.12319	0.173068	12.2679	1.34646e-34	2.60724e-32	NINJ1	Up_in_Vehicle_Day1					27.8134	-1.2827	0.477744	-2.6849	0.00725506	0.0446565	CCDC168	Down_in_Vehicle_Day4
	10.7604	2.12315	0.654801	3.24243	0.00118514	0.00353055	ZNF624	Up_in_Vehicle_Day1					42.8857	-1.2838	0.411106	-3.1228	0.00179137	0.0149592	PTCH1	Down_in_Vehicle_Day4
	1728.72	2.12259	0.290202	7.31419	2.58938e-13	4.03893e-12	PILRB	Up_in_Vehicle_Day1					433.55	-1.28406	0.174998	-7.33756	2.1752e-13	2.22315e-11	ZNF831	Down_in_Vehicle_Day4
	598.095	2.12244	0.273185	7.76924	7.89566e-15	1.51209e-13	NGFR	Up_in_Vehicle_Day1					120.316	-1.28574	0.303406	-4.2377	2.25824e-05	0.000399711	SELENOK	Down_in_Vehicle_Day4
	266.011	2.1187	0.25482	8.3145	9.21402e-17	2.32412e-15	OPRL1	Up_in_Vehicle_Day1					159.881	-1.28584	0.486567	-2.64268	0.00822526	0.0490829	CEACAM6	Down_in_Vehicle_Day4
	45.4568	2.11814	0.409179	5.17657	2.25998e-07	1.43219e-06	FMN1	Up_in_Vehicle_Day1					56.5179	-1.28584	0.446236	-2.88153	0.00395752	0.0279868	LOC114678809	Down_in_Vehicle_Day4
	7.28586	2.11811	0.85986	2.46332	0.0137656	0.0312366	DPPA2	Up_in_Vehicle_Day1					195.892	-1.28706	0.262938	-4.89491	9.83505e-07	2.66665e-05	ATP5MPL	Down_in_Vehicle_Day4
	19.6458	2.11777	0.569764	3.71693	0.000201661	0.000719226	CAVIN3	Up_in_Vehicle_Day1					921.708	-1.28877	0.280539	-4.59392	4.34996e-06	9.75198e-05	C1R	Down_in_Vehicle_Day4
	461.342	2.11757	0.229148	9.24105	2.44092e-20	9.8718e-19	LOC114670579	Up_in_Vehicle_Day1					240.428	-1.28964	0.27852	-4.63033	3.65079e-06	8.33754e-05	P2RX7	Down_in_Vehicle_Day4
	853.238	2.11594	0.246608	8.58018	9.47242e-18	2.69816e-16	LOC106993503	Up_in_Vehicle_Day1					7566.8	-1.29379	0.319289	-4.05211	5.07575e-05	0.000791274	HIPK1	Down_in_Vehicle_Day4
	21006.8	2.11467	0.230494	9.17452	4.53579e-20	1.7673e-18	TNFRSF10C	Up_in_Vehicle_Day1					83.2987	-1.30301	0.295362	-4.41157	1.02624e-05	0.000203881	EPHX1	Down_in_Vehicle_Day4
	6939.47	2.11431	0.272835	7.74941	9.23174e-15	1.7522e-13	TREM1	Up_in_Vehicle_Day1					50.0846	-1.30705	0.382525	-3.41689	0.000633412	0.0065447	LOC114673639	Down_in_Vehicle_Day4
	514.358	2.11349	0.262732	8.04427	8.67636e-16	1.92284e-14	RNF175	Up_in_Vehicle_Day1					28.7952	-1.30753	0.433357	-3.0172	0.00255118	0.019923	LOC106997689	Down_in_Vehicle_Day4
	23.8691	2.11263	0.721039	2.92998	0.00338989	0.00905828	LOC114670015	Up_in_Vehicle_Day1					424.008	-1.3077	0.235891	-5.54366	2.96219e-08	1.15354e-06	CD28	Down_in_Vehicle_Day4
	14.5361	2.1109	0.683814	3.08696	0.00202217	0.00571671	LOC114670450	Up_in_Vehicle_Day1					199.238	-1.30802	0.236278	-5.53592	3.09594e-08	1.19796e-06	SAMD1	Down_in_Vehicle_Day4
	160.874	2.10984	0.359215	5.87349	4.26725e-09	3.61321e-08	DCHS1	Up_in_Vehicle_Day1					230.226	-1.31094	0.345708	-3.79206	0.000149406	0.00199141	FPR3	Down_in_Vehicle_Day4
	478.685	2.10984	0.392333	5.37767	7.54543e-08	5.2351e-07	PDCD1LG2	Up_in_Vehicle_Day1					363.826	-1.31098	0.287699	-4.55676	5.19476e-06	0.00011372	RPL36AL	Down_in_Vehicle_Day4
	318.993	2.10696	0.351777	5.98949	2.10499e-09	1.87512e-08	AMPD3	Up_in_Vehicle_Day1					6381.23	-1.31505	0.345857	-3.80228	0.000143369	0.00192363	PPP1CB	Down_in_Vehicle_Day4
	9.04351	2.10682	0.808814	2.60483	0.00919201	0.0219523	ACMSD	Up_in_Vehicle_Day1					355.434	-1.31788	0.189858	-6.94141	3.88194e-12	3.46521e-10	SAP25	Down_in_Vehicle_Day4
	1366.24	2.10425	0.218065	9.64961	4.93412e-22	2.38255e-20	TBXAS1	Up_in_Vehicle_Day1					392.223	-1.31912	0.297534	-4.4335	9.27144e-06	0.000186853	SLC22A23	Down_in_Vehicle_Day4
	10015	2.10395	0.248844	8.4549	2.79325e-17	7.509e-16	NLRP12	Up_in_Vehicle_Day1					160.997	-1.31978	0.332304	-3.97161	7.13874e-05	0.00105087	RASA4B	Down_in_Vehicle_Day4
	2538.96	2.10358	0.242327	8.68075	3.9316e-18	1.18878e-16	OXER1	Up_in_Vehicle_Day1					14814.9	-1.31988	0.23458	-5.62655	1.83848e-08	7.64689e-07	UBA52	Down_in_Vehicle_Day4
	1390	2.10293	0.157478	13.3538	1.12568e-40	4.07157e-38	FRAT2	Up_in_Vehicle_Day1					105.322	-1.3249	0.367642	-3.60376	0.000313642	0.0036759	VIPR1	Down_in_Vehicle_Day4
	24.0276	2.10279	0.583358	3.60463	0.000312602	0.00106687	LOC114678454	Up_in_Vehicle_Day1					3833.2	-1.32495	0.279648	-4.73793	2.15915e-06	5.27798e-05	2026-03-08	Down_in_Vehicle_Day4
	81.5844	2.1017	0.313687	6.69999	2.08436e-11	2.48954e-10	CMTM5	Up_in_Vehicle_Day1					14088.9	-1.32573	0.286439	-4.62833	3.68627e-06	8.40873e-05	CCNI	Down_in_Vehicle_Day4
	14.0681	2.10135	0.90138	2.33126	0.0197395	0.0425787	SHE	Up_in_Vehicle_Day1					39.9018	-1.32607	0.342364	-3.87327	0.000107384	0.00149413	WDR78	Down_in_Vehicle_Day4
	4302.79	2.10088	0.26309	7.98541	1.40058e-15	3.00999e-14	NFKBIA	Up_in_Vehicle_Day1					188.773	-1.32911	0.288001	-4.61494	3.93209e-06	8.87625e-05	PLCL1	Down_in_Vehicle_Day4
	471.978	2.09741	0.289496	7.24503	4.32329e-13	6.55159e-12	CDH23	Up_in_Vehicle_Day1					1029.6	-1.3396	0.196922	-6.80267	1.02699e-11	8.61656e-10	CIITA	Down_in_Vehicle_Day4
	3193.11	2.09721	0.252814	8.29548	1.08151e-16	2.69604e-15	IGSF6	Up_in_Vehicle_Day1					53.0006	-1.34095	0.318248	-4.21354	2.51401e-05	0.000433772	CCDC107	Down_in_Vehicle_Day4
	97.1629	2.09684	0.297661	7.0444	1.86261e-12	2.55593e-11	LOC114678961	Up_in_Vehicle_Day1					68.4115	-1.34125	0.452775	-2.9623	0.00305355	0.0229219	EDAR	Down_in_Vehicle_Day4
	49.6549	2.09668	0.472774	4.43485	9.2135e-06	4.34497e-05	P2RY6	Up_in_Vehicle_Day1					74.9312	-1.34574	0.363522	-3.70195	0.000213951	0.00268455	MAP3K21	Down_in_Vehicle_Day4
	14.9022	2.09658	0.713447	2.93866	0.00329634	0.00883293	LOC106998509	Up_in_Vehicle_Day1					599.143	-1.34914	0.348696	-3.86911	0.000109234	0.00151771	ATP23	Down_in_Vehicle_Day4
	52.5902	2.09516	0.417125	5.02286	5.09066e-07	3.03068e-06	RIN2	Up_in_Vehicle_Day1					114.759	-1.34956	0.405279	-3.32996	0.000868578	0.0083934	RCVRN	Down_in_Vehicle_Day4
	178.628	2.09444	0.28247	7.41473	1.21871e-13	1.98662e-12	MTHFS	Up_in_Vehicle_Day1					185.625	-1.35058	0.30781	-4.38772	1.14545e-05	0.000222588	CXXC5	Down_in_Vehicle_Day4
	2071.17	2.09411	0.191499	10.9354	7.80975e-28	7.26762e-26	STX11	Up_in_Vehicle_Day1					4042.45	-1.35395	0.226851	-5.96848	2.39478e-09	1.23199e-07	RPS18	Down_in_Vehicle_Day4
	2414.77	2.09327	0.236314	8.85801	8.14576e-19	2.69697e-17	ALPK1	Up_in_Vehicle_Day1					42.6801	-1.36231	0.455176	-2.99294	0.00276303	0.0211781	LOC106997994	Down_in_Vehicle_Day4
	2067.05	2.09236	0.265876	7.86967	3.55569e-15	7.18258e-14	NOD2	Up_in_Vehicle_Day1					1060.41	-1.36387	0.390777	-3.49014	0.00048277	0.00522573	ACP1	Down_in_Vehicle_Day4
	155.11	2.09197	0.288629	7.24797	4.23054e-13	6.42117e-12	DAGLA	Up_in_Vehicle_Day1					5739.21	-1.36542	0.282077	-4.84059	1.29453e-06	3.39232e-05	PPM1A	Down_in_Vehicle_Day4
	90.5108	2.09192	0.400438	5.22407	1.75033e-07	1.13858e-06	CLEC1A	Up_in_Vehicle_Day1					963.325	-1.36795	0.334773	-4.0862	4.38504e-05	0.000700353	RPL23	Down_in_Vehicle_Day4
	2125.08	2.09128	0.295656	7.07335	1.51236e-12	2.10239e-11	EMILIN2	Up_in_Vehicle_Day1					2005.32	-1.36836	0.219194	-6.24268	4.30146e-10	2.63603e-08	FAU	Down_in_Vehicle_Day4
	5088.91	2.08967	0.335909	6.22095	4.94158e-10	4.80375e-09	CYP2S1	Up_in_Vehicle_Day1					1183.83	-1.37042	0.233922	-5.85846	4.67165e-09	2.25497e-07	TCF3	Down_in_Vehicle_Day4
	1055.28	2.08547	0.254688	8.1883	2.64941e-16	6.26253e-15	ITGAV	Up_in_Vehicle_Day1					381.677	-1.37087	0.261955	-5.23322	1.66581e-07	5.36491e-06	CBFA2T3	Down_in_Vehicle_Day4
	486.627	2.08313	0.259105	8.03972	9.00411e-16	1.99088e-14	ZCWPW1	Up_in_Vehicle_Day1					40.9031	-1.37337	0.426405	-3.22082	0.00127825	0.0114521	LOC106999009	Down_in_Vehicle_Day4
	9.48753	2.08297	0.898143	2.3192	0.0203843	0.0438047	HOOK2	Up_in_Vehicle_Day1					301.911	-1.37395	0.322272	-4.26332	2.01409e-05	0.000361889	TLR10	Down_in_Vehicle_Day4
	1259.47	2.07943	0.151971	13.6831	1.28064e-42	6.13745e-40	IMPDH1	Up_in_Vehicle_Day1					178.823	-1.37864	0.344079	-4.00674	6.15624e-05	0.000927898	AP4S1	Down_in_Vehicle_Day4
	88.6727	2.07939	0.379509	5.47914	4.27396e-08	3.09177e-07	LOC106993593	Up_in_Vehicle_Day1					1008.44	-1.37866	0.384506	-3.58554	0.00033638	0.00388876	MBOAT2	Down_in_Vehicle_Day4
	159.831	2.07903	0.220346	9.43531	3.89831e-21	1.69074e-19	SLC51A	Up_in_Vehicle_Day1					312.487	-1.37868	0.364326	-3.78419	0.000154212	0.00203695	REG3A	Down_in_Vehicle_Day4
	7.96353	2.07757	0.899048	2.31086	0.0208405	0.0446433	ID1	Up_in_Vehicle_Day1					262.348	-1.3795	0.227213	-6.0714	1.26801e-09	6.90481e-08	FAM129B	Down_in_Vehicle_Day4
	60.5064	2.0775	0.597998	3.4741	0.00051257	0.00166007	LOC106998845	Up_in_Vehicle_Day1					222.698	-1.38003	0.50181	-2.7501	0.00595776	0.0385019	LGALS9B	Down_in_Vehicle_Day4
	9.05007	2.07664	0.799659	2.59691	0.0094066	0.0223922	CYP7B1	Up_in_Vehicle_Day1					36.1007	-1.3842	0.504029	-2.74628	0.00602753	0.0387975	LOC694294	Down_in_Vehicle_Day4
	30688.1	2.07572	0.297855	6.96888	3.1947e-12	4.25295e-11	PSAP	Up_in_Vehicle_Day1					59.1104	-1.38521	0.452614	-3.06047	0.00220992	0.0178151	C1QTNF1	Down_in_Vehicle_Day4
	1358.77	2.07528	0.264321	7.85138	4.11487e-15	8.19083e-14	SLC37A2	Up_in_Vehicle_Day1					922.515	-1.38615	0.232412	-5.96418	2.45864e-09	1.26152e-07	FAM102A	Down_in_Vehicle_Day4
	1583.27	2.07505	0.191243	10.8503	1.98695e-27	1.74724e-25	NECAP1	Up_in_Vehicle_Day1					429.059	-1.38615	0.269122	-5.15064	2.59599e-07	8.08106e-06	RCAN3	Down_in_Vehicle_Day4
	15078.4	2.07214	0.226223	9.15975	5.20187e-20	2.01048e-18	PLXNC1	Up_in_Vehicle_Day1					116.439	-1.3864	0.296376	-4.67786	2.8988e-06	6.79481e-05	PET100	Down_in_Vehicle_Day4
	23.4584	2.07072	0.539049	3.84143	0.000122318	0.000456905	HIST1H1T	Up_in_Vehicle_Day1					271.116	-1.38697	0.366204	-3.78743	0.000152213	0.00202254	KIAA1143	Down_in_Vehicle_Day4
	2740.68	2.07034	0.234549	8.82692	1.07595e-18	3.5198e-17	PGAM1	Up_in_Vehicle_Day1					29.9222	-1.38723	0.442942	-3.13186	0.00173705	0.0145803	FAM83D	Down_in_Vehicle_Day4
	62.0471	2.06786	0.360589	5.73467	9.77022e-09	7.80071e-08	KCNK7	Up_in_Vehicle_Day1					3491.33	-1.38728	0.314385	-4.41267	1.02103e-05	0.000203231	RMND5A	Down_in_Vehicle_Day4
	23.0152	2.06638	0.562729	3.67208	0.000240588	0.00084331	LTC4S	Up_in_Vehicle_Day1					150.578	-1.3895	0.382497	-3.63271	0.000280464	0.00334929	B3GNT7	Down_in_Vehicle_Day4
	28.1223	2.06638	0.515473	4.00871	6.1052e-05	0.000243355	BAIAP2L1	Up_in_Vehicle_Day1					1757.27	-1.38964	0.265001	-5.24391	1.57211e-07	5.11367e-06	RPL17	Down_in_Vehicle_Day4
	397.543	2.0658	0.185	11.1665	5.94628e-29	6.2632e-27	FRAT1	Up_in_Vehicle_Day1					53.9255	-1.39041	0.404649	-3.43608	0.000590193	0.00619511	NPM3	Down_in_Vehicle_Day4
	2289.83	2.0651	0.31232	6.61214	3.78813e-11	4.3251e-10	TREML1	Up_in_Vehicle_Day1					409.876	-1.39238	0.336746	-4.13479	3.55277e-05	0.000583181	IGF2BP2	Down_in_Vehicle_Day4
	49.7154	2.0649	0.583838	3.53677	0.000405047	0.00134828	LOC106992507	Up_in_Vehicle_Day1					158.004	-1.39374	0.264468	-5.26998	1.36439e-07	4.50548e-06	HDAC9	Down_in_Vehicle_Day4
	12.3788	2.06481	0.787952	2.62047	0.00878077	0.0211042	LOC114680556	Up_in_Vehicle_Day1					553.533	-1.39464	0.239253	-5.82915	5.57089e-09	2.64333e-07	BLOC1S1	Down_in_Vehicle_Day4
	46.248	2.06402	0.461466	4.47275	7.72192e-06	3.70166e-05	LOC114671243	Up_in_Vehicle_Day1					75.8394	-1.39639	0.381124	-3.66386	0.000248443	0.00301853	COL6A2	Down_in_Vehicle_Day4
	8.92724	2.06315	0.781455	2.64014	0.00828707	0.020018	LOC694178	Up_in_Vehicle_Day1					50.6105	-1.39985	0.470804	-2.97332	0.00294599	0.022279	GSTO2	Down_in_Vehicle_Day4
	17.2119	2.06094	0.654177	3.15043	0.00163031	0.00469829	TMEM169	Up_in_Vehicle_Day1					46.2796	-1.40047	0.393994	-3.55454	0.000378636	0.00427224	RTN4R	Down_in_Vehicle_Day4
	2361.55	2.06081	0.217148	9.49031	2.30339e-21	1.0245e-19	LMNB1	Up_in_Vehicle_Day1					1039.7	-1.40132	0.251026	-5.58238	2.37251e-08	9.52364e-07	RBM4B	Down_in_Vehicle_Day4
	27.3249	2.06006	0.579062	3.55758	0.000374282	0.00125767	LIPM	Up_in_Vehicle_Day1					27.3881	-1.40319	0.469648	-2.98775	0.00281042	0.021478	ZNF366	Down_in_Vehicle_Day4
	35.0554	2.05991	0.541849	3.80163	0.000143746	0.000528097	HACD1	Up_in_Vehicle_Day1					124.679	-1.40385	0.371118	-3.78276	0.000155099	0.00204453	NUSAP1	Down_in_Vehicle_Day4
	1770.35	2.05956	0.196103	10.5024	8.41915e-26	6.06749e-24	MAPK3	Up_in_Vehicle_Day1					40.9099	-1.40583	0.424327	-3.31308	0.000922756	0.00879949	LOC106994308	Down_in_Vehicle_Day4
	14057.2	2.05851	0.157135	13.1003	3.28099e-39	9.98358e-37	EFHD2	Up_in_Vehicle_Day1					80.848	-1.40617	0.347346	-4.04832	5.15874e-05	0.000800383	CCSER1	Down_in_Vehicle_Day4
	249.95	2.05826	0.29677	6.93555	4.04634e-12	5.3129e-11	DAW1	Up_in_Vehicle_Day1					434.573	-1.40738	0.265491	-5.30106	1.15129e-07	3.86048e-06	GRAMD4	Down_in_Vehicle_Day4
	22900.8	2.05788	0.274294	7.50245	6.26371e-14	1.06544e-12	SELL	Up_in_Vehicle_Day1					255.803	-1.41013	0.372891	-3.78161	0.00015582	0.00205126	LOC712245	Down_in_Vehicle_Day4
	6.76966	2.05784	0.838132	2.45526	0.0140781	0.0318252	LOC114670979	Up_in_Vehicle_Day1					31.1205	-1.4113	0.470158	-3.00175	0.00268435	0.0207253	LOC106999563	Down_in_Vehicle_Day4
	38.5113	2.05743	0.373904	5.50257	3.74296e-08	2.72306e-07	LOC106999487	Up_in_Vehicle_Day1					2741.98	-1.41374	0.282245	-5.00892	5.4735e-07	1.58127e-05	LOC703455	Down_in_Vehicle_Day4
	4374.46	2.05641	0.203362	10.112	4.88565e-24	2.93599e-22	RGS19	Up_in_Vehicle_Day1					24.2247	-1.41419	0.514063	-2.751	0.0059414	0.038445	LOC114676173	Down_in_Vehicle_Day4
	25.7921	2.05603	0.857439	2.39787	0.0164906	0.0364913	CCDC152	Up_in_Vehicle_Day1					218.814	-1.41557	0.290408	-4.87444	1.09119e-06	2.91816e-05	LOC106994480	Down_in_Vehicle_Day4
	64.6763	2.05588	0.345158	5.95635	2.5794e-09	2.25992e-08	LOC114677041	Up_in_Vehicle_Day1					80.3796	-1.41763	0.324491	-4.3688	1.24933e-05	0.00023874	DACT1	Down_in_Vehicle_Day4
	80.9407	2.05574	0.457376	4.49464	6.96875e-06	3.36247e-05	LOC106997714	Up_in_Vehicle_Day1					1880.08	-1.41872	0.209289	-6.77879	1.21183e-11	9.95383e-10	RPS28	Down_in_Vehicle_Day4
	883.95	2.0555	0.248741	8.26362	1.41319e-16	3.47318e-15	SELENOP	Up_in_Vehicle_Day1					26.6597	-1.41898	0.488834	-2.90278	0.00369871	0.0266517	ALDH8A1	Down_in_Vehicle_Day4
	103.112	2.05276	0.345708	5.93784	2.8881e-09	2.50747e-08	LOC106997340	Up_in_Vehicle_Day1					106.487	-1.41916	0.36949	-3.84087	0.000122601	0.00167603	LOC114674313	Down_in_Vehicle_Day4
	809.016	2.05128	0.273905	7.48902	6.93894e-14	1.16786e-12	CXCL16	Up_in_Vehicle_Day1					100.112	-1.41994	0.52704	-2.69418	0.00705624	0.0436527	TGM2	Down_in_Vehicle_Day4
	1323.86	2.04945	0.314912	6.50801	7.61529e-11	8.36112e-10	RNF144B	Up_in_Vehicle_Day1					701.058	-1.42206	0.34117	-4.16819	3.07029e-05	0.000516532	DGKG	Down_in_Vehicle_Day4
	3756.45	2.0493	0.160523	12.7664	2.52556e-37	6.45534e-35	DHRS7	Up_in_Vehicle_Day1					1306.02	-1.42229	0.29832	-4.76767	1.86366e-06	4.64703e-05	FN1	Down_in_Vehicle_Day4
	4508.47	2.04892	0.203165	10.085	6.43441e-24	3.84261e-22	TNIP1	Up_in_Vehicle_Day1					291.794	-1.42298	0.44699	-3.18347	0.00145523	0.0127115	AGBL2	Down_in_Vehicle_Day4
	53.1176	2.04885	0.592374	3.45872	0.000542748	0.00174543	LOC702897	Up_in_Vehicle_Day1					111.856	-1.42301	0.290496	-4.89855	9.65443e-07	2.62496e-05	ANK3	Down_in_Vehicle_Day4
	125.72	2.04826	0.338179	6.05671	1.3893e-09	1.27369e-08	IDO2	Up_in_Vehicle_Day1					25.1642	-1.42362	0.463729	-3.06993	0.00214111	0.017404	FFAR4	Down_in_Vehicle_Day4
	77.5855	2.04678	0.378426	5.40868	6.349e-08	4.46807e-07	PLLP	Up_in_Vehicle_Day1					38.7107	-1.42387	0.450169	-3.16296	0.00156173	0.0134242	LOC106996149	Down_in_Vehicle_Day4
	2272.97	2.04506	0.223164	9.16393	5.00407e-20	1.9458e-18	QSOX1	Up_in_Vehicle_Day1					81.4155	-1.42513	0.41142	-3.46392	0.000532361	0.00569941	LOC114672527	Down_in_Vehicle_Day4
	527.788	2.04476	0.326039	6.27153	3.57509e-10	3.55101e-09	SERPINE1	Up_in_Vehicle_Day1					37.0278	-1.42853	0.485128	-2.94465	0.00323324	0.02396	IGSF9B	Down_in_Vehicle_Day4
	13932.6	2.04432	0.221841	9.21526	3.10527e-20	1.23759e-18	LYN	Up_in_Vehicle_Day1					237.898	-1.42855	0.449324	-3.17934	0.0014761	0.0128421	KIF23	Down_in_Vehicle_Day4
	838.294	2.04427	0.214712	9.52099	1.71529e-21	7.84777e-20	LTBR	Up_in_Vehicle_Day1					239.429	-1.42894	0.299041	-4.7784	1.76695e-06	4.45706e-05	TNFRSF25	Down_in_Vehicle_Day4
	19050	2.03717	0.202269	10.0716	7.37763e-24	4.37861e-22	LOC714576	Up_in_Vehicle_Day1					2054.38	-1.42939	0.232183	-6.15631	7.4458e-10	4.26856e-08	RPS10	Down_in_Vehicle_Day4
	1697.77	2.03677	0.176696	11.527	9.64767e-31	1.23297e-28	FLOT1	Up_in_Vehicle_Day1					123.385	-1.43304	0.364335	-3.93331	8.37837e-05	0.00121235	DTX4	Down_in_Vehicle_Day4
	956.199	2.03583	0.218655	9.31067	1.27024e-20	5.25928e-19	PRAM1	Up_in_Vehicle_Day1					1226.72	-1.43326	0.277873	-5.15796	2.49651e-07	7.82121e-06	RPL11	Down_in_Vehicle_Day4
	175.403	2.03493	0.367057	5.54389	2.9582e-08	2.19376e-07	LOC696878	Up_in_Vehicle_Day1					212.159	-1.43513	0.340452	-4.21535	2.49387e-05	0.000431842	DBN1	Down_in_Vehicle_Day4
	217.219	2.03303	0.456394	4.45456	8.40644e-06	4.00376e-05	FCGBP	Up_in_Vehicle_Day1					38.4974	-1.43553	0.511411	-2.807	0.00500046	0.0337898	LOC721591	Down_in_Vehicle_Day4
	668.906	2.033	0.281618	7.21899	5.23737e-13	7.84379e-12	TMEM170B	Up_in_Vehicle_Day1					407.784	-1.43697	0.379834	-3.78316	0.000154853	0.00204266	SFRP5	Down_in_Vehicle_Day4
	216.783	2.03287	0.34906	5.82382	5.75165e-09	4.76485e-08	SNX24	Up_in_Vehicle_Day1					3462.58	-1.44056	0.233369	-6.17288	6.70578e-10	3.91317e-08	BMP2K	Down_in_Vehicle_Day4
	1310.08	2.03244	0.175378	11.5889	4.68854e-31	6.32953e-29	LOC694064	Up_in_Vehicle_Day1					95.5347	-1.44566	0.317288	-4.55631	5.20606e-06	0.00011384	LOC114671617	Down_in_Vehicle_Day4
	44.3481	2.02997	0.412691	4.91888	8.70427e-07	5.00182e-06	DOC2B	Up_in_Vehicle_Day1					190.173	-1.44656	0.233685	-6.19022	6.00799e-10	3.53765e-08	HIST2H2AB	Down_in_Vehicle_Day4
	126.74	2.02939	0.281646	7.20547	5.78446e-13	8.60265e-12	RAB15	Up_in_Vehicle_Day1					534.692	-1.44813	0.233217	-6.20937	5.31972e-10	3.20973e-08	CYP2U1	Down_in_Vehicle_Day4
	8607.05	2.02851	0.199643	10.1607	2.96961e-24	1.8246e-22	LFNG	Up_in_Vehicle_Day1					94.2546	-1.44843	0.317564	-4.56107	5.08944e-06	0.00011179	WHRN	Down_in_Vehicle_Day4
	414.426	2.02817	0.260484	7.78617	6.90692e-15	1.33071e-13	COL18A1	Up_in_Vehicle_Day1					3002.01	-1.44903	0.300986	-4.81426	1.47747e-06	3.81547e-05	ZER1	Down_in_Vehicle_Day4
	122.941	2.02667	0.394148	5.14192	2.71952e-07	1.69594e-06	TUSC3	Up_in_Vehicle_Day1					3133.35	-1.45626	0.211126	-6.89761	5.28863e-12	4.6362e-10	RPS15	Down_in_Vehicle_Day4
	8436.46	2.02659	0.258116	7.85145	4.11252e-15	8.19083e-14	DENND3	Up_in_Vehicle_Day1					1093.79	-1.45719	0.235627	-6.18432	6.23698e-10	3.66146e-08	IFI27L2	Down_in_Vehicle_Day4
	865.103	2.02504	0.266396	7.60159	2.92516e-14	5.25049e-13	SLC19A1	Up_in_Vehicle_Day1					391.317	-1.45878	0.378712	-3.85195	0.00011718	0.0016132	2026-03-01	Down_in_Vehicle_Day4
	992.964	2.02444	0.244267	8.28779	1.1537e-16	2.86481e-15	ARID3A	Up_in_Vehicle_Day1					271.69	-1.45904	0.30986	-4.70871	2.49291e-06	5.95042e-05	FANCL	Down_in_Vehicle_Day4
	26.5945	2.02441	0.638969	3.16824	0.00153365	0.00444917	LOC114671954	Up_in_Vehicle_Day1					80.457	-1.45952	0.46761	-3.12124	0.00180092	0.0150133	MAP4K3	Down_in_Vehicle_Day4
	70.3467	2.02369	0.509615	3.97103	7.15636e-05	0.000281007	LOC106992590	Up_in_Vehicle_Day1					5610.88	-1.46138	0.365806	-3.99497	6.47031e-05	0.000967034	RNF11	Down_in_Vehicle_Day4
	182.776	2.02355	0.370625	5.45982	4.76606e-08	3.42706e-07	HTRA1	Up_in_Vehicle_Day1					207.039	-1.46149	0.283585	-5.15362	2.5551e-07	7.97394e-06	NCAPH	Down_in_Vehicle_Day4
	329.284	2.02254	0.239344	8.45033	2.90479e-17	7.75553e-16	BAIAP2	Up_in_Vehicle_Day1					32.9325	-1.46392	0.518541	-2.82316	0.00475533	0.0325042	MIR29B-2	Down_in_Vehicle_Day4
	114.759	2.02223	0.381798	5.29659	1.17986e-07	7.93486e-07	RCVRN	Up_in_Vehicle_Day1					1044.83	-1.46515	0.341533	-4.28993	1.78728e-05	0.000327149	RPL26_1	Down_in_Vehicle_Day4
	90.7571	2.02212	0.385937	5.23951	1.61003e-07	1.05555e-06	PDE1B	Up_in_Vehicle_Day1					4159.63	-1.46877	0.268823	-5.4637	4.66312e-08	1.74635e-06	PNPLA2	Down_in_Vehicle_Day4
	607.719	2.02182	0.205421	9.84232	7.39834e-23	3.9287e-21	MINDY1	Up_in_Vehicle_Day1					848.213	-1.46973	0.303207	-4.84728	1.25164e-06	3.29762e-05	CD163	Down_in_Vehicle_Day4
	707.956	2.02139	0.31971	6.32257	2.57253e-10	2.61205e-09	GAS2L1	Up_in_Vehicle_Day1					40.1825	-1.4701	0.464013	-3.16822	0.00153377	0.0132203	CENPL	Down_in_Vehicle_Day4
	2957.41	2.02069	0.275976	7.32198	2.44342e-13	3.8237e-12	GAS7	Up_in_Vehicle_Day1					265.376	-1.47059	0.252953	-5.81367	6.11185e-09	2.85838e-07	NCAM1	Down_in_Vehicle_Day4
	47.6754	2.01936	0.485715	4.1575	3.21747e-05	0.000136518	GAS6	Up_in_Vehicle_Day1					66.5741	-1.47107	0.45561	-3.22878	0.00124319	0.0111893	ZNF91	Down_in_Vehicle_Day4
	363.625	2.01888	0.309361	6.52598	6.75579e-11	7.46447e-10	C15H9orf139	Up_in_Vehicle_Day1					110.552	-1.47356	0.349842	-4.21207	2.53045e-05	0.000435456	MYL4	Down_in_Vehicle_Day4
	1320.66	2.01823	0.239561	8.42469	3.61713e-17	9.56418e-16	RAB3D	Up_in_Vehicle_Day1					23.0446	-1.48152	0.54506	-2.71808	0.00656613	0.0413136	LOC114674789	Down_in_Vehicle_Day4
	1700.97	2.01611	0.238641	8.44827	2.95642e-17	7.88242e-16	SLCO4C1	Up_in_Vehicle_Day1					118.467	-1.48176	0.311078	-4.76331	1.9044e-06	4.73654e-05	GPR146	Down_in_Vehicle_Day4
	11.2268	2.0158	0.69142	2.91544	0.00355184	0.00944498	FAM171A2	Up_in_Vehicle_Day1					2983.49	-1.48275	0.259746	-5.70846	1.14004e-08	4.98582e-07	DDB1	Down_in_Vehicle_Day4
	4038.94	2.01421	0.296703	6.78866	1.13183e-11	1.408e-10	CYBB	Up_in_Vehicle_Day1					35.0769	-1.48443	0.504648	-2.94151	0.00326619	0.0241128	SDHAF1	Down_in_Vehicle_Day4
	3881.49	2.01281	0.141562	14.2186	7.02608e-46	5.18038e-43	TYROBP	Up_in_Vehicle_Day1					197.539	-1.48765	0.4857	-3.06289	0.00219207	0.0177078	YPEL4	Down_in_Vehicle_Day4
	313.16	2.01191	0.326908	6.15437	7.53782e-10	7.14639e-09	AFF2	Up_in_Vehicle_Day1					37.1796	-1.48842	0.503654	-2.95524	0.00312426	0.0232937	TRIM51G	Down_in_Vehicle_Day4
	278.314	2.01166	0.270562	7.43513	1.04468e-13	1.71754e-12	DDB2	Up_in_Vehicle_Day1					2132.09	-1.48853	0.528477	-2.81665	0.00485276	0.0329772	GABARAPL1	Down_in_Vehicle_Day4
	29.2982	2.01146	0.705222	2.85225	0.00434116	0.011278	LOC114669943	Up_in_Vehicle_Day1					33.5315	-1.48872	0.472845	-3.14843	0.00164148	0.0139175	DLL1	Down_in_Vehicle_Day4
	55.8616	2.00915	0.392634	5.11712	3.10236e-07	1.91908e-06	LOC114673207	Up_in_Vehicle_Day1					163.474	-1.48928	0.356443	-4.17819	2.93842e-05	0.000498638	ZNF124	Down_in_Vehicle_Day4
	10127.7	2.00679	0.266336	7.53481	4.89035e-14	8.45338e-13	MEGF9	Up_in_Vehicle_Day1					394.353	-1.49001	0.34831	-4.27783	1.88722e-05	0.000342239	RPS21	Down_in_Vehicle_Day4
	15.3326	2.00616	0.645627	3.1073	0.00188807	0.00536847	MIR938	Up_in_Vehicle_Day1					287.557	-1.4924	0.292089	-5.10941	3.23168e-07	9.76446e-06	FNBP1L	Down_in_Vehicle_Day4
	17.6829	2.00593	0.740956	2.70721	0.00678504	0.0167766	GPRC5B	Up_in_Vehicle_Day1					145.198	-1.49494	0.28932	-5.16708	2.37775e-07	7.46109e-06	CCR6	Down_in_Vehicle_Day4
	142.901	2.00485	0.307573	6.51828	7.11184e-11	7.84536e-10	LOC699428	Up_in_Vehicle_Day1					1601.4	-1.49674	0.302113	-4.95426	7.26078e-07	2.01421e-05	RPL21_1	Down_in_Vehicle_Day4
	358.832	2.00456	0.221987	9.0301	1.71518e-19	6.16429e-18	GFOD1	Up_in_Vehicle_Day1					1519.89	-1.49691	0.321769	-4.65214	3.2851e-06	7.59106e-05	TESC	Down_in_Vehicle_Day4
	468.917	2.00402	0.318742	6.28728	3.23076e-10	3.22908e-09	ARHGEF5	Up_in_Vehicle_Day1					198.692	-1.49904	0.385441	-3.88916	0.000100592	0.00140966	MICAL3	Down_in_Vehicle_Day4
	81.7768	2.00401	0.30045	6.67004	2.55731e-11	3.00758e-10	ASCL2	Up_in_Vehicle_Day1					491.891	-1.49912	0.23625	-6.34547	2.21741e-10	1.45953e-08	TRIB2	Down_in_Vehicle_Day4
	194.849	2.00355	0.369451	5.42305	5.85918e-08	4.1462e-07	TSPAN18	Up_in_Vehicle_Day1					193.836	-1.50004	0.434617	-3.4514	0.00055769	0.0059091	SIGLEC10	Down_in_Vehicle_Day4
	24.3682	2.00348	0.626671	3.19702	0.00138854	0.00407008	CEP295NL	Up_in_Vehicle_Day1					707.673	-1.50093	0.2811	-5.3395	9.32007e-08	3.21337e-06	RPL34	Down_in_Vehicle_Day4
	7.34741	2.00326	0.820889	2.44035	0.0146729	0.0329792	KNCN	Up_in_Vehicle_Day1					104.961	-1.50104	0.345977	-4.33855	1.43425e-05	0.000269858	BCAT1	Down_in_Vehicle_Day4
	56.5875	2.00202	0.476538	4.20117	2.6554e-05	0.000114494	LOC114671942	Up_in_Vehicle_Day1					16.3557	-1.50175	0.522727	-2.87291	0.00406711	0.0285985	NPR2	Down_in_Vehicle_Day4
	13.369	2.00193	0.835516	2.39603	0.0165736	0.0366529	LOC106997458	Up_in_Vehicle_Day1					33.9933	-1.50828	0.479065	-3.14839	0.00164171	0.0139175	LOC106999361	Down_in_Vehicle_Day4
	213.445	2.00032	0.352796	5.66993	1.42858e-08	1.11009e-07	ROBO2	Up_in_Vehicle_Day1					149.135	-1.51176	0.374894	-4.03251	5.51849e-05	0.00084414	LOC114679524	Down_in_Vehicle_Day4
	24.3478	1.9998	0.639219	3.12851	0.00175695	0.00502922	TRIM55	Up_in_Vehicle_Day1					79.6778	-1.51208	0.350727	-4.31127	1.62321e-05	0.000301637	TRIM45	Down_in_Vehicle_Day4
	4713.86	1.99868	0.163665	12.212	2.68115e-34	5.03899e-32	PLP2	Up_in_Vehicle_Day1					31.8582	-1.51301	0.536574	-2.81977	0.00480585	0.032735	ZNF579	Down_in_Vehicle_Day4
	67.814	1.99845	0.399267	5.0053	5.57759e-07	3.30007e-06	SPARC	Up_in_Vehicle_Day1					143.213	-1.52582	0.325767	-4.68377	2.8165e-06	6.62571e-05	LTBP3	Down_in_Vehicle_Day4
	7.69596	1.99653	0.829689	2.40636	0.0161122	0.0357946	DRC7	Up_in_Vehicle_Day1					2948.87	-1.52585	0.25253	-6.04226	1.51968e-09	8.07291e-08	RPS20	Down_in_Vehicle_Day4
	2814.71	1.99537	0.223344	8.93407	4.10608e-19	1.41718e-17	SLC9A1	Up_in_Vehicle_Day1					1117.38	-1.52661	0.309888	-4.92634	8.3783e-07	2.28602e-05	UBALD1	Down_in_Vehicle_Day4
	17.3598	1.99433	0.74379	2.6813	0.0073336	0.0179524	GADD45G	Up_in_Vehicle_Day1					25.4092	-1.52724	0.469865	-3.25037	0.00115254	0.010568	GCNT2	Down_in_Vehicle_Day4
	2447.6	1.99347	0.26572	7.50216	6.27753e-14	1.06685e-12	APOBR	Up_in_Vehicle_Day1					59	-1.53033	0.520059	-2.94261	0.00325459	0.0240544	KBTBD11	Down_in_Vehicle_Day4
	859.208	1.99307	0.171111	11.6478	2.35358e-31	3.24591e-29	WDR13	Up_in_Vehicle_Day1					420.864	-1.53381	0.23823	-6.43836	1.2077e-10	8.40188e-09	DST	Down_in_Vehicle_Day4
	40.5539	1.99277	0.491059	4.05811	4.9472e-05	0.000201654	LGALS12	Up_in_Vehicle_Day1					147.109	-1.53459	0.320408	-4.78947	1.67219e-06	4.25647e-05	FCER2	Down_in_Vehicle_Day4
	2097.72	1.99269	0.18574	10.7284	7.48897e-27	6.21487e-25	IFNAR2	Up_in_Vehicle_Day1					43.8164	-1.53504	0.568243	-2.70138	0.00690517	0.0429082	LOC106994488	Down_in_Vehicle_Day4
	355.194	1.9925	0.232677	8.56337	1.09619e-17	3.10399e-16	CMTM1	Up_in_Vehicle_Day1					404.718	-1.53654	0.189634	-8.10265	5.3774e-16	7.67319e-14	FKBP4	Down_in_Vehicle_Day4
	8.93003	1.99112	0.859138	2.31758	0.020472	0.04395	CHGA	Up_in_Vehicle_Day1					30.8343	-1.53656	0.564215	-2.72336	0.0064621	0.0408562	LOC114670798	Down_in_Vehicle_Day4
	761.904	1.99111	0.182778	10.8936	1.23667e-27	1.113e-25	LOC114672235	Up_in_Vehicle_Day1					80.066	-1.53932	0.317034	-4.85537	1.2016e-06	3.17863e-05	GAL3ST4	Down_in_Vehicle_Day4
	2926.28	1.99093	0.218303	9.12002	7.51122e-20	2.85695e-18	CAPG	Up_in_Vehicle_Day1					207.905	-1.54399	0.295228	-5.22983	1.69666e-07	5.44632e-06	TIE1	Down_in_Vehicle_Day4
	20.2619	1.99081	0.858178	2.31982	0.0203508	0.0437556	LOC114675005	Up_in_Vehicle_Day1					585.874	-1.544	0.279731	-5.51961	3.39759e-08	1.3049e-06	UBXN6	Down_in_Vehicle_Day4
	12278.5	1.98962	0.235215	8.45875	2.70258e-17	7.29698e-16	PGD	Up_in_Vehicle_Day1					788.174	-1.54459	0.171376	-9.01285	2.00763e-19	4.56362e-17	PF4	Down_in_Vehicle_Day4
	9921.47	1.98833	0.238893	8.3231	8.56903e-17	2.17286e-15	RARA	Up_in_Vehicle_Day1					6122.27	-1.54702	0.538665	-2.87195	0.00407946	0.028625	TMEM56	Down_in_Vehicle_Day4
	5979.48	1.98818	0.214027	9.28941	1.55144e-20	6.38222e-19	PLEK	Up_in_Vehicle_Day1					179.329	-1.55126	0.429183	-3.61445	0.000300989	0.00355316	NBEA	Down_in_Vehicle_Day4
	238.637	1.98696	0.342902	5.79454	6.85091e-09	5.61487e-08	CDK14	Up_in_Vehicle_Day1					109.32	-1.55245	0.254169	-6.10795	1.00921e-09	5.66925e-08	CAMSAP2	Down_in_Vehicle_Day4
	7.48513	1.98674	0.865805	2.29467	0.0217519	0.0463213	LOC114679440	Up_in_Vehicle_Day1					72.4595	-1.55285	0.539269	-2.87955	0.00398238	0.0281154	CHIT1	Down_in_Vehicle_Day4
	2712.32	1.98445	0.179977	11.0261	2.85976e-28	2.79702e-26	PPP1R15A	Up_in_Vehicle_Day1					27.5541	-1.55297	0.428046	-3.62805	0.000285575	0.00340245	LOC114677620	Down_in_Vehicle_Day4
	1326.28	1.98434	0.241042	8.23234	1.83592e-16	4.42698e-15	CPPED1	Up_in_Vehicle_Day1					1406.09	-1.55361	0.362757	-4.28278	1.84576e-05	0.000335654	SLC25A38	Down_in_Vehicle_Day4
	9883.64	1.98425	0.223944	8.86045	7.96896e-19	2.64299e-17	NADK	Up_in_Vehicle_Day1					365.338	-1.55499	0.28437	-5.4682	4.54629e-08	1.70914e-06	AUTS2	Down_in_Vehicle_Day4
	776.476	1.98251	0.203137	9.75948	1.68023e-22	8.4763e-21	MOSPD2	Up_in_Vehicle_Day1					756.594	-1.56148	0.26829	-5.82014	5.87991e-09	2.76979e-07	TBC1D22B	Down_in_Vehicle_Day4
	11138.9	1.98193	0.215831	9.18275	4.20214e-20	1.64734e-18	TKT	Up_in_Vehicle_Day1					29.1732	-1.56186	0.458628	-3.40549	0.000660442	0.00676322	SYNDIG1	Down_in_Vehicle_Day4
	3839.64	1.98125	0.234437	8.45108	2.88633e-17	7.717e-16	SORT1	Up_in_Vehicle_Day1					68.0622	-1.56324	0.342777	-4.56051	5.10293e-06	0.000111961	KIF18A	Down_in_Vehicle_Day4
	4900.32	1.97822	0.181258	10.9138	9.89751e-28	9.12189e-26	PTPRE	Up_in_Vehicle_Day1					22.9188	-1.56828	0.529642	-2.96102	0.00306626	0.022984	PDE9A	Down_in_Vehicle_Day4
	14.4587	1.97792	0.704013	2.8095	0.00496188	0.0127097	HSD3B7	Up_in_Vehicle_Day1					53.1656	-1.56879	0.42709	-3.67321	0.000239521	0.00293015	STARD10	Down_in_Vehicle_Day4
	1854.87	1.97722	0.298653	6.62045	3.58104e-11	4.10577e-10	PAK1	Up_in_Vehicle_Day1					168.869	-1.56972	0.375781	-4.17721	2.95101e-05	0.000499907	SCARB1	Down_in_Vehicle_Day4
	1064.65	1.97717	0.210967	9.37191	7.1232e-21	2.988e-19	NFIL3	Up_in_Vehicle_Day1					25.7362	-1.57012	0.478208	-3.28335	0.00102581	0.00959961	CRPPA	Down_in_Vehicle_Day4
	228.816	1.97648	0.281189	7.029	2.08022e-12	2.82822e-11	LILRB3	Up_in_Vehicle_Day1					1264.75	-1.57287	0.191501	-8.21337	2.15067e-16	3.18511e-14	LOC114673894	Down_in_Vehicle_Day4
	35.2952	1.97582	0.518318	3.81198	0.000137858	0.000508905	CD34	Up_in_Vehicle_Day1					29.763	-1.5737	0.43662	-3.60427	0.000313033	0.00367096	ADAMTS13	Down_in_Vehicle_Day4
	377.526	1.97556	0.223388	8.84362	9.26652e-19	3.05747e-17	RAB32	Up_in_Vehicle_Day1					983.506	-1.57386	0.289271	-5.4408	5.30421e-08	1.96015e-06	CPVL	Down_in_Vehicle_Day4
	6945.9	1.97401	0.209404	9.42678	4.2287e-21	1.82577e-19	VCL	Up_in_Vehicle_Day1					66.2711	-1.57518	0.391599	-4.02244	5.75975e-05	0.000874202	LOC700215	Down_in_Vehicle_Day4
	27.0298	1.97388	0.477355	4.13504	3.54892e-05	0.000149424	ACRBP	Up_in_Vehicle_Day1					2445.06	-1.57982	0.272287	-5.80203	6.55168e-09	3.01362e-07	ADAM19	Down_in_Vehicle_Day4
	17.3417	1.97366	0.713426	2.76645	0.00566695	0.0143036	CFAP45	Up_in_Vehicle_Day1					18.5005	-1.58576	0.564229	-2.8105	0.00494652	0.0334601	CAND2	Down_in_Vehicle_Day4
	27.3126	1.97313	0.475322	4.15115	3.30812e-05	0.000140116	LOC114679624	Up_in_Vehicle_Day1					5615.76	-1.58629	0.334765	-4.73852	2.15285e-06	5.27395e-05	FOXO3	Down_in_Vehicle_Day4
	11.7864	1.97292	0.671831	2.93664	0.00331794	0.00888461	LOC114674280	Up_in_Vehicle_Day1					270.657	-1.58791	0.369309	-4.29968	1.71041e-05	0.000315681	LOC114671231	Down_in_Vehicle_Day4
	1473.1	1.97274	0.190362	10.3631	3.65035e-25	2.44675e-23	DEF8	Up_in_Vehicle_Day1					28.3059	-1.58811	0.469747	-3.38078	0.000722791	0.00725352	ZNF135	Down_in_Vehicle_Day4
	11.6158	1.97239	0.759192	2.59801	0.00937656	0.0223374	LOC114675089	Up_in_Vehicle_Day1					309.693	-1.58897	0.411036	-3.86577	0.000110739	0.00153455	ASPM	Down_in_Vehicle_Day4
	18.8668	1.97031	0.816859	2.41205	0.015863	0.0352941	CHRDL2	Up_in_Vehicle_Day1					25.0435	-1.59285	0.535601	-2.97394	0.00294001	0.022251	LOC106997576	Down_in_Vehicle_Day4
	61.8361	1.97018	0.358299	5.49871	3.82588e-08	2.78127e-07	DLEC1	Up_in_Vehicle_Day1					1901.22	-1.59334	0.143896	-11.0728	1.69933e-28	7.72562e-26	TRO	Down_in_Vehicle_Day4
	1775.9	1.96935	0.218722	9.00392	2.17807e-19	7.71786e-18	LGMN	Up_in_Vehicle_Day1					157.291	-1.59378	0.468048	-3.40515	0.000661267	0.00676812	LOC114680345	Down_in_Vehicle_Day4
	41.3448	1.96928	0.361451	5.44828	5.08598e-08	3.63935e-07	LOC114672756	Up_in_Vehicle_Day1					1497.17	-1.59396	0.262678	-6.06811	1.29425e-09	7.00865e-08	RPS27	Down_in_Vehicle_Day4
	3993.26	1.96892	0.199871	9.85099	6.78742e-23	3.6143e-21	MAP3K11	Up_in_Vehicle_Day1					150.923	-1.59666	0.258466	-6.17744	6.5148e-10	3.81311e-08	FUZ	Down_in_Vehicle_Day4
	23.9582	1.9687	0.669105	2.94229	0.00325799	0.00874608	LOC114678453	Up_in_Vehicle_Day1					28.713	-1.59821	0.546292	-2.92556	0.00343839	0.0250903	ST6GALNAC5	Down_in_Vehicle_Day4
	31.2124	1.96639	0.515348	3.81566	0.000135821	0.000502352	LOC106993036	Up_in_Vehicle_Day1					701.005	-1.60114	0.320363	-4.99789	5.79621e-07	1.66144e-05	MILR1	Down_in_Vehicle_Day4
	8164.58	1.96381	0.161987	12.1232	7.95452e-34	1.41193e-31	MC5R	Up_in_Vehicle_Day1					214.264	-1.60146	0.442166	-3.62185	0.000292505	0.00347399	COX7B	Down_in_Vehicle_Day4
	17.2551	1.96253	0.596969	3.28748	0.00101087	0.00305894	LOC114680268	Up_in_Vehicle_Day1					64.7827	-1.60194	0.395368	-4.05177	5.08311e-05	0.000791367	LOC106992317	Down_in_Vehicle_Day4
	701.37	1.96144	0.237484	8.25927	1.46569e-16	3.59299e-15	DNAH17	Up_in_Vehicle_Day1					32.0576	-1.6022	0.403044	-3.97525	7.03041e-05	0.00104119	LOC114675834	Down_in_Vehicle_Day4
	530.33	1.96117	0.266741	7.35234	1.94771e-13	3.09634e-12	TXN	Up_in_Vehicle_Day1					37.1382	-1.60261	0.368811	-4.34534	1.39059e-05	0.000262148	KIAA1549L	Down_in_Vehicle_Day4
	59.0705	1.96055	0.35019	5.59854	2.16169e-08	1.6347e-07	LOC114673161	Up_in_Vehicle_Day1					1276.95	-1.60297	0.289548	-5.53613	3.09235e-08	1.19796e-06	LEF1	Down_in_Vehicle_Day4
	513.117	1.95663	0.391301	5.00031	5.7237e-07	3.3813e-06	GP1BA	Up_in_Vehicle_Day1					899.049	-1.60615	0.364002	-4.41248	1.02192e-05	0.000203231	TNS1	Down_in_Vehicle_Day4
	878.282	1.95617	0.227421	8.60156	7.86374e-18	2.26348e-16	IL1R1	Up_in_Vehicle_Day1					5189.17	-1.6069	0.377955	-4.25156	2.12291e-05	0.000378312	RBM38	Down_in_Vehicle_Day4
	2690.05	1.95568	0.175263	11.1586	6.50092e-29	6.80998e-27	TLR6	Up_in_Vehicle_Day1					30.0347	-1.60731	0.485342	-3.31171	0.000927271	0.00883824	ENDOG	Down_in_Vehicle_Day4
	101.915	1.95521	0.400091	4.88692	1.02426e-06	5.81608e-06	LOC114671214	Up_in_Vehicle_Day1					91.8696	-1.61097	0.31755	-5.0731	3.9138e-07	1.16101e-05	LOC114680276	Down_in_Vehicle_Day4
	108.061	1.95423	0.373489	5.23238	1.6734e-07	1.09224e-06	TIFAB	Up_in_Vehicle_Day1					1824.74	-1.61524	0.251145	-6.43152	1.26336e-10	8.75796e-09	SPOCK2	Down_in_Vehicle_Day4
	429.551	1.9538	0.297747	6.56194	5.31109e-11	5.96448e-10	LOC114674444	Up_in_Vehicle_Day1					132.55	-1.61597	0.353312	-4.57378	4.78996e-06	0.000106046	AMIGO1	Down_in_Vehicle_Day4
	958.072	1.95361	0.25728	7.59332	3.1182e-14	5.57091e-13	LOC114671912	Up_in_Vehicle_Day1					32.8024	-1.6176	0.500725	-3.23053	0.00123563	0.0111469	PLEKHB1	Down_in_Vehicle_Day4
	17310.2	1.95349	0.193113	10.1158	4.70267e-24	2.83491e-22	RNF149	Up_in_Vehicle_Day1					14274.2	-1.61986	0.35901	-4.51203	6.42091e-06	0.000136289	ADIPOR1	Down_in_Vehicle_Day4
	9272.25	1.95295	0.218639	8.93231	4.17214e-19	1.4359e-17	MXD1	Up_in_Vehicle_Day1					13.3685	-1.61997	0.578388	-2.80084	0.00509696	0.0342642	TIMM8A	Down_in_Vehicle_Day4
	8369.63	1.95123	0.187554	10.4036	2.3873e-25	1.64621e-23	KCTD12	Up_in_Vehicle_Day1					259.607	-1.62591	0.439373	-3.70053	0.000215149	0.0026936	BDKRB2	Down_in_Vehicle_Day4
	277.638	1.94962	0.255277	7.63726	2.21888e-14	4.02041e-13	NQO2	Up_in_Vehicle_Day1					68.6996	-1.63042	0.483849	-3.3697	0.000752514	0.00748646	DIAPH3	Down_in_Vehicle_Day4
	168.929	1.94887	0.268181	7.267	3.67564e-13	5.60112e-12	CCDC36	Up_in_Vehicle_Day1					29.4976	-1.63257	0.555731	-2.9377	0.00330657	0.0243465	NLGN2	Down_in_Vehicle_Day4
	1794.58	1.94837	0.223286	8.72589	2.64086e-18	8.2184e-17	ATP6V0D1	Up_in_Vehicle_Day1					95.8184	-1.63388	0.38476	-4.24649	2.17146e-05	0.000386258	POLM	Down_in_Vehicle_Day4
	65.6265	1.94756	0.380973	5.11207	3.18646e-07	1.96603e-06	GRB10	Up_in_Vehicle_Day1					80.137	-1.63638	0.439981	-3.71921	0.000199849	0.00254371	PIK3R6	Down_in_Vehicle_Day4
	1422.85	1.94751	0.245408	7.9358	2.09138e-15	4.34835e-14	ALDH2	Up_in_Vehicle_Day1					14.4056	-1.63936	0.615091	-2.66523	0.00769358	0.0465496	LOC114673504	Down_in_Vehicle_Day4
	6.90978	1.94704	0.859197	2.26611	0.0234446	0.0494318	MIR338	Up_in_Vehicle_Day1					115.783	-1.64146	0.444845	-3.68997	0.000224285	0.00277152	OR2T8	Down_in_Vehicle_Day4
	362.086	1.94643	0.218817	8.89523	5.83005e-19	1.9746e-17	ARHGEF10L	Up_in_Vehicle_Day1					217.159	-1.64185	0.353801	-4.64061	3.4738e-06	7.97058e-05	ICOSLG	Down_in_Vehicle_Day4
	771.003	1.94622	0.218363	8.91279	4.9765e-19	1.6975e-17	NPC2	Up_in_Vehicle_Day1					178.491	-1.64294	0.357864	-4.59095	4.41242e-06	9.86937e-05	H3C6	Down_in_Vehicle_Day4
	112.876	1.94593	0.394197	4.93644	7.95603e-07	4.6022e-06	PLA2G4A	Up_in_Vehicle_Day1					38.1234	-1.64361	0.499559	-3.29012	0.00100144	0.00941661	GAS2L3	Down_in_Vehicle_Day4
	299.539	1.94555	0.244565	7.95513	1.78944e-15	3.75724e-14	LOC114670034	Up_in_Vehicle_Day1					911.006	-1.64365	0.21023	-7.81834	5.3524e-15	6.79441e-13	BANF1	Down_in_Vehicle_Day4
	9448.45	1.94517	0.252755	7.69589	1.40517e-14	2.6178e-13	H6PD	Up_in_Vehicle_Day1					21.1419	-1.65009	0.539941	-3.05605	0.00224275	0.0180278	FAM110C	Down_in_Vehicle_Day4
	22.0593	1.94503	0.633127	3.0721	0.0021256	0.00597911	LOC106992659	Up_in_Vehicle_Day1					1998.24	-1.65368	0.194702	-8.49336	2.00752e-17	3.29789e-15	GYPC	Down_in_Vehicle_Day4
	34.0754	1.94487	0.734395	2.64826	0.00809083	0.0195835	LOC114678510	Up_in_Vehicle_Day1					89.8827	-1.65429	0.401196	-4.12338	3.73348e-05	0.000607204	PPP2R3B	Down_in_Vehicle_Day4
	607.486	1.94476	0.279131	6.96718	3.23349e-12	4.29861e-11	POTED	Up_in_Vehicle_Day1					73.1519	-1.65533	0.521699	-3.17295	0.00150897	0.0130411	LOC698300	Down_in_Vehicle_Day4
	113.992	1.9438	0.370294	5.24934	1.52642e-07	1.00555e-06	PRSS22	Up_in_Vehicle_Day1					88.9244	-1.656	0.367433	-4.50696	6.57643e-06	0.000138837	LOC114674120	Down_in_Vehicle_Day4
	415.62	1.94351	0.256436	7.57894	3.48383e-14	6.16098e-13	LDLR	Up_in_Vehicle_Day1					403.04	-1.65698	0.365413	-4.53453	5.77331e-06	0.000124572	LOC702174	Down_in_Vehicle_Day4
	17.3524	1.94338	0.738261	2.63237	0.00847922	0.0204461	LOC114671877	Up_in_Vehicle_Day1					3595.31	-1.65965	0.254443	-6.52267	6.90689e-11	4.98239e-09	HADHB	Down_in_Vehicle_Day4
	70.6373	1.94233	0.456631	4.2536	2.10361e-05	9.28962e-05	TCF7L1	Up_in_Vehicle_Day1					426.879	-1.65976	0.215525	-7.701	1.35004e-14	1.59951e-12	C19H19orf24	Down_in_Vehicle_Day4
	2880.67	1.93974	0.234395	8.2755	1.27915e-16	3.15997e-15	PPM1F	Up_in_Vehicle_Day1					206.639	-1.66166	0.335012	-4.96	7.04934e-07	1.96868e-05	DNA2	Down_in_Vehicle_Day4
	960.707	1.93922	0.211363	9.17481	4.52378e-20	1.76621e-18	SLFN12	Up_in_Vehicle_Day1					75.7416	-1.67024	0.467649	-3.57156	0.000354862	0.00406397	LOC106996947	Down_in_Vehicle_Day4
	28.2565	1.9386	0.429333	4.51538	6.32026e-06	3.08529e-05	INHBB	Up_in_Vehicle_Day1					1234.06	-1.67347	0.273498	-6.11876	9.43048e-10	5.34367e-08	SF3A2	Down_in_Vehicle_Day4
	8.97252	1.93688	0.740737	2.61479	0.0089281	0.0214073	CLEC3B	Up_in_Vehicle_Day1					3582.46	-1.67915	0.297311	-5.64779	1.62525e-08	6.87707e-07	RAP1A	Down_in_Vehicle_Day4
	7370.8	1.93677	0.204199	9.4847	2.4309e-21	1.07871e-19	SBNO2	Up_in_Vehicle_Day1					40.3538	-1.68213	0.430998	-3.90287	9.50599e-05	0.00134369	GFRA2	Down_in_Vehicle_Day4
	1789.6	1.93648	0.183182	10.5713	4.04651e-26	3.054e-24	CYFIP1	Up_in_Vehicle_Day1					46.2776	-1.68317	0.518948	-3.24342	0.00118105	0.0107488	SLC7A9	Down_in_Vehicle_Day4
	30.8522	1.93507	0.458635	4.2192	2.45172e-05	0.000106601	HSPG2	Up_in_Vehicle_Day1					53.7946	-1.68533	0.629325	-2.67799	0.00740654	0.0452753	LOC114680197	Down_in_Vehicle_Day4
	66.2474	1.93437	0.451595	4.28342	1.84046e-05	8.20314e-05	OSGIN1	Up_in_Vehicle_Day1					1213.65	-1.68876	0.295007	-5.72449	1.03744e-08	4.57807e-07	RPS7	Down_in_Vehicle_Day4
	6598.13	1.93358	0.298777	6.47165	9.69408e-11	1.04343e-09	RFLNB	Up_in_Vehicle_Day1					601.383	-1.69696	0.194154	-8.74029	2.32504e-18	4.78445e-16	CCDC50	Down_in_Vehicle_Day4
	62.241	1.93355	0.371104	5.21027	1.8857e-07	1.2159e-06	HDHD3	Up_in_Vehicle_Day1					1125.39	-1.70256	0.309283	-5.50486	3.69471e-08	1.40795e-06	FIS1	Down_in_Vehicle_Day4
	10945.4	1.93347	0.21036	9.19121	3.88463e-20	1.52599e-18	VASP	Up_in_Vehicle_Day1					21.3019	-1.70356	0.644616	-2.64276	0.00822341	0.0490829	ADM5	Down_in_Vehicle_Day4
	255.803	1.93275	0.361973	5.33948	9.32148e-08	6.37749e-07	LOC712245	Up_in_Vehicle_Day1					306.127	-1.70745	0.29355	-5.81655	6.00746e-09	2.8163e-07	TARSL2	Down_in_Vehicle_Day4
	195.59	1.93045	0.27424	7.03927	1.93254e-12	2.64242e-11	LOC706246	Up_in_Vehicle_Day1					521.389	-1.70886	0.244643	-6.98514	2.84576e-12	2.58753e-10	P2RY2	Down_in_Vehicle_Day4
	1263.43	1.9298	0.168714	11.4383	2.69141e-30	3.26547e-28	BAX	Up_in_Vehicle_Day1					48.3545	-1.70904	0.569104	-3.00304	0.00267297	0.02067	DEPDC1	Down_in_Vehicle_Day4
	132.363	1.92906	0.37562	5.13566	2.81151e-07	1.74762e-06	EGR3	Up_in_Vehicle_Day1					43.755	-1.71106	0.521057	-3.28382	0.00102411	0.00958825	EXPH5	Down_in_Vehicle_Day4
	13213.3	1.92902	0.213024	9.05538	1.36091e-19	4.97874e-18	SLC6A6	Up_in_Vehicle_Day1					362.864	-1.71319	0.326432	-5.24821	1.53586e-07	5.02083e-06	RASGRF2	Down_in_Vehicle_Day4
	6551.95	1.92896	0.195161	9.88394	4.88731e-23	2.63915e-21	RHOG	Up_in_Vehicle_Day1					209.28	-1.71446	0.247718	-6.92102	4.48406e-12	3.9711e-10	TNS3	Down_in_Vehicle_Day4
	11.4573	1.92855	0.649325	2.97008	0.00297723	0.00807492	CCN1	Up_in_Vehicle_Day1					9778.43	-1.71884	0.269274	-6.38322	1.73405e-10	1.16491e-08	SERF2	Down_in_Vehicle_Day4
	48.2934	1.92621	0.394405	4.88384	1.0404e-06	5.90248e-06	GRIP2	Up_in_Vehicle_Day1					4521.93	-1.71921	0.367239	-4.68145	2.84856e-06	6.68505e-05	MKRN1	Down_in_Vehicle_Day4
	479.243	1.92517	0.240421	8.00751	1.17058e-15	2.53561e-14	PIM3	Up_in_Vehicle_Day1					636.973	-1.72322	0.609618	-2.82672	0.00470281	0.0322127	LAMA5	Down_in_Vehicle_Day4
	4034.55	1.92422	0.270758	7.10677	1.18787e-12	1.68303e-11	IL1RAP	Up_in_Vehicle_Day1					109.645	-1.72377	0.505006	-3.41336	0.000641682	0.00659876	GIPC2	Down_in_Vehicle_Day4
	16.8207	1.92252	0.781042	2.46148	0.0138367	0.0313781	MIR1250	Up_in_Vehicle_Day1					42.9708	-1.73195	0.36672	-4.72282	2.32597e-06	5.62753e-05	LOC107000241	Down_in_Vehicle_Day4
	2037.27	1.91978	0.190116	10.0979	5.64096e-24	3.37928e-22	TOM1	Up_in_Vehicle_Day1					666.467	-1.73281	0.359544	-4.81946	1.43947e-06	3.73708e-05	LOC701976	Down_in_Vehicle_Day4
	1113.32	1.91644	0.341754	5.60767	2.05064e-08	1.55748e-07	BASP1	Up_in_Vehicle_Day1					228.145	-1.73356	0.356343	-4.86485	1.14546e-06	3.05075e-05	BTBD3	Down_in_Vehicle_Day4
	148.71	1.91636	0.289607	6.61711	3.66285e-11	4.18954e-10	LOC114672874	Up_in_Vehicle_Day1					219.919	-1.73471	0.394856	-4.39329	1.1165e-05	0.000218046	ALOX15	Down_in_Vehicle_Day4
	9.61092	1.9155	0.79764	2.40146	0.0163297	0.0361896	LOC114680256	Up_in_Vehicle_Day1					241.767	-1.73622	0.469127	-3.70097	0.00021478	0.00269322	MRAS	Down_in_Vehicle_Day4
	1401.2	1.9142	0.187585	10.2044	1.8948e-24	1.18704e-22	CKLF	Up_in_Vehicle_Day1					585.355	-1.73978	0.213859	-8.13519	4.11308e-16	5.95605e-14	RPS29	Down_in_Vehicle_Day4
	298.536	1.91235	0.251584	7.60123	2.93328e-14	5.26015e-13	SOAT2	Up_in_Vehicle_Day1					30.7735	-1.74074	0.511601	-3.40254	0.000667625	0.00680469	LOC114673964	Down_in_Vehicle_Day4
	75.1018	1.91195	0.322411	5.93017	3.02619e-09	2.61433e-08	LOC114677001	Up_in_Vehicle_Day1					22.385	-1.74171	0.535283	-3.25381	0.00113869	0.0104557	LOC106995271	Down_in_Vehicle_Day4
	256.738	1.91159	0.179384	10.6564	1.6275e-26	1.30541e-24	RRAS	Up_in_Vehicle_Day1					74.6681	-1.7434	0.467283	-3.73094	0.000190767	0.00244544	LOC114674460	Down_in_Vehicle_Day4
	2451.31	1.90981	0.259518	7.35907	1.85193e-13	2.95599e-12	ZNF516	Up_in_Vehicle_Day1					5122.05	-1.74372	0.343437	-5.07726	3.8292e-07	1.14636e-05	XPO7	Down_in_Vehicle_Day4
	12790.2	1.90899	0.177865	10.7328	7.14216e-27	5.95283e-25	ZFP36	Up_in_Vehicle_Day1					27.5361	-1.74457	0.569619	-3.06269	0.00219354	0.0177123	AXIN2	Down_in_Vehicle_Day4
	38.3583	1.90898	0.47329	4.03343	5.49689e-05	0.000221879	LOC703729	Up_in_Vehicle_Day1					46.8448	-1.74658	0.569924	-3.06458	0.00217975	0.0176374	PRKD1	Down_in_Vehicle_Day4
	2780.79	1.90875	0.141534	13.4861	1.88803e-41	7.38645e-39	EHBP1L1	Up_in_Vehicle_Day1					1852.22	-1.74776	0.350473	-4.98685	6.1371e-07	1.74635e-05	NPRL3	Down_in_Vehicle_Day4
	15018.3	1.9079	0.216157	8.82645	1.08055e-18	3.5288e-17	ZYX	Up_in_Vehicle_Day1					157.272	-1.74809	0.464212	-3.76573	0.000166064	0.00217005	RHCE	Down_in_Vehicle_Day4
	180.007	1.90477	0.338798	5.62214	1.88609e-08	1.43878e-07	RYR1	Up_in_Vehicle_Day1					9634.84	-1.74981	0.28011	-6.24685	4.188e-10	2.57457e-08	RNF10	Down_in_Vehicle_Day4
	808.549	1.90474	0.260543	7.31067	2.65819e-13	4.13567e-12	GSR	Up_in_Vehicle_Day1					251.609	-1.75082	0.313386	-5.58678	2.31323e-08	9.3048e-07	NAA80	Down_in_Vehicle_Day4
	1718.88	1.90462	0.19595	9.71996	2.47868e-22	1.23099e-20	KLHL2	Up_in_Vehicle_Day1					35.6223	-1.75151	0.541972	-3.23173	0.00123042	0.0111161	LOC705762	Down_in_Vehicle_Day4
	92.8094	1.90372	0.49863	3.81789	0.000134598	0.000498311	HFE	Up_in_Vehicle_Day1					88.2449	-1.75244	0.553529	-3.16594	0.00154582	0.0132949	DEPDC1B	Down_in_Vehicle_Day4
	30.8343	1.90299	0.491887	3.86875	0.000109395	0.000412978	LOC114670798	Up_in_Vehicle_Day1					36.2424	-1.75286	0.488573	-3.58772	0.000333577	0.00385863	LOC114670937	Down_in_Vehicle_Day4
	23.3704	1.90294	0.543024	3.50433	0.000457751	0.00150227	ADORA3	Up_in_Vehicle_Day1					23.4584	-1.75378	0.651964	-2.69	0.00714515	0.0441189	HIST1H1T	Down_in_Vehicle_Day4
	400.149	1.90119	0.678084	2.80377	0.00505086	0.0129065	CPAMD8	Up_in_Vehicle_Day1					77.1236	-1.7553	0.370484	-4.73786	2.1599e-06	5.27798e-05	LOC106997434	Down_in_Vehicle_Day4
	3052.65	1.89948	0.319113	5.95236	2.64298e-09	2.31246e-08	TLR8	Up_in_Vehicle_Day1					14.1822	-1.75563	0.547636	-3.20583	0.00134671	0.0119451	GPC1	Down_in_Vehicle_Day4
	137.001	1.89929	0.306376	6.19921	5.67488e-10	5.46945e-09	SPRY3	Up_in_Vehicle_Day1					124.062	-1.76026	0.32418	-5.42988	5.63935e-08	2.06836e-06	CNR2	Down_in_Vehicle_Day4
	2322.28	1.89818	0.24196	7.84504	4.32807e-15	8.57119e-14	ST6GALNAC2	Up_in_Vehicle_Day1					72.2393	-1.76045	0.335035	-5.25452	1.48413e-07	4.87617e-06	RPL18	Down_in_Vehicle_Day4
	116.287	1.89797	0.316024	6.00578	1.9042e-09	1.70977e-08	RAMP2	Up_in_Vehicle_Day1					93.8179	-1.76461	0.389723	-4.52784	5.95886e-06	0.00012787	SERPINB10	Down_in_Vehicle_Day4
	707.66	1.89788	0.265814	7.13989	9.34039e-13	1.33723e-11	CC2D2A	Up_in_Vehicle_Day1					468.344	-1.76606	0.368944	-4.78681	1.69449e-06	4.30204e-05	PRAG1	Down_in_Vehicle_Day4
	199.777	1.89778	0.254903	7.44509	9.68807e-14	1.60242e-12	HEBP1	Up_in_Vehicle_Day1					1278.07	-1.76624	0.306366	-5.76514	8.15912e-09	3.67517e-07	BACH2	Down_in_Vehicle_Day4
	1000.05	1.89718	0.2432	7.80091	6.1461e-15	1.19252e-13	PLPPR2	Up_in_Vehicle_Day1					139.364	-1.7667	0.345184	-5.11813	3.08584e-07	9.38182e-06	LOC100423077	Down_in_Vehicle_Day4
	273.439	1.89685	0.323856	5.85708	4.71082e-09	3.94868e-08	CD1D	Up_in_Vehicle_Day1					15.3786	-1.76904	0.656155	-2.69607	0.00701622	0.0434497	CCDC180	Down_in_Vehicle_Day4
	2634.71	1.89661	0.210463	9.01156	2.03137e-19	7.25165e-18	DELE1	Up_in_Vehicle_Day1					121.804	-1.76943	0.514723	-3.43764	0.000586805	0.00616744	ANGPTL1	Down_in_Vehicle_Day4
	263.398	1.89584	0.2579	7.35106	1.96636e-13	3.11531e-12	CARD9	Up_in_Vehicle_Day1					40.2287	-1.77857	0.490351	-3.62714	0.000286579	0.0034119	MGAT3	Down_in_Vehicle_Day4
	12275.6	1.89488	0.292122	6.48662	8.77852e-11	9.51295e-10	CFD	Up_in_Vehicle_Day1					1920.46	-1.78169	0.565757	-3.14921	0.00163713	0.0138907	RBX1	Down_in_Vehicle_Day4
	26.9645	1.89404	0.476026	3.97887	6.92443e-05	0.000272962	LOC106995156	Up_in_Vehicle_Day1					1887.65	-1.78236	0.373412	-4.77317	1.81351e-06	4.5686e-05	MPP1	Down_in_Vehicle_Day4
	5465.33	1.89371	0.207012	9.14782	5.80951e-20	2.23183e-18	ZDHHC18	Up_in_Vehicle_Day1					60.0091	-1.7844	0.548058	-3.25585	0.00113053	0.0104003	LDB3	Down_in_Vehicle_Day4
	2976.3	1.89214	0.214986	8.80124	1.35312e-18	4.35224e-17	RXRA	Up_in_Vehicle_Day1					204.989	-1.78448	0.407856	-4.37527	1.2128e-05	0.000233357	ATP5MC1	Down_in_Vehicle_Day4
	2786.14	1.89146	0.211821	8.92951	4.27887e-19	1.47e-17	NUCB1	Up_in_Vehicle_Day1					32.2514	-1.79745	0.38855	-4.62603	3.72741e-06	8.47291e-05	SAMD12	Down_in_Vehicle_Day4
	20.8874	1.89128	0.603848	3.13205	0.00173591	0.00497495	LRRC15	Up_in_Vehicle_Day1					55.5421	-1.79867	0.443033	-4.05991	4.90923e-05	0.000767764	MYCL	Down_in_Vehicle_Day4
	44.9205	1.89059	0.362721	5.21223	1.86582e-07	1.20591e-06	GDPD3	Up_in_Vehicle_Day1					1239.36	-1.80178	0.324693	-5.54919	2.86991e-08	1.13341e-06	PHLPP2	Down_in_Vehicle_Day4
	869.207	1.88985	0.163937	11.5279	9.54654e-31	1.23297e-28	ARSA	Up_in_Vehicle_Day1					115.266	-1.8023	0.375812	-4.79575	1.62069e-06	4.14698e-05	EAF2	Down_in_Vehicle_Day4
	6005.56	1.88976	0.21977	8.59881	8.05469e-18	2.3115e-16	ATP11A	Up_in_Vehicle_Day1					1375.07	-1.80479	0.308035	-5.85903	4.65577e-09	2.25286e-07	RPL31_1	Down_in_Vehicle_Day4
	636.385	1.88869	0.264797	7.13259	9.84959e-13	1.40908e-11	LOC114674392	Up_in_Vehicle_Day1					125.882	-1.80484	0.52361	-3.44692	0.000567018	0.00599818	TFEC	Down_in_Vehicle_Day4
	168.272	1.88841	0.26688	7.07585	1.48538e-12	2.06938e-11	MAPK13	Up_in_Vehicle_Day1					347.42	-1.80586	0.364514	-4.95417	7.26388e-07	2.01421e-05	LOC100427851	Down_in_Vehicle_Day4
	29.4657	1.8872	0.479982	3.93182	8.43059e-05	0.000326956	LOC106996511	Up_in_Vehicle_Day1					82.6239	-1.81056	0.352061	-5.14275	2.70744e-07	8.40123e-06	ZNF418	Down_in_Vehicle_Day4
	905.001	1.88519	0.239802	7.86145	3.79705e-15	7.63792e-14	ADAMTSL4	Up_in_Vehicle_Day1					77.5767	-1.8116	0.370807	-4.88555	1.03139e-06	2.78104e-05	LOC100428435	Down_in_Vehicle_Day4
	6802.63	1.8825	0.244885	7.68731	1.50263e-14	2.79393e-13	NAIP	Up_in_Vehicle_Day1					3155.66	-1.81482	0.338027	-5.36887	7.92317e-08	2.77581e-06	DCUN1D1	Down_in_Vehicle_Day4
	527.298	1.88172	0.225944	8.32825	8.20435e-17	2.08314e-15	RELB	Up_in_Vehicle_Day1					77.2961	-1.81665	0.343287	-5.29191	1.21043e-07	4.01743e-06	SRGAP3	Down_in_Vehicle_Day4
	12.1409	1.88147	0.739844	2.54307	0.0109883	0.0256761	CMTM2	Up_in_Vehicle_Day1					1929.73	-1.81814	0.279527	-6.50433	7.80408e-11	5.56796e-09	WDR83OS	Down_in_Vehicle_Day4
	49.7723	1.88125	0.474514	3.96457	7.35278e-05	0.00028807	LOC114679529	Up_in_Vehicle_Day1					1882.78	-1.82027	0.313495	-5.80636	6.38441e-09	2.95265e-07	LOC106995199	Down_in_Vehicle_Day4
	53.2505	1.88092	0.413212	4.55193	5.31555e-06	2.62559e-05	BICDL2	Up_in_Vehicle_Day1					45.3315	-1.82402	0.48648	-3.74943	0.000177239	0.00229613	ABCC2	Down_in_Vehicle_Day4
	65.0725	1.87997	0.388899	4.8341	1.33752e-06	7.41046e-06	SYT15	Up_in_Vehicle_Day1					5198.36	-1.83054	0.373402	-4.90233	9.47071e-07	2.57859e-05	SESN3	Down_in_Vehicle_Day4
	11.0013	1.87972	0.803472	2.3395	0.0193096	0.0418029	PHLDA2	Up_in_Vehicle_Day1					18.9829	-1.83177	0.619194	-2.95832	0.00309322	0.0231311	WNT10A	Down_in_Vehicle_Day4
	7.92705	1.8796	0.777911	2.41621	0.015683	0.0349381	PPIC	Up_in_Vehicle_Day1					126.689	-1.8337	0.448299	-4.09036	4.30698e-05	0.000689575	LZTFL1	Down_in_Vehicle_Day4
	18621.8	1.8796	0.215266	8.7315	2.5132e-18	7.87221e-17	FTH1	Up_in_Vehicle_Day1					164.284	-1.83391	0.325815	-5.62869	1.81581e-08	7.56873e-07	BTLA	Down_in_Vehicle_Day4
	9582.26	1.87853	0.250183	7.50862	5.97558e-14	1.0208e-12	MEFV	Up_in_Vehicle_Day1					377.852	-1.83802	0.331364	-5.54684	2.90874e-08	1.14056e-06	LOC100429934	Down_in_Vehicle_Day4
	7920.89	1.87833	0.269975	6.95739	3.46623e-12	4.59845e-11	TLR2	Up_in_Vehicle_Day1					22.026	-1.83847	0.668192	-2.7514	0.00593403	0.0384121	CD248	Down_in_Vehicle_Day4
	10922.9	1.87828	0.167602	11.2068	3.77656e-29	4.09021e-27	RGS2	Up_in_Vehicle_Day1					43.5697	-1.83937	0.536571	-3.428	0.000608038	0.00634625	PTS	Down_in_Vehicle_Day4
	4864.32	1.87698	0.250614	7.48952	6.91236e-14	1.16441e-12	ARHGAP26	Up_in_Vehicle_Day1					77.9652	-1.84161	0.365651	-5.03651	4.74099e-07	1.39581e-05	LOC704241	Down_in_Vehicle_Day4
	35.5031	1.87676	0.368628	5.09121	3.55783e-07	2.17625e-06	MIR23A	Up_in_Vehicle_Day1					15012.6	-1.84196	0.359117	-5.12915	2.91051e-07	8.93212e-06	CREG1	Down_in_Vehicle_Day4
	281.305	1.87607	0.240581	7.79811	6.28394e-15	1.2168e-13	ARL11	Up_in_Vehicle_Day1					22.8218	-1.8435	0.485514	-3.79701	0.000146449	0.00195805	LOC114676594	Down_in_Vehicle_Day4
	1435.63	1.87512	0.189028	9.91978	3.41511e-23	1.85988e-21	LOC699053	Up_in_Vehicle_Day1					16.6565	-1.8437	0.627745	-2.93702	0.00331388	0.024382	NAV2	Down_in_Vehicle_Day4
	92.5152	1.87495	0.416156	4.5054	6.6249e-06	3.21436e-05	LOC114677570	Up_in_Vehicle_Day1					4734.65	-1.84707	0.361953	-5.10306	3.34199e-07	1.00822e-05	GABARAPL2	Down_in_Vehicle_Day4
	1411.05	1.87463	0.283278	6.61761	3.65047e-11	4.17788e-10	F11R	Up_in_Vehicle_Day1					1545.69	-1.84785	0.27177	-6.79932	1.05116e-11	8.7817e-10	RPL38	Down_in_Vehicle_Day4
	158.997	1.87395	0.312815	5.99061	2.09059e-09	1.86403e-08	LOC100423656	Up_in_Vehicle_Day1					21556.1	-1.84845	0.549814	-3.36196	0.000773905	0.00767583	NCOA4	Down_in_Vehicle_Day4
	4091.34	1.87321	0.253217	7.39766	1.38605e-13	2.24225e-12	ANXA11	Up_in_Vehicle_Day1					25.0841	-1.84994	0.634015	-2.91781	0.00352498	0.025598	COL4A6	Down_in_Vehicle_Day4
	204.625	1.87211	0.248804	7.52441	5.29575e-14	9.12125e-13	ACSS2	Up_in_Vehicle_Day1					9325.51	-1.85096	0.203508	-9.09525	9.43679e-20	2.17035e-17	LOC114675512	Down_in_Vehicle_Day4
	1138.21	1.87006	0.256701	7.28496	3.21763e-13	4.94643e-12	LOC106995258	Up_in_Vehicle_Day1					379.164	-1.85763	0.315765	-5.88294	4.03034e-09	1.97467e-07	TCF4	Down_in_Vehicle_Day4
	2111.33	1.87004	0.222452	8.40649	4.22456e-17	1.10939e-15	PISD	Up_in_Vehicle_Day1					27.5806	-1.86093	0.485257	-3.83493	0.000125599	0.00171222	SUSD4	Down_in_Vehicle_Day4
	33.0648	1.86925	0.702518	2.66078	0.00779588	0.0189365	ABCA6	Up_in_Vehicle_Day1					184.362	-1.86799	0.452839	-4.12508	3.70614e-05	0.000603761	CYP27A1	Down_in_Vehicle_Day4
	1355.78	1.86724	0.221737	8.42097	3.73396e-17	9.84594e-16	SLC8B1	Up_in_Vehicle_Day1					159.365	-1.86891	0.320999	-5.82215	5.80962e-09	2.74329e-07	LOC114674158	Down_in_Vehicle_Day4
	880.128	1.86613	0.287025	6.50163	7.9452e-11	8.67366e-10	EPAS1	Up_in_Vehicle_Day1					116.32	-1.86993	0.297716	-6.28092	3.36575e-10	2.10214e-08	OTOG	Down_in_Vehicle_Day4
	28829.2	1.86554	0.199633	9.34485	9.20177e-21	3.82642e-19	VIM	Up_in_Vehicle_Day1					436.391	-1.87153	0.216773	-8.63363	5.94375e-18	1.10661e-15	AKR1C3	Down_in_Vehicle_Day4
	20.8058	1.86535	0.589634	3.16357	0.00155849	0.00451304	LOC114678457	Up_in_Vehicle_Day1					162.887	-1.87319	0.470313	-3.98286	6.80902e-05	0.00100982	LOC106995137	Down_in_Vehicle_Day4
	477.945	1.86401	0.304141	6.12876	8.85651e-10	8.34706e-09	SEC14L5	Up_in_Vehicle_Day1					144.274	-1.87561	0.397883	-4.71398	2.42923e-06	5.8374e-05	RSC1A1	Down_in_Vehicle_Day4
	4999.55	1.85962	0.275853	6.74134	1.56928e-11	1.90883e-10	JAML	Up_in_Vehicle_Day1					20.9352	-1.87571	0.661917	-2.83375	0.00460046	0.0316448	LOC106993963	Down_in_Vehicle_Day4
	9608.43	1.85879	0.22789	8.15652	3.4482e-16	8.02208e-15	SSH2	Up_in_Vehicle_Day1					21.2844	-1.87765	0.589068	-3.1875	0.00143511	0.0125737	LOC114674248	Down_in_Vehicle_Day4
	775.917	1.85827	0.221121	8.40387	4.32005e-17	1.13136e-15	GAA	Up_in_Vehicle_Day1					19.491	-1.87872	0.678701	-2.76812	0.0056381	0.0368873	LOC114679602	Down_in_Vehicle_Day4
	8879.93	1.85729	0.327526	5.67066	1.42246e-08	1.10578e-07	MAN2B1	Up_in_Vehicle_Day1					10.437	-1.87938	0.703708	-2.67068	0.00756973	0.0459096	VSIG8	Down_in_Vehicle_Day4
	667.215	1.85691	0.363555	5.10766	3.26178e-07	2.00604e-06	LOC114672270	Up_in_Vehicle_Day1					30.3418	-1.88453	0.521932	-3.61068	0.000305398	0.00359219	EGFL8	Down_in_Vehicle_Day4
	2121.57	1.85685	0.177443	10.4645	1.25727e-25	8.9266e-24	SYNGR2	Up_in_Vehicle_Day1					77.535	-1.88789	0.29755	-6.34478	2.22739e-10	1.46118e-08	SOX4	Down_in_Vehicle_Day4
	215.553	1.8559	0.341908	5.42809	5.69617e-08	4.04129e-07	LIPN	Up_in_Vehicle_Day1					60.9709	-1.88978	0.589259	-3.20705	0.00134105	0.0119057	ABCA13	Down_in_Vehicle_Day4
	245.739	1.85574	0.282912	6.55944	5.40089e-11	6.05823e-10	P2RX1	Up_in_Vehicle_Day1					1453.84	-1.89281	0.305146	-6.20299	5.5402e-10	3.31209e-08	RPS12	Down_in_Vehicle_Day4
	90.855	1.85387	0.358607	5.16965	2.34532e-07	1.48235e-06	KIRREL3	Up_in_Vehicle_Day1					2757.72	-1.9044	0.337409	-5.64417	1.65979e-08	6.97162e-07	BABAM1	Down_in_Vehicle_Day4
	28.2437	1.85196	0.476253	3.88862	0.000100817	0.000384227	LOC106999426	Up_in_Vehicle_Day1					1686.51	-1.90461	0.267186	-7.1284	1.01545e-12	9.68343e-11	RPS17	Down_in_Vehicle_Day4
	82.7331	1.84993	0.451489	4.0974	4.17812e-05	0.000173365	LOC100424673	Up_in_Vehicle_Day1					1247.54	-1.91029	0.352561	-5.41833	6.01598e-08	2.18599e-06	GPR160	Down_in_Vehicle_Day4
	1087.47	1.84865	0.258127	7.16176	7.96461e-13	1.15756e-11	HAL	Up_in_Vehicle_Day1					486.077	-1.91181	0.397789	-4.80609	1.53912e-06	3.9642e-05	JCHAIN	Down_in_Vehicle_Day4
	21.753	1.8482	0.576391	3.20651	0.00134357	0.00395096	LOC106993007	Up_in_Vehicle_Day1					1522.93	-1.91257	0.311266	-6.14449	8.02199e-10	4.58543e-08	FOXO4	Down_in_Vehicle_Day4
	1603.63	1.84585	0.377618	4.88814	1.01794e-06	5.78361e-06	PF4V1	Up_in_Vehicle_Day1					253.63	-1.91515	0.412478	-4.64303	3.43343e-06	7.8872e-05	RAB30	Down_in_Vehicle_Day4
	2014.33	1.84547	0.241472	7.64256	2.12937e-14	3.86553e-13	CARD6	Up_in_Vehicle_Day1					15.25	-1.91898	0.626619	-3.06243	0.00219548	0.0177134	LOC106993998	Down_in_Vehicle_Day4
	895.617	1.84536	0.190884	9.66744	4.14609e-22	2.01217e-20	MYH10	Up_in_Vehicle_Day1					69.8952	-1.92068	0.633815	-3.03034	0.00244279	0.019279	LOC106999565	Down_in_Vehicle_Day4
	198.283	1.84394	0.455996	4.04376	5.26015e-05	0.000213006	P4HA3	Up_in_Vehicle_Day1					65.5044	-1.92108	0.337684	-5.68899	1.2779e-08	5.52691e-07	GTSE1	Down_in_Vehicle_Day4
	301.453	1.84229	0.328782	5.60339	2.102e-08	1.59333e-07	DNER	Up_in_Vehicle_Day1					43.3385	-1.92483	0.429779	-4.47866	7.51115e-06	0.000157211	ZNF175	Down_in_Vehicle_Day4
	8965.42	1.8416	0.211894	8.69113	3.58851e-18	1.08848e-16	CYTH4	Up_in_Vehicle_Day1					2727.59	-1.92737	0.316466	-6.09028	1.12716e-09	6.24219e-08	RPL41	Down_in_Vehicle_Day4
	394.996	1.84156	0.258528	7.12323	1.05426e-12	1.50262e-11	MRC2	Up_in_Vehicle_Day1					20.9621	-1.92833	0.563187	-3.42396	0.000617146	0.00640031	TRPM6	Down_in_Vehicle_Day4
	111.456	1.84113	0.34589	5.32289	1.02131e-07	6.93782e-07	CCDC189	Up_in_Vehicle_Day1					394.831	-1.93332	0.386036	-5.00813	5.49616e-07	1.58472e-05	RASGRP3	Down_in_Vehicle_Day4
	8843.96	1.84084	0.214331	8.58879	8.7889e-18	2.51468e-16	STEAP4	Up_in_Vehicle_Day1					83.295	-1.93721	0.566788	-3.41787	0.00063114	0.00652812	GRAMD1C	Down_in_Vehicle_Day4
	727.34	1.84031	0.240708	7.64543	2.08249e-14	3.78401e-13	ARAP3	Up_in_Vehicle_Day1					71.5236	-1.93746	0.400599	-4.8364	1.32211e-06	3.45533e-05	LOC114675397	Down_in_Vehicle_Day4
	2638.06	1.83962	0.228795	8.04048	8.9489e-16	1.98095e-14	LOC718349	Up_in_Vehicle_Day1					17.4648	-1.93867	0.596958	-3.24758	0.00116392	0.0106229	DUSP2	Down_in_Vehicle_Day4
	72.4595	1.839	0.495964	3.70794	0.000208951	0.000743843	CHIT1	Up_in_Vehicle_Day1					49.3689	-1.94233	0.615882	-3.15373	0.00161199	0.0137639	LOC114672915	Down_in_Vehicle_Day4
	3594.03	1.83866	0.202424	9.08321	1.05419e-19	3.92406e-18	AGO4	Up_in_Vehicle_Day1					315.402	-1.9439	0.266293	-7.29985	2.88081e-13	2.91797e-11	LOC114671616	Down_in_Vehicle_Day4
	3329.87	1.83863	0.158745	11.5823	5.06925e-31	6.74844e-29	GRAMD1A	Up_in_Vehicle_Day1					3213.66	-1.94437	0.53776	-3.61568	0.00029956	0.00354271	CALCOCO1	Down_in_Vehicle_Day4
	1267.51	1.83779	0.187401	9.80669	1.05368e-22	5.5038e-21	LIPA	Up_in_Vehicle_Day1					32.4041	-1.94545	0.571614	-3.40343	0.000665448	0.00678958	NXN	Down_in_Vehicle_Day4
	14264.4	1.83636	0.208465	8.80899	1.26283e-18	4.08928e-17	TLR4	Up_in_Vehicle_Day1					28.0396	-1.9457	0.572924	-3.39609	0.000683567	0.0069412	LOC114673043	Down_in_Vehicle_Day4
	9.80751	1.83457	0.727276	2.52252	0.0116517	0.0269697	LOC695175	Up_in_Vehicle_Day1					17.2361	-1.94603	0.585689	-3.32264	0.000891691	0.00856717	UST	Down_in_Vehicle_Day4
	3053.96	1.83426	0.264614	6.93183	4.15444e-12	5.4511e-11	FAM25C	Up_in_Vehicle_Day1					21.1258	-1.94768	0.601989	-3.23541	0.00121469	0.0109833	SNX22	Down_in_Vehicle_Day4
	885.87	1.83396	0.307109	5.97168	2.34817e-09	2.07154e-08	RFX2	Up_in_Vehicle_Day1					162.975	-1.95027	0.379713	-5.13618	2.80379e-07	8.66871e-06	TEKT2	Down_in_Vehicle_Day4
	539.922	1.83385	0.202102	9.07385	1.1488e-19	4.26793e-18	TBC1D2	Up_in_Vehicle_Day1					12.7461	-1.95399	0.703343	-2.77814	0.0054671	0.0361435	BAHCC1	Down_in_Vehicle_Day4
	535.021	1.83377	0.35892	5.10915	3.23613e-07	1.99347e-06	PNP	Up_in_Vehicle_Day1					70.4153	-1.95401	0.360677	-5.41763	6.0393e-08	2.1904e-06	LY86	Down_in_Vehicle_Day4
	1457.27	1.83371	0.25598	7.1635	7.86421e-13	1.14557e-11	TGFBI	Up_in_Vehicle_Day1					402.688	-1.95717	0.224364	-8.72318	2.70501e-18	5.39594e-16	TERC	Down_in_Vehicle_Day4
	4741.05	1.83349	0.203508	9.00945	2.07097e-19	7.3656e-18	MAPK14	Up_in_Vehicle_Day1					137.336	-1.95844	0.441675	-4.43412	9.24493e-06	0.000186713	TSSK3	Down_in_Vehicle_Day4
	9.42362	1.83318	0.741515	2.47221	0.0134279	0.0305607	EPHB4	Up_in_Vehicle_Day1					2304.14	-1.96008	0.322406	-6.07955	1.20524e-09	6.61832e-08	ASCC2	Down_in_Vehicle_Day4
	1591.84	1.83218	0.18767	9.76278	1.62635e-22	8.24793e-21	PIK3CB	Up_in_Vehicle_Day1					72.1215	-1.96355	0.357735	-5.48885	4.04559e-08	1.52973e-06	GPR15	Down_in_Vehicle_Day4
	84.0806	1.83176	0.500604	3.6591	0.0002531	0.000881526	ENOSF1	Up_in_Vehicle_Day1					1291.74	-1.96561	0.292211	-6.72666	1.73601e-11	1.37398e-09	ELOB	Down_in_Vehicle_Day4
	3077.64	1.83148	0.226024	8.10305	5.35962e-16	1.21303e-14	DUSP6	Up_in_Vehicle_Day1					20.0572	-1.96764	0.661235	-2.9757	0.0029232	0.0221495	RARRES2	Down_in_Vehicle_Day4
	211.205	1.83138	0.265758	6.89114	5.53475e-12	7.17384e-11	LOC114672264	Up_in_Vehicle_Day1					50.996	-1.96885	0.441578	-4.45868	8.24671e-06	0.0001697	TROAP	Down_in_Vehicle_Day4
	5602.35	1.83058	0.201963	9.06394	1.25823e-19	4.62961e-18	SLA	Up_in_Vehicle_Day1					27.0885	-1.97236	0.540299	-3.65049	0.000261741	0.0031585	FAM81A	Down_in_Vehicle_Day4
	12.5477	1.82838	0.662862	2.75831	0.00581014	0.0146281	COL4A2	Up_in_Vehicle_Day1					3816.47	-1.97391	0.326123	-6.05267	1.42461e-09	7.60921e-08	BSDC1	Down_in_Vehicle_Day4
	206.205	1.82716	0.259276	7.04714	1.8263e-12	2.51148e-11	TOR4A	Up_in_Vehicle_Day1					187.299	-1.97689	0.372751	-5.30351	1.13597e-07	3.82222e-06	C15H9orf153	Down_in_Vehicle_Day4
	205.707	1.82637	0.298859	6.11115	9.89175e-10	9.25451e-09	TMEM38A	Up_in_Vehicle_Day1					204.663	-1.97928	0.681399	-2.90473	0.00367571	0.0265153	FXN	Down_in_Vehicle_Day4
	1186.55	1.8259	0.169981	10.7418	6.47749e-27	5.4702e-25	PRELID1	Up_in_Vehicle_Day1					37.3364	-1.98106	0.715143	-2.77017	0.00560275	0.0367298	TSPAN7	Down_in_Vehicle_Day4
	169.733	1.82485	0.373284	4.88866	1.01527e-06	5.77185e-06	TGFB1I1	Up_in_Vehicle_Day1					3230.44	-1.98702	0.357589	-5.55673	2.74878e-08	1.08998e-06	NBN	Down_in_Vehicle_Day4
	3049.43	1.82403	0.218639	8.34264	7.26524e-17	1.86611e-15	GALNS	Up_in_Vehicle_Day1					28.594	-1.98775	0.440762	-4.5098	6.48898e-06	0.000137287	PTX4	Down_in_Vehicle_Day4
	607.229	1.82382	0.258911	7.04421	1.86517e-12	2.5576e-11	KCNE3	Up_in_Vehicle_Day1					17.9879	-1.99387	0.540952	-3.68586	0.000227935	0.00281233	GSDME	Down_in_Vehicle_Day4
	120.49	1.82337	0.317798	5.73751	9.6078e-09	7.68063e-08	NMB	Up_in_Vehicle_Day1					15.8581	-1.99576	0.598044	-3.33715	0.000846424	0.0082363	LOC100427362	Down_in_Vehicle_Day4
	13528.8	1.82204	0.287566	6.33606	2.35709e-10	2.40476e-09	NOTCH2	Up_in_Vehicle_Day1					20.9329	-1.99976	0.634233	-3.15303	0.00161584	0.0137639	C11H12orf61	Down_in_Vehicle_Day4
	629.31	1.82172	0.247645	7.35618	1.89251e-13	3.01825e-12	RAB11FIP5	Up_in_Vehicle_Day1					86.9729	-2.00127	0.466731	-4.28785	1.80409e-05	0.000329609	ITLN1	Down_in_Vehicle_Day4
	226.941	1.81968	0.279167	6.51826	7.1128e-11	7.84536e-10	CACNA1A	Up_in_Vehicle_Day1					20.5045	-2.00862	0.729345	-2.75401	0.00588704	0.0381837	KIF26A	Down_in_Vehicle_Day4
	224.756	1.81748	0.291616	6.23245	4.59204e-10	4.4913e-09	CPNE5	Up_in_Vehicle_Day1					39.84	-2.00928	0.69736	-2.88127	0.00396079	0.027992	LOC114676592	Down_in_Vehicle_Day4
	99.9181	1.81707	0.294366	6.17285	6.70688e-10	6.39974e-09	LOC107000533	Up_in_Vehicle_Day1					19.836	-2.01319	0.726566	-2.77083	0.00559135	0.0366796	USP13	Down_in_Vehicle_Day4
	1086.26	1.81488	0.18856	9.62495	6.27402e-22	2.99933e-20	CSTB	Up_in_Vehicle_Day1					538.84	-2.01615	0.330885	-6.0932	1.10678e-09	6.16424e-08	PKIG	Down_in_Vehicle_Day4
	93.7949	1.81465	0.307408	5.90305	3.56836e-09	3.05518e-08	ALPK3	Up_in_Vehicle_Day1					230.052	-2.01749	0.415128	-4.85991	1.17436e-06	3.11925e-05	SKA3	Down_in_Vehicle_Day4
	25.29	1.81442	0.537614	3.37495	0.000738303	0.00230397	LOC106994230	Up_in_Vehicle_Day1					768.262	-2.02353	0.381302	-5.3069	1.11502e-07	3.7647e-06	NEDD4L	Down_in_Vehicle_Day4
	56.6705	1.81434	0.351155	5.16678	2.38156e-07	1.50377e-06	LOC106999454	Up_in_Vehicle_Day1					39.6582	-2.02434	0.7076	-2.86086	0.00422495	0.0294872	HBQ1	Down_in_Vehicle_Day4
	5291.99	1.81398	0.293212	6.18659	6.14804e-10	5.91062e-09	CD9_1	Up_in_Vehicle_Day1					56.6946	-2.02553	0.337493	-6.00168	1.95286e-09	1.01533e-07	VSIG1	Down_in_Vehicle_Day4
	65.5033	1.81279	0.423375	4.28175	1.8543e-05	8.26095e-05	LOC114675519	Up_in_Vehicle_Day1					53.1342	-2.02798	0.439406	-4.61528	3.92564e-06	8.87194e-05	NCEH1	Down_in_Vehicle_Day4
	1267.06	1.81229	0.23304	7.77674	7.44172e-15	1.43087e-13	SQOR	Up_in_Vehicle_Day1					20.9176	-2.02949	0.726712	-2.7927	0.00522699	0.0349222	LOC114672102	Down_in_Vehicle_Day4
	14397.4	1.81223	0.208399	8.696	3.43792e-18	1.04944e-16	MYO1F	Up_in_Vehicle_Day1					3080.95	-2.03063	0.536246	-3.78675	0.00015263	0.00202289	MXI1	Down_in_Vehicle_Day4
	10025.2	1.81132	0.209752	8.63554	5.84504e-18	1.72384e-16	COTL1	Up_in_Vehicle_Day1					192.141	-2.03429	0.420101	-4.84238	1.28296e-06	3.36652e-05	KIF15	Down_in_Vehicle_Day4
	391.564	1.81112	0.21616	8.37861	5.35552e-17	1.39302e-15	TMLHE	Up_in_Vehicle_Day1					1481.75	-2.03461	0.238604	-8.52716	1.49986e-17	2.54963e-15	SPTBN1	Down_in_Vehicle_Day4
	35.7543	1.81096	0.436514	4.14869	3.34377e-05	0.000141564	ANGPT4	Up_in_Vehicle_Day1					191.658	-2.03489	0.45791	-4.44387	8.83553e-06	0.00018011	NRG1	Down_in_Vehicle_Day4
	33.6824	1.81047	0.556911	3.25091	0.00115037	0.00343819	TPPP3	Up_in_Vehicle_Day1					18.2589	-2.03682	0.561634	-3.6266	0.000287174	0.00341689	ZNF709	Down_in_Vehicle_Day4
	922.346	1.80953	0.289266	6.2556	3.96003e-10	3.90302e-09	IL1R2	Up_in_Vehicle_Day1					896.985	-2.03841	0.277468	-7.34647	2.03507e-13	2.11615e-11	RALGPS2	Down_in_Vehicle_Day4
	1226.45	1.80912	0.225915	8.00799	1.16596e-15	2.5313e-14	FLOT2	Up_in_Vehicle_Day1					16.8295	-2.03999	0.687148	-2.96878	0.00298988	0.022538	ZNF749	Down_in_Vehicle_Day4
	14.3637	1.80806	0.765497	2.36194	0.0181797	0.0397338	LOC106999784	Up_in_Vehicle_Day1					697.67	-2.04354	0.336733	-6.06873	1.28925e-09	7.00098e-08	SLC48A1	Down_in_Vehicle_Day4
	40.8527	1.80768	0.594158	3.04242	0.00234681	0.00653615	GALNT9	Up_in_Vehicle_Day1					408.794	-2.04488	0.202501	-10.0981	5.63054e-24	1.96556e-21	NDUFA3	Down_in_Vehicle_Day4
	14.5393	1.80763	0.758949	2.38175	0.0172307	0.0379583	LOC114676262	Up_in_Vehicle_Day1					81.1213	-2.04596	0.411502	-4.97192	6.62917e-07	1.86198e-05	KIAA0319	Down_in_Vehicle_Day4
	748.053	1.80741	0.211281	8.55452	1.18355e-17	3.34642e-16	TMEM120A	Up_in_Vehicle_Day1					28.1828	-2.04665	0.697235	-2.93538	0.00333135	0.0244737	CD33	Down_in_Vehicle_Day4
	3246.12	1.8074	0.185653	9.73537	2.13047e-22	1.06914e-20	RNF19B	Up_in_Vehicle_Day1					7015.85	-2.04803	0.525915	-3.89422	9.85153e-05	0.00138453	FAXDC2	Down_in_Vehicle_Day4
	312.487	1.80676	0.356294	5.071	3.95737e-07	2.39996e-06	REG3A	Up_in_Vehicle_Day1					11.1833	-2.04973	0.698352	-2.9351	0.00333445	0.0244868	LOC114676927	Down_in_Vehicle_Day4
	487.431	1.80455	0.211958	8.5137	1.68473e-17	4.66036e-16	MID2	Up_in_Vehicle_Day1					53.7145	-2.05579	0.463656	-4.43386	9.25589e-06	0.000186732	LOC114672689	Down_in_Vehicle_Day4
	17405.6	1.80422	0.261764	6.89256	5.47967e-12	7.11207e-11	IL6R	Up_in_Vehicle_Day1					369.785	-2.05917	0.440844	-4.67097	2.99784e-06	7.00006e-05	CMPK2	Down_in_Vehicle_Day4
	1487.72	1.80404	0.206483	8.73702	2.39342e-18	7.50931e-17	ADPRH	Up_in_Vehicle_Day1					22.5901	-2.06218	0.773268	-2.66684	0.0076568	0.0463414	FBLN2	Down_in_Vehicle_Day4
	827.866	1.80329	0.218578	8.25009	1.58274e-16	3.86102e-15	CYB5R1	Up_in_Vehicle_Day1					80878	-2.0638	0.304888	-6.76906	1.29624e-11	1.04712e-09	FTL	Down_in_Vehicle_Day4
	148.019	1.80326	0.214549	8.40488	4.28313e-17	1.12322e-15	RPH3AL	Up_in_Vehicle_Day1					15.1545	-2.06504	0.659193	-3.13268	0.0017322	0.0145521	GPR25	Down_in_Vehicle_Day4
	4957.16	1.80289	0.205927	8.755	2.04098e-18	6.44572e-17	STX3	Up_in_Vehicle_Day1					77.1135	-2.0681	0.396933	-5.21019	1.88647e-07	5.99651e-06	LOC700285	Down_in_Vehicle_Day4
	7369.61	1.80072	0.247029	7.28948	3.11147e-13	4.79476e-12	KIAA0513	Up_in_Vehicle_Day1					30.6937	-2.08008	0.730032	-2.8493	0.00438155	0.0304172	ZNF417	Down_in_Vehicle_Day4
	180.173	1.80046	0.408574	4.40669	1.04961e-05	4.89205e-05	CACNA1B	Up_in_Vehicle_Day1					845.666	-2.08141	0.238784	-8.71672	2.86372e-18	5.65483e-16	LOC114672540	Down_in_Vehicle_Day4
	1634.76	1.79814	0.249567	7.20504	5.80281e-13	8.62325e-12	NLRX1	Up_in_Vehicle_Day1					11576.3	-2.08415	0.309192	-6.74064	1.57694e-11	1.25315e-09	BSG	Down_in_Vehicle_Day4
	20.1431	1.79793	0.728621	2.46758	0.0136029	0.0309297	LOC114677716	Up_in_Vehicle_Day1					49.8627	-2.09202	0.564307	-3.70724	0.000209534	0.00263929	LOC106997222	Down_in_Vehicle_Day4
	27.8618	1.79662	0.4912	3.65762	0.00025457	0.000885809	LOC114672597	Up_in_Vehicle_Day1					2520.51	-2.09506	0.280076	-7.48034	7.41321e-14	8.00667e-12	RPLP1	Down_in_Vehicle_Day4
	72.8552	1.79595	0.320631	5.6013	2.1275e-08	1.61138e-07	DOK7	Up_in_Vehicle_Day1					19.9534	-2.09506	0.755946	-2.77144	0.00558085	0.0366476	LOC721108	Down_in_Vehicle_Day4
	1410.09	1.79567	0.242421	7.40722	1.28979e-13	2.09359e-12	TREML2	Up_in_Vehicle_Day1					342.164	-2.09618	0.399988	-5.2406	1.60054e-07	5.19751e-06	BANK1	Down_in_Vehicle_Day4
	602.162	1.79372	0.294893	6.0826	1.1825e-09	1.0951e-08	LOC114674996	Up_in_Vehicle_Day1					21.4588	-2.0975	0.672681	-3.11813	0.00182005	0.0151469	NEO1	Down_in_Vehicle_Day4
	5657.24	1.79352	0.279637	6.41375	1.41982e-10	1.49303e-09	LOC114679488	Up_in_Vehicle_Day1					70.0176	-2.09848	0.39419	-5.32353	1.01772e-07	3.46007e-06	P2RX5	Down_in_Vehicle_Day4
	75.2312	1.79332	0.369872	4.84849	1.24407e-06	6.94692e-06	NAPRT	Up_in_Vehicle_Day1					147.545	-2.10095	0.358393	-5.86215	4.56899e-09	2.21636e-07	LOC697115	Down_in_Vehicle_Day4
	391.906	1.79314	0.275864	6.50007	8.02807e-11	8.75416e-10	ATF3	Up_in_Vehicle_Day1					1259.72	-2.10495	0.313694	-6.7102	1.94355e-11	1.51372e-09	ZMAT2	Down_in_Vehicle_Day4
	199.783	1.79219	0.346515	5.17205	2.31535e-07	1.46486e-06	PFKFB2	Up_in_Vehicle_Day1					42.8879	-2.10723	0.359898	-5.85508	4.76768e-09	2.29565e-07	IFNL2	Down_in_Vehicle_Day4
	235.353	1.79211	0.250947	7.1414	9.23877e-13	1.32565e-11	CDH26	Up_in_Vehicle_Day1					194.191	-2.11064	0.475804	-4.43593	9.1674e-06	0.000185526	CLTCL1	Down_in_Vehicle_Day4
	759.492	1.79154	0.272813	6.56692	5.13674e-11	5.77544e-10	F5	Up_in_Vehicle_Day1					724.271	-2.11287	0.392723	-5.38005	7.44655e-08	2.63242e-06	HSPA1A	Down_in_Vehicle_Day4
	32.3805	1.79053	0.487921	3.66971	0.00024283	0.000850238	RIN1	Up_in_Vehicle_Day1					72.8322	-2.11564	0.437327	-4.83765	1.31382e-06	3.43826e-05	MELK	Down_in_Vehicle_Day4
	16909.6	1.78988	0.195543	9.15334	5.51993e-20	2.12484e-18	ALDOA	Up_in_Vehicle_Day1					45.4717	-2.12003	0.480995	-4.40759	1.04528e-05	0.000205989	LOC114669852	Down_in_Vehicle_Day4
	317.709	1.78976	0.252794	7.07994	1.44214e-12	2.01794e-11	LOC106999969	Up_in_Vehicle_Day1					786.285	-2.12323	0.346578	-6.12627	8.99653e-10	5.1275e-08	NFIA	Down_in_Vehicle_Day4
	4523.75	1.78913	0.237297	7.53962	4.71354e-14	8.1995e-13	RNASET2	Up_in_Vehicle_Day1					74.5891	-2.126	0.442286	-4.80684	1.53338e-06	3.95463e-05	LOC100423683	Down_in_Vehicle_Day4
	44.132	1.78906	0.40281	4.44144	8.93577e-06	4.2296e-05	RAB7B	Up_in_Vehicle_Day1					817.351	-2.12748	0.336726	-6.31812	2.64769e-10	1.69704e-08	FRMD4A	Down_in_Vehicle_Day4
	8169.27	1.78893	0.241495	7.40771	1.28499e-13	2.08756e-12	OGFRL1	Up_in_Vehicle_Day1					600.825	-2.12961	0.363795	-5.85387	4.80253e-09	2.30675e-07	GMDS	Down_in_Vehicle_Day4
	126.43	1.78848	0.242862	7.36417	1.78251e-13	2.85948e-12	LOC107000818	Up_in_Vehicle_Day1					35.8402	-2.13379	0.675994	-3.15652	0.00159663	0.0136717	LOC114676264	Down_in_Vehicle_Day4
	3739.37	1.78788	0.269971	6.62248	3.53218e-11	4.0546e-10	ATP6AP1	Up_in_Vehicle_Day1					14.5405	-2.13415	0.743056	-2.87213	0.00407716	0.028625	LOC106997651	Down_in_Vehicle_Day4
	2039.13	1.7874	0.233903	7.64162	2.14498e-14	3.89019e-13	GPR137B	Up_in_Vehicle_Day1					542.728	-2.14252	0.346104	-6.19039	6.00137e-10	3.53765e-08	ARHGAP24	Down_in_Vehicle_Day4
	7128.44	1.78481	0.208127	8.57558	9.85849e-18	2.79981e-16	G6PD	Up_in_Vehicle_Day1					88.1929	-2.14423	0.48921	-4.38305	1.17032e-05	0.000226139	PMEPA1	Down_in_Vehicle_Day4
	247.192	1.78103	0.392421	4.53856	5.66395e-06	2.78762e-05	GLT1D1	Up_in_Vehicle_Day1					22.6658	-2.14731	0.672936	-3.19096	0.00141802	0.01247	STXBP6	Down_in_Vehicle_Day4
	785.499	1.78036	0.269647	6.60255	4.04145e-11	4.60063e-10	PLVAP	Up_in_Vehicle_Day1					1043.42	-2.15094	0.584163	-3.68209	0.000231333	0.00284869	ANKRD6	Down_in_Vehicle_Day4
	17.8228	1.77906	0.733946	2.42397	0.0153519	0.0342961	AJAP1	Up_in_Vehicle_Day1					11.0755	-2.15149	0.628154	-3.42511	0.000614554	0.00639378	LOC114677697	Down_in_Vehicle_Day4
	2165.02	1.77886	0.186704	9.52769	1.60819e-21	7.41465e-20	STXBP2	Up_in_Vehicle_Day1					212.103	-2.15237	0.392979	-5.47706	4.32448e-08	1.63203e-06	TRIM2	Down_in_Vehicle_Day4
	4836.8	1.77879	0.212208	8.38227	5.19164e-17	1.35406e-15	ATP13A3	Up_in_Vehicle_Day1					22.1292	-2.15274	0.519968	-4.14014	3.47092e-05	0.000573084	COL4A4	Down_in_Vehicle_Day4
	7397.34	1.77868	0.287699	6.18243	6.31216e-10	6.06233e-09	MBOAT7	Up_in_Vehicle_Day1					80.6373	-2.15873	0.376116	-5.73953	9.49377e-09	4.25674e-07	LOC114679587	Down_in_Vehicle_Day4
	92.4422	1.77862	0.388894	4.57355	4.79539e-06	2.39182e-05	LOC114671467	Up_in_Vehicle_Day1					80.5855	-2.15935	0.475262	-4.54349	5.5331e-06	0.000120185	GNG7	Down_in_Vehicle_Day4
	661.182	1.77853	0.296423	5.99997	1.9736e-09	1.76876e-08	KCNK5	Up_in_Vehicle_Day1					1269.56	-2.16054	0.339222	-6.36911	1.90123e-10	1.2685e-08	ATP5F1E	Down_in_Vehicle_Day4
	8049.45	1.77772	0.24709	7.19461	6.2639e-13	9.23684e-12	TNFRSF1A	Up_in_Vehicle_Day1					1058.05	-2.16961	0.587487	-3.69303	0.000221598	0.00274352	LOC114669856	Down_in_Vehicle_Day4
	992.966	1.7767	0.214606	8.27893	1.24288e-16	3.07432e-15	ADAP1	Up_in_Vehicle_Day1					10.5466	-2.17339	0.750241	-2.89693	0.00376838	0.026955	DNMT3L	Down_in_Vehicle_Day4
	17.3162	1.77501	0.751023	2.36346	0.0181053	0.0395893	UNC5D	Up_in_Vehicle_Day1					109.11	-2.17394	0.48165	-4.51354	6.37554e-06	0.000135473	ADGRG6	Down_in_Vehicle_Day4
	1953.16	1.77494	0.186299	9.52739	1.61289e-21	7.41465e-20	ZFYVE16	Up_in_Vehicle_Day1					817.78	-2.18256	0.360052	-6.0618	1.34603e-09	7.2092e-08	P4HTM	Down_in_Vehicle_Day4
	678.098	1.77491	0.338556	5.2426	1.58333e-07	1.03982e-06	DPYD	Up_in_Vehicle_Day1					55.8126	-2.18351	0.460418	-4.74246	2.11136e-06	5.19181e-05	KCNN4	Down_in_Vehicle_Day4
	2038.03	1.77333	0.259151	6.84282	7.76496e-12	9.85137e-11	THEMIS2	Up_in_Vehicle_Day1					91.5634	-2.18568	0.370766	-5.89506	3.74554e-09	1.85842e-07	TMEM273	Down_in_Vehicle_Day4
	753.316	1.77279	0.209096	8.47833	2.28452e-17	6.23849e-16	RILPL2	Up_in_Vehicle_Day1					18432.9	-2.18883	0.588981	-3.7163	0.000202161	0.00256767	GYPA	Down_in_Vehicle_Day4
	401.59	1.77228	0.246459	7.19095	6.43426e-13	9.45759e-12	PLA2G15	Up_in_Vehicle_Day1					1205.26	-2.18912	0.564828	-3.87573	0.000106305	0.00148388	PKHD1L1	Down_in_Vehicle_Day4
	3634.3	1.77174	0.235964	7.50852	5.97999e-14	1.0208e-12	PRKCD	Up_in_Vehicle_Day1					17.6217	-2.19003	0.824782	-2.65529	0.0079241	0.0476934	LUC7L2	Down_in_Vehicle_Day4
	23.9002	1.7711	0.523454	3.38349	0.000715719	0.00223859	LOC106994725	Up_in_Vehicle_Day1					56.1694	-2.19049	0.546	-4.01189	6.02358e-05	0.000910008	LOC107000570	Down_in_Vehicle_Day4
	8525.6	1.77095	0.18685	9.47791	2.59432e-21	1.14067e-19	MIDN	Up_in_Vehicle_Day1					21.301	-2.1955	0.679733	-3.22995	0.00123811	0.011159	LOC114673307	Down_in_Vehicle_Day4
	171.493	1.77051	0.318331	5.56185	2.66937e-08	1.99267e-07	LOXHD1	Up_in_Vehicle_Day1					41.446	-2.19556	0.653592	-3.35921	0.000781644	0.00773689	LEPR	Down_in_Vehicle_Day4
	448.274	1.76971	0.339496	5.21276	1.86054e-07	1.20333e-06	CSGALNACT1	Up_in_Vehicle_Day1					25.2032	-2.20247	0.678469	-3.24624	0.00116942	0.0106578	LOC107000025	Down_in_Vehicle_Day4
	1591.14	1.76923	0.240285	7.36305	1.79757e-13	2.8764e-12	ZNF316	Up_in_Vehicle_Day1					27.7172	-2.20307	0.596057	-3.69608	0.000218955	0.00272287	IL24	Down_in_Vehicle_Day4
	3759.17	1.76783	0.166859	10.5947	3.15234e-26	2.42693e-24	TPD52L2	Up_in_Vehicle_Day1					290.993	-2.20391	0.627397	-3.51278	0.000443444	0.0048647	HMBS	Down_in_Vehicle_Day4
	13.0113	1.76769	0.707481	2.49857	0.0124694	0.0286446	NME8	Up_in_Vehicle_Day1					54.8107	-2.20467	0.57776	-3.81589	0.000135691	0.00183446	CD1B	Down_in_Vehicle_Day4
	2797.23	1.76699	0.28075	6.2938	3.09784e-10	3.10594e-09	CPNE2	Up_in_Vehicle_Day1					73.534	-2.21187	0.537607	-4.11428	3.88387e-05	0.000630613	LOC706031	Down_in_Vehicle_Day4
	602.742	1.76696	0.235828	7.49259	6.75271e-14	1.13852e-12	PARM1	Up_in_Vehicle_Day1					214.044	-2.21531	0.447096	-4.95488	7.23756e-07	2.01262e-05	BUB1B	Down_in_Vehicle_Day4
	5024.71	1.76512	0.221218	7.97911	1.47394e-15	3.14999e-14	FBXL5	Up_in_Vehicle_Day1					15.1914	-2.21724	0.753214	-2.94371	0.00324306	0.0240055	C16H17orf99	Down_in_Vehicle_Day4
	45.7611	1.76282	0.468524	3.76249	0.000168228	0.000610436	LOC114670738	Up_in_Vehicle_Day1					48.4564	-2.22142	0.569935	-3.89768	9.71202e-05	0.00136697	RAB3C	Down_in_Vehicle_Day4
	2630.33	1.76192	0.246243	7.15521	8.35456e-13	1.20996e-11	PRKACA	Up_in_Vehicle_Day1					10.6284	-2.22395	0.753268	-2.9524	0.00315316	0.0234612	LOC114677110	Down_in_Vehicle_Day4
	11553.9	1.76158	0.210938	8.35118	6.7584e-17	1.73904e-15	NBEAL2	Up_in_Vehicle_Day1					28.5395	-2.22515	0.561021	-3.96625	7.30114e-05	0.00106994	ZNF697	Down_in_Vehicle_Day4
	19.7039	1.76158	0.546795	3.22165	0.00127457	0.00376711	LOC106994269	Up_in_Vehicle_Day1					60.5898	-2.22592	0.527055	-4.22331	2.40736e-05	0.000419442	CD1A	Down_in_Vehicle_Day4
	12734.3	1.76139	0.22111	7.96613	1.63725e-15	3.47368e-14	SMAP2	Up_in_Vehicle_Day1					39.6062	-2.22884	0.569965	-3.91048	9.21134e-05	0.00131248	LOC106998842	Down_in_Vehicle_Day4
	32.9073	1.76138	0.452403	3.8934	9.8851e-05	0.000377409	LOC106994705	Up_in_Vehicle_Day1					14.3659	-2.23405	0.777653	-2.87281	0.00406836	0.0285985	LOC114670443	Down_in_Vehicle_Day4
	17.2807	1.76121	0.667393	2.63894	0.00831652	0.0200841	LOC114678577	Up_in_Vehicle_Day1					223.972	-2.23692	0.330233	-6.77375	1.25486e-11	1.02213e-09	LOC114675092	Down_in_Vehicle_Day4
	75.9671	1.7605	0.376143	4.6804	2.8631e-06	1.49471e-05	LOC114673490	Up_in_Vehicle_Day1					99.3342	-2.24241	0.393274	-5.70189	1.18486e-08	5.15875e-07	KIAA1549	Down_in_Vehicle_Day4
	8524.12	1.76043	0.233848	7.5281	5.14855e-14	8.88368e-13	PTPN6	Up_in_Vehicle_Day1					270.542	-2.24394	0.320034	-7.01156	2.35681e-12	2.18356e-10	CCDC15	Down_in_Vehicle_Day4
	1438.78	1.76014	0.17492	10.0625	8.08967e-24	4.74248e-22	C10H20orf24	Up_in_Vehicle_Day1					13.9727	-2.24578	0.851615	-2.63709	0.00836209	0.0496647	BNC2	Down_in_Vehicle_Day4
	1601.22	1.75909	0.254707	6.90633	4.97343e-12	6.49017e-11	TECPR2	Up_in_Vehicle_Day1					31.2442	-2.25489	0.535093	-4.21402	2.50861e-05	0.000433756	SLC22A17	Down_in_Vehicle_Day4
	976.276	1.75844	0.378239	4.64902	3.33523e-06	1.71872e-05	AQP3	Up_in_Vehicle_Day1					207.04	-2.25829	0.269436	-8.38157	5.22247e-17	8.2334e-15	ROMO1	Down_in_Vehicle_Day4
	5445.33	1.75818	0.220705	7.96621	1.63618e-15	3.47368e-14	ARAP1	Up_in_Vehicle_Day1					367.919	-2.26156	0.261469	-8.64945	5.17479e-18	9.72712e-16	LOC718777	Down_in_Vehicle_Day4
	948.563	1.75778	0.215982	8.13855	4.00029e-16	9.18391e-15	TICAM1	Up_in_Vehicle_Day1					21.1314	-2.26319	0.552788	-4.09413	4.23752e-05	0.000680684	KCNMB4	Down_in_Vehicle_Day4
	18603.4	1.7576	0.261138	6.73053	1.69043e-11	2.0458e-10	CTSB	Up_in_Vehicle_Day1					8.39707	-2.26322	0.787092	-2.87542	0.00403496	0.0284148	LOC114677583	Down_in_Vehicle_Day4
	3771.19	1.75678	0.22914	7.66681	1.76323e-14	3.22838e-13	NUMB	Up_in_Vehicle_Day1					31.6677	-2.26329	0.573895	-3.94374	8.02201e-05	0.00116596	COX20	Down_in_Vehicle_Day4
	7902.34	1.75666	0.289838	6.06082	1.35427e-09	1.24336e-08	ABHD2	Up_in_Vehicle_Day1					367.274	-2.26358	0.295599	-7.65761	1.89419e-14	2.17821e-12	JOSD2	Down_in_Vehicle_Day4
	295.322	1.75644	0.291107	6.03365	1.60293e-09	1.45424e-08	LOC106993773	Up_in_Vehicle_Day1					10.0643	-2.26391	0.858506	-2.63704	0.00836341	0.0496647	LOC106993223	Down_in_Vehicle_Day4
	1221.9	1.75644	0.281608	6.23719	4.45513e-10	4.36854e-09	LOC702336	Up_in_Vehicle_Day1					489.013	-2.26705	0.286081	-7.92448	2.29105e-15	3.04678e-13	LOC114676646	Down_in_Vehicle_Day4
	1148.4	1.75527	0.20277	8.65643	4.86791e-18	1.45355e-16	ZNF99	Up_in_Vehicle_Day1					1168.06	-2.26803	0.667915	-3.39569	0.000684548	0.00694459	ARL4A	Down_in_Vehicle_Day4
	356.801	1.75499	0.206074	8.51631	1.64718e-17	4.56691e-16	APBB3	Up_in_Vehicle_Day1					1802.78	-2.27092	0.252927	-8.97855	2.74354e-19	6.16477e-17	RPL27A	Down_in_Vehicle_Day4
	34.5192	1.75442	0.430011	4.07995	4.50445e-05	0.00018542	LRMDA	Up_in_Vehicle_Day1					16.3396	-2.27231	0.784018	-2.89829	0.003752	0.0268673	COL4A5	Down_in_Vehicle_Day4
	397.928	1.75384	0.287164	6.10745	1.01235e-09	9.45285e-09	GNG10	Up_in_Vehicle_Day1					528.916	-2.27475	0.427171	-5.32515	1.00872e-07	3.43543e-06	GFOD2	Down_in_Vehicle_Day4
	445.97	1.75298	0.298936	5.86407	4.51644e-09	3.80954e-08	SLC25A29	Up_in_Vehicle_Day1					51.3761	-2.27704	0.419187	-5.43204	5.5714e-08	2.05114e-06	FCER1A	Down_in_Vehicle_Day4
	38.7098	1.75285	0.460854	3.80347	0.000142682	0.000524992	LOC106992872	Up_in_Vehicle_Day1					955.788	-2.27921	0.340132	-6.70097	2.07037e-11	1.59975e-09	CCR7	Down_in_Vehicle_Day4
	149.186	1.75265	0.288597	6.07301	1.25532e-09	1.15584e-08	LOC106993498	Up_in_Vehicle_Day1					162.812	-2.28268	0.77469	-2.94657	0.00321318	0.0238425	LOC114675324	Down_in_Vehicle_Day4
	3621.94	1.75156	0.240866	7.27193	3.54378e-13	5.41309e-12	NDRG1	Up_in_Vehicle_Day1					36.0953	-2.285	0.773546	-2.95392	0.00313761	0.0233674	LOC114680344	Down_in_Vehicle_Day4
	3576.39	1.75022	0.206633	8.47019	2.44993e-17	6.63349e-16	PLEKHO2	Up_in_Vehicle_Day1					15.1044	-2.29436	0.769374	-2.98211	0.0028627	0.0217924	SIAH3	Down_in_Vehicle_Day4
	253.99	1.74935	0.449012	3.89599	9.77975e-05	0.00037376	BPI	Up_in_Vehicle_Day1					67.803	-2.29551	0.616652	-3.72253	0.000197235	0.0025168	CDCA2	Down_in_Vehicle_Day4
	2992.9	1.74804	0.272949	6.40425	1.51106e-10	1.58204e-09	ITGAX	Up_in_Vehicle_Day1					574.362	-2.30059	0.655558	-3.50937	0.000449176	0.00491379	BLVRB	Down_in_Vehicle_Day4
	110.847	1.74618	0.298951	5.84102	5.1882e-09	4.32425e-08	EPHA1	Up_in_Vehicle_Day1					46.4597	-2.31207	0.39005	-5.92762	3.07361e-09	1.54463e-07	LOC114672539	Down_in_Vehicle_Day4
	9314.05	1.74554	0.219796	7.94164	1.9952e-15	4.16644e-14	TMEM127	Up_in_Vehicle_Day1					116.256	-2.31932	0.477593	-4.85627	1.19615e-06	3.16849e-05	OSBPL10	Down_in_Vehicle_Day4
	2065.51	1.74466	0.200754	8.69056	3.60664e-18	1.09225e-16	DNAJC5	Up_in_Vehicle_Day1					23.7927	-2.3227	0.628279	-3.69693	0.000218225	0.00271897	LOC114673016	Down_in_Vehicle_Day4
	1620.19	1.74449	0.331746	5.25849	1.45239e-07	9.61409e-07	HK2	Up_in_Vehicle_Day1					1635.41	-2.32602	0.25358	-9.17273	4.61209e-20	1.07335e-17	LOC114675517	Down_in_Vehicle_Day4
	368.716	1.74175	0.288768	6.03165	1.62297e-09	1.46999e-08	SLC36A4	Up_in_Vehicle_Day1					36.6725	-2.34571	0.518185	-4.52678	5.98903e-06	0.000128362	LOC106997223	Down_in_Vehicle_Day4
	7103.21	1.74066	0.187935	9.26202	2.00599e-20	8.12998e-19	MAGEB6B	Up_in_Vehicle_Day1					29.5273	-2.34651	0.651497	-3.60172	0.000316116	0.00369823	LOC106992348	Down_in_Vehicle_Day4
	18.1488	1.74055	0.694038	2.50786	0.0121465	0.0279798	UNC80	Up_in_Vehicle_Day1					787.647	-2.35046	0.407003	-5.77505	7.693e-09	3.47322e-07	LOC704917	Down_in_Vehicle_Day4
	77.9121	1.74045	0.465119	3.74195	0.000182595	0.000656233	CLEC5A	Up_in_Vehicle_Day1					19.8947	-2.35888	0.642626	-3.67069	0.000241895	0.00295365	ZNF165	Down_in_Vehicle_Day4
	77.9167	1.74009	0.398423	4.36745	1.25704e-05	5.76906e-05	IFI44L	Up_in_Vehicle_Day1					67.0547	-2.3625	0.491969	-4.80213	1.56987e-06	4.02747e-05	LOC114672594	Down_in_Vehicle_Day4
	31.6523	1.73955	0.427769	4.06656	4.77117e-05	0.000195101	MAOA	Up_in_Vehicle_Day1					8.73924	-2.36848	0.814072	-2.90943	0.00362091	0.0261586	PPP1R1B	Down_in_Vehicle_Day4
	580.797	1.73842	0.270468	6.42747	1.29743e-10	1.37262e-09	MAP3K8	Up_in_Vehicle_Day1					1873.92	-2.37139	0.288705	-8.21387	2.14169e-16	3.18511e-14	FCMR	Down_in_Vehicle_Day4
	1595.55	1.73822	0.196984	8.82416	1.10282e-18	3.58932e-17	PGS1	Up_in_Vehicle_Day1					23.9582	-2.37301	0.792714	-2.99352	0.00275776	0.0211666	LOC114678453	Down_in_Vehicle_Day4
	296.098	1.73674	0.261594	6.63907	3.15674e-11	3.66312e-10	SLC46A1	Up_in_Vehicle_Day1					20.9475	-2.37372	0.645521	-3.67721	0.0002358	0.00289187	LOC114678640	Down_in_Vehicle_Day4
	7364.89	1.73647	0.216128	8.03445	9.40031e-16	2.07369e-14	EVI2B	Up_in_Vehicle_Day1					233.449	-2.37723	0.465951	-5.10189	3.36285e-07	1.01295e-05	KANK2	Down_in_Vehicle_Day4
	5572.1	1.73542	0.197124	8.80371	1.32368e-18	4.2697e-17	GNB2	Up_in_Vehicle_Day1					46050.6	-2.3787	0.352623	-6.74573	1.52261e-11	1.21492e-09	OAZ1	Down_in_Vehicle_Day4
	29.5847	1.73523	0.522901	3.31847	0.000905123	0.00277619	LOC114671592	Up_in_Vehicle_Day1					27.4084	-2.38162	0.559084	-4.25986	2.04553e-05	0.000366527	LOC106995114	Down_in_Vehicle_Day4
	299.793	1.73228	0.219102	7.90626	2.6523e-15	5.42631e-14	AGPAT2	Up_in_Vehicle_Day1					73.8642	-2.39479	0.428087	-5.59417	2.21685e-08	8.97251e-07	LOC114676573	Down_in_Vehicle_Day4
	32.3084	1.73111	0.549644	3.1495	0.00163549	0.00471251	CCDC151	Up_in_Vehicle_Day1					218.138	-2.40475	0.664142	-3.62084	0.000293652	0.00348549	RSAD2	Down_in_Vehicle_Day4
	732.934	1.7303	0.269443	6.42176	1.34706e-10	1.42041e-09	MTURN	Up_in_Vehicle_Day1					1695.81	-2.40761	0.29693	-8.10833	5.13181e-16	7.37661e-14	CR1	Down_in_Vehicle_Day4
	659.127	1.72951	0.198264	8.72327	2.70276e-18	8.38381e-17	SSH3	Up_in_Vehicle_Day1					52.881	-2.4107	0.481054	-5.01129	5.40656e-07	1.56582e-05	BMPR1B	Down_in_Vehicle_Day4
	20.4316	1.72908	0.485416	3.56206	0.00036795	0.00123769	HSD11B2	Up_in_Vehicle_Day1					39.333	-2.41536	0.570848	-4.23118	2.32467e-05	0.000409415	FZD2	Down_in_Vehicle_Day4
	115.347	1.72901	0.40687	4.24954	2.14211e-05	9.44007e-05	LGALSL	Up_in_Vehicle_Day1					38.4338	-2.4167	0.571711	-4.22713	2.36688e-05	0.000414235	GPR55	Down_in_Vehicle_Day4
	1335.48	1.72883	0.178505	9.68501	3.49175e-22	1.71633e-20	PCNX4	Up_in_Vehicle_Day1					28079.2	-2.42364	0.345779	-7.00922	2.39653e-12	2.2099e-10	CD52	Down_in_Vehicle_Day4
	497.507	1.72857	0.280979	6.15194	7.65395e-10	7.24573e-09	MCTP1	Up_in_Vehicle_Day1					719.95	-2.43688	0.76122	-3.20128	0.00136817	0.012097	AGAP6	Down_in_Vehicle_Day4
	49.0175	1.72822	0.382395	4.51947	6.19952e-06	3.03253e-05	FAM114A1	Up_in_Vehicle_Day1					11.6683	-2.43831	0.736413	-3.31106	0.000929432	0.00885452	LOC114669851	Down_in_Vehicle_Day4
	849.849	1.72756	0.176529	9.78626	1.28984e-22	6.62904e-21	SLC39A1	Up_in_Vehicle_Day1					173.698	-2.43998	0.455717	-5.35414	8.59631e-08	2.9857e-06	DIP2C	Down_in_Vehicle_Day4
	345.792	1.72723	0.37484	4.60792	4.0672e-06	2.05179e-05	LYNX1	Up_in_Vehicle_Day1					84.7232	-2.44251	0.546297	-4.47104	7.78419e-06	0.000161714	TMEM150B	Down_in_Vehicle_Day4
	48.9369	1.72704	0.470552	3.67025	0.000242316	0.000848747	AMHR2	Up_in_Vehicle_Day1					9.80932	-2.4441	0.753284	-3.2446	0.00117616	0.0107142	LOC114673033	Down_in_Vehicle_Day4
	28.1585	1.72618	0.495711	3.48223	0.00049726	0.00161431	NKX6-2	Up_in_Vehicle_Day1					24.539	-2.44777	0.624823	-3.91755	8.94552e-05	0.00128208	LOC106998496	Down_in_Vehicle_Day4
	1523.05	1.72614	0.265482	6.5019	7.93116e-11	8.66327e-10	LMO2	Up_in_Vehicle_Day1					49.6549	-2.448	0.568615	-4.3052	1.66833e-05	0.000308847	P2RY6	Down_in_Vehicle_Day4
	9.73479	1.72526	0.715143	2.41247	0.0158448	0.0352577	PRSS27	Up_in_Vehicle_Day1					592.582	-2.45027	0.421914	-5.80751	6.34105e-09	2.95146e-07	DNAJC6	Down_in_Vehicle_Day4
	245.909	1.72521	0.245816	7.01829	2.246e-12	3.03637e-11	OCEL1	Up_in_Vehicle_Day1					99.5963	-2.45776	0.55481	-4.42992	9.427e-06	0.000189402	BCL7A	Down_in_Vehicle_Day4
	146.434	1.72457	0.282563	6.10331	1.03895e-09	9.68711e-09	DHRS13	Up_in_Vehicle_Day1					233.327	-2.46194	0.431346	-5.70758	1.14593e-08	5.00039e-07	PBX1	Down_in_Vehicle_Day4
	8934.55	1.72401	0.279244	6.17387	6.66402e-10	6.36202e-09	SLC43A2	Up_in_Vehicle_Day1					99.5127	-2.46349	0.52875	-4.65908	3.17625e-06	7.37442e-05	2026-03-03	Down_in_Vehicle_Day4
	34.9252	1.72365	0.468157	3.68178	0.000231612	0.000816327	LOC114671373	Up_in_Vehicle_Day1					46.4884	-2.47045	0.536004	-4.60901	4.04583e-06	9.12249e-05	PNOC	Down_in_Vehicle_Day4
	57.8764	1.72296	0.489187	3.5221	0.000428149	0.00141584	LOC106993577	Up_in_Vehicle_Day1					162.133	-2.47123	0.34143	-7.23788	4.55766e-13	4.5458e-11	DEPP1	Down_in_Vehicle_Day4
	84.7047	1.72099	0.406539	4.23326	2.30326e-05	0.000100697	TMEM132A	Up_in_Vehicle_Day1					9984.78	-2.47183	0.561215	-4.40442	1.06066e-05	0.00020839	GPX4	Down_in_Vehicle_Day4
	52.2518	1.71991	0.531808	3.23409	0.00122033	0.00362404	MYO7B	Up_in_Vehicle_Day1					218.064	-2.47684	0.423497	-5.84854	4.95892e-09	2.37603e-07	SHLD1	Down_in_Vehicle_Day4
	63.7715	1.71969	0.625247	2.75041	0.00595206	0.0149464	CCDC149	Up_in_Vehicle_Day1					8.41858	-2.47694	0.92447	-2.67931	0.00737739	0.0451961	LOC114669995	Down_in_Vehicle_Day4
	1325.04	1.71926	0.219989	7.8152	5.48747e-15	1.07014e-13	SESN2	Up_in_Vehicle_Day1					42.4017	-2.48575	0.524574	-4.73862	2.15183e-06	5.27395e-05	SVOPL	Down_in_Vehicle_Day4
	8057.68	1.71918	0.284016	6.05313	1.42062e-09	1.30048e-08	WDFY3	Up_in_Vehicle_Day1					59.1094	-2.49465	0.424283	-5.87968	4.11066e-09	2.00898e-07	MZB1	Down_in_Vehicle_Day4
	4420.54	1.71868	0.17674	9.72435	2.37419e-22	1.18216e-20	IL10RB	Up_in_Vehicle_Day1					10.9585	-2.49492	0.894598	-2.78887	0.00528923	0.0352898	ARHGAP8	Down_in_Vehicle_Day4
	84.8149	1.7186	0.390241	4.40395	1.06296e-05	4.95067e-05	LOC106998198	Up_in_Vehicle_Day1					165.129	-2.49647	0.385604	-6.47417	9.53336e-11	6.72807e-09	FCRL5	Down_in_Vehicle_Day4
	90.175	1.71816	0.426703	4.02659	5.65914e-05	0.000227433	SERPINE3	Up_in_Vehicle_Day1					337.306	-2.49795	0.403033	-6.19789	5.72239e-10	3.40021e-08	FGD6	Down_in_Vehicle_Day4
	2297.29	1.71799	0.255743	6.71764	1.84687e-11	2.22111e-10	ASF1B	Up_in_Vehicle_Day1					6752.86	-2.51102	0.606973	-4.13696	3.51938e-05	0.000579615	POC1B	Down_in_Vehicle_Day4
	2698.55	1.71614	0.197813	8.67557	4.11479e-18	1.24026e-16	LDHA	Up_in_Vehicle_Day1					11.1675	-2.51729	0.942324	-2.67136	0.00755448	0.0458784	POLD1	Down_in_Vehicle_Day4
	87.6066	1.71505	0.440029	3.89757	9.71613e-05	0.000371624	LOC114672972	Up_in_Vehicle_Day1					8.249	-2.52979	0.874376	-2.89325	0.00381276	0.0272226	EPHB3	Down_in_Vehicle_Day4
	4772.94	1.71265	0.205829	8.32074	8.74156e-17	2.21076e-15	TP53INP1	Up_in_Vehicle_Day1					67.057	-2.53053	0.410049	-6.1713	6.77327e-10	3.94079e-08	LOC719180	Down_in_Vehicle_Day4
	6646.37	1.71126	0.243558	7.02608	2.1241e-12	2.88378e-11	DGCR2	Up_in_Vehicle_Day1					178.819	-2.53259	0.720641	-3.51435	0.000440827	0.00484414	PIP5K1B	Down_in_Vehicle_Day4
	4342.85	1.7112	0.365727	4.67889	2.88433e-06	1.50456e-05	LOC106999707	Up_in_Vehicle_Day1					149.559	-2.53462	0.463422	-5.46936	4.51675e-08	1.70131e-06	MAP3K20	Down_in_Vehicle_Day4
	6236.99	1.71114	0.245089	6.98171	2.91605e-12	3.90096e-11	ICAM3	Up_in_Vehicle_Day1					15.1449	-2.53938	0.724972	-3.50273	0.000460519	0.00501263	KCNG2	Down_in_Vehicle_Day4
	3738.89	1.7105	0.193774	8.82728	1.07256e-18	3.5147e-17	FERMT3	Up_in_Vehicle_Day1					36.2852	-2.54056	0.455724	-5.57477	2.47858e-08	9.90874e-07	ABO	Down_in_Vehicle_Day4
	229.132	1.7103	0.25128	6.80633	1.00117e-11	1.25605e-10	GPR35	Up_in_Vehicle_Day1					10.8083	-2.54144	0.946905	-2.68394	0.00727598	0.044743	LOC114674933	Down_in_Vehicle_Day4
	3102.44	1.70978	0.235956	7.24615	4.28772e-13	6.50281e-12	ULK1	Up_in_Vehicle_Day1					21.0851	-2.54416	0.955689	-2.66212	0.00776492	0.0468982	TARM1	Down_in_Vehicle_Day4
	1110.46	1.70956	0.263148	6.49658	8.21672e-11	8.93953e-10	BAZ2B	Up_in_Vehicle_Day1					36.3096	-2.55037	0.648472	-3.93289	8.39317e-05	0.00121359	CCDC144NL	Down_in_Vehicle_Day4
	49.684	1.70912	0.425221	4.01937	5.83548e-05	0.000233883	LOC718212	Up_in_Vehicle_Day1					127.689	-2.55085	0.358084	-7.12361	1.0514e-12	9.97756e-11	TSR2	Down_in_Vehicle_Day4
	3149.88	1.70866	0.22006	7.76452	8.19533e-15	1.56323e-13	CAMTA2	Up_in_Vehicle_Day1					62.8324	-2.5516	0.460017	-5.54675	2.91032e-08	1.14056e-06	LOC114671868	Down_in_Vehicle_Day4
	27.1746	1.70847	0.549058	3.11164	0.00186053	0.00529803	MISP3	Up_in_Vehicle_Day1					34.7234	-2.55405	0.557997	-4.57717	4.71299e-06	0.000104579	ABCB4	Down_in_Vehicle_Day4
	64.8879	1.70781	0.362237	4.71461	2.4218e-06	1.27579e-05	LOC114673243	Up_in_Vehicle_Day1					102.806	-2.55534	0.394556	-6.47649	9.38787e-11	6.6494e-09	PC	Down_in_Vehicle_Day4
	31.6533	1.70654	0.457637	3.72902	0.000192224	0.000688259	OLIG2	Up_in_Vehicle_Day1					2132.12	-2.558	0.868178	-2.9464	0.00321494	0.0238425	HBA	Down_in_Vehicle_Day4
	44.6012	1.7061	0.478595	3.56481	0.000364123	0.00122589	LOC106998328	Up_in_Vehicle_Day1					3125.9	-2.5599	0.385567	-6.63931	3.15158e-11	2.36963e-09	C15H9orf78	Down_in_Vehicle_Day4
	34.7626	1.7056	0.515089	3.31127	0.00092872	0.00283903	MCAM	Up_in_Vehicle_Day1					177.458	-2.56241	0.458111	-5.59342	2.22635e-08	8.97378e-07	SLC14A1	Down_in_Vehicle_Day4
	331.519	1.70421	0.386751	4.40648	1.05066e-05	4.89577e-05	ANKRD20A1	Up_in_Vehicle_Day1					11.1263	-2.56959	0.944452	-2.72073	0.00651388	0.0410774	CELF6	Down_in_Vehicle_Day4
	67.5552	1.70366	0.396733	4.29423	1.75301e-05	7.84434e-05	CATSPERG	Up_in_Vehicle_Day1					108.747	-2.5741	0.490221	-5.2509	1.51356e-07	4.96454e-06	PTP4A3	Down_in_Vehicle_Day4
	714.376	1.70353	0.234556	7.26277	3.7925e-13	5.77461e-12	TNFRSF10B	Up_in_Vehicle_Day1					20.5289	-2.57587	0.611321	-4.21362	2.51309e-05	0.000433772	LOC106993338	Down_in_Vehicle_Day4
	1307.03	1.70269	0.207576	8.20272	2.35001e-16	5.59625e-15	DAPP1	Up_in_Vehicle_Day1					140.645	-2.58857	0.296275	-8.73707	2.39234e-18	4.87165e-16	LOC114671230	Down_in_Vehicle_Day4
	254.223	1.70091	0.329224	5.1664	2.3864e-07	1.50547e-06	P2RY12	Up_in_Vehicle_Day1					13.8659	-2.59107	0.803672	-3.22403	0.00126398	0.0113451	PRKG2	Down_in_Vehicle_Day4
	2009.1	1.70087	0.189372	8.98162	2.66817e-19	9.41966e-18	FHOD1	Up_in_Vehicle_Day1					132.63	-2.59847	0.516093	-5.03489	4.78126e-07	1.40555e-05	LOC114673091	Down_in_Vehicle_Day4
	1704.22	1.7005	0.205394	8.2792	1.24001e-16	3.07118e-15	MICAL1	Up_in_Vehicle_Day1					13756.2	-2.59856	0.326366	-7.96211	1.69129e-15	2.32838e-13	UBB	Down_in_Vehicle_Day4
	1448.4	1.69973	0.262802	6.4677	9.95065e-11	1.06805e-09	LOC114675448	Up_in_Vehicle_Day1					12.4745	-2.60074	0.671283	-3.87429	0.000106935	0.00149	ABLIM2	Down_in_Vehicle_Day4
	277.258	1.6993	0.28354	5.99316	2.05799e-09	1.83752e-08	TLCD2	Up_in_Vehicle_Day1					71.4611	-2.60524	0.552187	-4.71803	2.38142e-06	5.74036e-05	DLGAP1	Down_in_Vehicle_Day4
	633.148	1.69913	0.166083	10.2306	1.44595e-24	9.17843e-23	HTRA2	Up_in_Vehicle_Day1					22.4327	-2.61218	0.682699	-3.82625	0.000130111	0.00176389	ARHGEF37	Down_in_Vehicle_Day4
	1527.46	1.69903	0.256648	6.6201	3.58964e-11	4.11072e-10	CHST2	Up_in_Vehicle_Day1					10.2194	-2.61916	0.903149	-2.90003	0.00373129	0.0267976	LOC114680167	Down_in_Vehicle_Day4
	1986.06	1.69778	0.180666	9.39738	5.59408e-21	2.3871e-19	SHKBP1	Up_in_Vehicle_Day1					123.64	-2.61925	0.464391	-5.64018	1.69869e-08	7.09567e-07	LOC114680236	Down_in_Vehicle_Day4
	4494.56	1.69645	0.211854	8.00764	1.16932e-15	2.53561e-14	GAB2	Up_in_Vehicle_Day1					398.903	-2.63644	0.378848	-6.95909	3.42482e-12	3.07119e-10	CCS	Down_in_Vehicle_Day4
	1177.7	1.69624	0.358897	4.72627	2.28685e-06	1.20868e-05	ERV3-1	Up_in_Vehicle_Day1					17.382	-2.6415	0.678349	-3.89401	9.85997e-05	0.00138453	MNS1	Down_in_Vehicle_Day4
	239.096	1.69616	0.347396	4.88249	1.04756e-06	5.94136e-06	FBXO6	Up_in_Vehicle_Day1					7331.66	-2.64584	0.350764	-7.54307	4.59025e-14	5.15717e-12	TFDP2	Down_in_Vehicle_Day4
	4657.98	1.69563	0.175953	9.63684	5.588e-22	2.68476e-20	PRR13	Up_in_Vehicle_Day1					6443.72	-2.64759	0.36064	-7.34135	2.1145e-13	2.1756e-11	FAM210B	Down_in_Vehicle_Day4
	48.1971	1.69546	0.392992	4.31425	1.60147e-05	7.20661e-05	YES1	Up_in_Vehicle_Day1					91.3811	-2.65173	0.41326	-6.41661	1.39346e-10	9.5918e-09	LOC114674461	Down_in_Vehicle_Day4
	3431.38	1.69531	0.158182	10.7175	8.42797e-27	6.96398e-25	RAC1	Up_in_Vehicle_Day1					11.5509	-2.66525	1.00303	-2.65721	0.00787905	0.0474675	LOC114677486	Down_in_Vehicle_Day4
	1476.66	1.69505	0.195509	8.66998	4.32198e-18	1.29862e-16	REPS2	Up_in_Vehicle_Day1					30.1321	-2.66669	0.621963	-4.28754	1.80665e-05	0.000329768	CFH	Down_in_Vehicle_Day4
	1009.18	1.69372	0.360628	4.69659	2.6454e-06	1.38634e-05	WLS	Up_in_Vehicle_Day1					2055.87	-2.67035	0.583058	-4.5799	4.65208e-06	0.00010358	UBE2O	Down_in_Vehicle_Day4
	297.334	1.69366	0.260358	6.50514	7.76198e-11	8.50409e-10	H2AFJ	Up_in_Vehicle_Day1					19.6831	-2.67753	0.74392	-3.59922	0.000319174	0.00373177	MREG	Down_in_Vehicle_Day4
	81.2494	1.6934	0.379076	4.46718	7.92557e-06	3.79169e-05	LOC107000467	Up_in_Vehicle_Day1					67.837	-2.68385	0.486073	-5.52149	3.36129e-08	1.2935e-06	LOC114672508	Down_in_Vehicle_Day4
	113.895	1.6933	0.346385	4.8885	1.01608e-06	5.77475e-06	LOC114673053	Up_in_Vehicle_Day1					208.591	-2.68944	0.284225	-9.46238	3.01015e-21	7.64225e-19	HVCN1	Down_in_Vehicle_Day4
	8631.81	1.69281	0.246665	6.86281	6.75188e-12	8.64043e-11	KDM6B	Up_in_Vehicle_Day1					454.304	-2.69748	0.382465	-7.05287	1.75259e-12	1.64719e-10	PSMD9	Down_in_Vehicle_Day4
	1526.08	1.69174	0.276775	6.11231	9.82016e-10	9.201e-09	ESAM	Up_in_Vehicle_Day1					23732	-2.7042	0.343973	-7.86167	3.79041e-15	4.93991e-13	EPB41	Down_in_Vehicle_Day4
	1198.19	1.69084	0.226819	7.45455	9.01754e-14	1.49668e-12	TMEM165	Up_in_Vehicle_Day1					7389.51	-2.71061	0.320373	-8.46078	2.65601e-17	4.32686e-15	FBXO7	Down_in_Vehicle_Day4
	23.7561	1.69054	0.625412	2.70309	0.00686991	0.0169537	DPYSL3	Up_in_Vehicle_Day1					27.9109	-2.71445	0.703053	-3.86095	0.000112945	0.00156261	LOC106995637	Down_in_Vehicle_Day4
	851.836	1.68825	0.199568	8.45956	2.68398e-17	7.25698e-16	MT1F	Up_in_Vehicle_Day1					11.3474	-2.71527	0.979555	-2.77194	0.00557228	0.036616	CA3	Down_in_Vehicle_Day4
	438.594	1.68679	0.176766	9.54251	1.39413e-21	6.48678e-20	AKTIP	Up_in_Vehicle_Day1					190.556	-2.71585	0.481078	-5.64534	1.64857e-08	6.94567e-07	VAV2	Down_in_Vehicle_Day4
	252.265	1.68641	0.305988	5.51138	3.56029e-08	2.60201e-07	TIGAR	Up_in_Vehicle_Day1					24.2925	-2.7179	0.705173	-3.85423	0.000116092	0.00160161	RCN3_1	Down_in_Vehicle_Day4
	18.6232	1.68585	0.560514	3.00769	0.00263245	0.00722773	LOC704951	Up_in_Vehicle_Day1					5424.5	-2.72494	0.351381	-7.75493	8.83892e-15	1.08674e-12	DCAF12	Down_in_Vehicle_Day4
	745.323	1.68519	0.231457	7.2808	3.31854e-13	5.08524e-12	PPP1R3D	Up_in_Vehicle_Day1					8.79176	-2.73572	0.948188	-2.88521	0.00391153	0.0277053	LOC100430472	Down_in_Vehicle_Day4
	114.506	1.68501	0.342754	4.91609	8.82896e-07	5.0674e-06	DHRS12	Up_in_Vehicle_Day1					95.6904	-2.74319	0.406193	-6.75341	1.4441e-11	1.15699e-09	BLNK	Down_in_Vehicle_Day4
	4440.38	1.68499	0.216732	7.77454	7.57233e-15	1.45375e-13	RNF130	Up_in_Vehicle_Day1					67.3572	-2.74494	0.505522	-5.42991	5.63839e-08	2.06836e-06	LOC114671242	Down_in_Vehicle_Day4
	1022.07	1.68436	0.225874	7.45706	8.84771e-14	1.47104e-12	NEU1	Up_in_Vehicle_Day1					10.7285	-2.75062	1.03086	-2.66828	0.00762399	0.0461857	LINC02688	Down_in_Vehicle_Day4
	25.6867	1.68421	0.520995	3.23268	0.00122636	0.00363977	LOC114680350	Up_in_Vehicle_Day1					5638.42	-2.75688	0.348192	-7.91769	2.41963e-15	3.19604e-13	BCL2L1	Down_in_Vehicle_Day4
	5421.5	1.68313	0.292186	5.76049	8.38709e-09	6.77311e-08	RNF24	Up_in_Vehicle_Day1					57.095	-2.75716	0.986735	-2.79423	0.00520235	0.0348172	KIF14	Down_in_Vehicle_Day4
	4179.54	1.68225	0.212391	7.92053	2.36492e-15	4.86955e-14	GK	Up_in_Vehicle_Day1					21.5954	-2.76728	0.654697	-4.22682	2.37019e-05	0.000414268	LOC721353	Down_in_Vehicle_Day4
	20.4765	1.68167	0.556422	3.02229	0.0025087	0.00693166	LOC106994780	Up_in_Vehicle_Day1					59.2739	-2.77064	0.691966	-4.00401	6.22767e-05	0.000937219	TCL1A	Down_in_Vehicle_Day4
	4769.31	1.68139	0.205085	8.1985	2.43409e-16	5.78211e-15	CUX1	Up_in_Vehicle_Day1					8048.91	-2.77157	0.653133	-4.2435	2.20057e-05	0.000390372	CA1	Down_in_Vehicle_Day4
	324.676	1.68017	0.290343	5.78684	7.17222e-09	5.86258e-08	CD101	Up_in_Vehicle_Day1					127.481	-2.77768	0.473684	-5.864	4.51836e-09	2.19725e-07	LOC114672914	Down_in_Vehicle_Day4
	389.938	1.6795	0.284967	5.89366	3.77736e-09	3.22405e-08	MGLL	Up_in_Vehicle_Day1					19.8529	-2.78025	0.751708	-3.69858	0.000216812	0.00270482	AK7	Down_in_Vehicle_Day4
	73.6863	1.67862	0.495286	3.38919	0.000701004	0.00219687	CSRNP3	Up_in_Vehicle_Day1					89571.8	-2.78672	0.341905	-8.15055	3.6226e-16	5.28494e-14	TPT1	Down_in_Vehicle_Day4
	18.0509	1.67708	0.731509	2.29264	0.0218689	0.0465291	LOC114676817	Up_in_Vehicle_Day1					86.9784	-2.80033	0.42338	-6.61423	3.7348e-11	2.76559e-09	FAM129C	Down_in_Vehicle_Day4
	280.188	1.67703	0.28217	5.94336	2.79243e-09	2.43433e-08	SCN1B	Up_in_Vehicle_Day1					7982.31	-2.80189	0.528041	-5.30619	1.11939e-07	3.77291e-06	TRAK2	Down_in_Vehicle_Day4
	20.2064	1.67544	0.632521	2.64883	0.00807708	0.0195551	LOC704978	Up_in_Vehicle_Day1					8.72485	-2.80614	0.853369	-3.28831	0.00100793	0.0094594	TRNAR-CCG_3	Down_in_Vehicle_Day4
	180.477	1.67406	0.255582	6.54999	5.75398e-11	6.42047e-10	MSTO1	Up_in_Vehicle_Day1					46.4206	-2.81066	0.700178	-4.01421	5.96457e-05	0.000902487	ART4	Down_in_Vehicle_Day4
	1186.71	1.67389	0.261312	6.40573	1.49649e-10	1.56763e-09	RPS6KA2	Up_in_Vehicle_Day1					35.7337	-2.813	0.548795	-5.12579	2.96295e-07	9.06459e-06	CCDC80	Down_in_Vehicle_Day4
	103.63	1.67362	0.303166	5.52048	3.38067e-08	2.48114e-07	MYBPC3	Up_in_Vehicle_Day1					5.41076	-2.82351	0.994465	-2.83922	0.00452236	0.0312284	LOC100425071	Down_in_Vehicle_Day4
	620.663	1.67281	0.285265	5.86405	4.517e-09	3.80954e-08	ARHGAP31	Up_in_Vehicle_Day1					78.7065	-2.82585	0.401709	-7.03457	1.99877e-12	1.86957e-10	ITM2C	Down_in_Vehicle_Day4
	1127.4	1.67226	0.280584	5.95994	2.52336e-09	2.21386e-08	METRNL	Up_in_Vehicle_Day1					30.807	-2.83056	0.724237	-3.90833	9.29364e-05	0.00132114	SSPN	Down_in_Vehicle_Day4
	445.818	1.66949	0.295872	5.64259	1.67507e-08	1.28753e-07	LOC114678815	Up_in_Vehicle_Day1					35.4043	-2.8329	0.551581	-5.13597	2.80694e-07	8.66871e-06	LOC114674501	Down_in_Vehicle_Day4
	602.277	1.66897	0.261749	6.37621	1.8152e-10	1.87891e-09	GUCY1B1	Up_in_Vehicle_Day1					7.72468	-2.83989	1.03566	-2.7421	0.00610469	0.0391409	LOC114676662	Down_in_Vehicle_Day4
	225.539	1.66726	0.244448	6.8205	9.07264e-12	1.14498e-10	BIK	Up_in_Vehicle_Day1					34.3012	-2.84179	0.631852	-4.49756	6.87381e-06	0.00014449	LOC107000555	Down_in_Vehicle_Day4
	4675.26	1.66675	0.276199	6.03462	1.59339e-09	1.44696e-08	NFKBIZ	Up_in_Vehicle_Day1					18.7874	-2.84895	0.770167	-3.69913	0.000216342	0.0027024	BHLHA15	Down_in_Vehicle_Day4
	1781.55	1.66554	0.260496	6.39374	1.61877e-10	1.68468e-09	LOC106993640	Up_in_Vehicle_Day1					22347.5	-2.85737	0.366374	-7.79904	6.23805e-15	7.81715e-13	R3HDM4	Down_in_Vehicle_Day4
	3887.72	1.66539	0.157469	10.576	3.85022e-26	2.91734e-24	CFLAR	Up_in_Vehicle_Day1					4936.6	-2.86016	0.32883	-8.698	3.37787e-18	6.47392e-16	PHOSPHO1	Down_in_Vehicle_Day4
	544.23	1.6647	0.167339	9.94809	2.5707e-23	1.43256e-21	RAB24	Up_in_Vehicle_Day1					181.759	-2.86993	0.349178	-8.2191	2.05042e-16	3.08335e-14	LOC106999240	Down_in_Vehicle_Day4
	77.2903	1.66449	0.313512	5.30917	1.10128e-07	7.43889e-07	LOC106995060	Up_in_Vehicle_Day1					1626.13	-2.87109	0.607044	-4.72962	2.24945e-06	5.46947e-05	TMCC2	Down_in_Vehicle_Day4
	555.774	1.66341	0.291569	5.70505	1.1631e-08	9.18313e-08	TSPAN9	Up_in_Vehicle_Day1					6542.34	-2.87113	0.373732	-7.68232	1.56228e-14	1.82881e-12	RHBDD1	Down_in_Vehicle_Day4
	205.889	1.66314	0.377186	4.40934	1.03688e-05	4.84333e-05	LOC114672797	Up_in_Vehicle_Day1					623.128	-2.87256	0.221784	-12.9521	2.28707e-38	1.7884e-35	MYC	Down_in_Vehicle_Day4
	41.8814	1.66235	0.542388	3.06488	0.0021776	0.00610837	RASD1	Up_in_Vehicle_Day1					34.6467	-2.87297	0.679339	-4.22908	2.34653e-05	0.00041152	LOC106999781	Down_in_Vehicle_Day4
	69.363	1.66187	0.344083	4.82986	1.36632e-06	7.55506e-06	LOC114670978	Up_in_Vehicle_Day1					8.30466	-2.87997	0.886801	-3.24759	0.00116385	0.0106229	S100A1	Down_in_Vehicle_Day4
	3948.7	1.66043	0.279582	5.93898	2.86799e-09	2.49114e-08	CYBRD1	Up_in_Vehicle_Day1					42.2295	-2.88106	0.532677	-5.40865	6.35015e-08	2.29039e-06	C1H1orf127	Down_in_Vehicle_Day4
	3563.6	1.66024	0.202838	8.18501	2.72277e-16	6.42802e-15	BCL3	Up_in_Vehicle_Day1					11.5686	-2.89698	0.960296	-3.01676	0.00255493	0.0199387	LOC114673489	Down_in_Vehicle_Day4
	1144.29	1.65993	0.276205	6.00977	1.85784e-09	1.67237e-08	PELI2	Up_in_Vehicle_Day1					11.631	-2.89815	0.811204	-3.57265	0.000353383	0.00404941	KCNJ14	Down_in_Vehicle_Day4
	149.135	1.65926	0.354805	4.67656	2.91732e-06	1.52012e-05	LOC114679524	Up_in_Vehicle_Day1					77.2883	-2.90777	0.400586	-7.25879	3.90579e-13	3.93579e-11	SEMA6A	Down_in_Vehicle_Day4
	274.633	1.65809	0.336065	4.93384	8.06268e-07	4.65968e-06	RASL10A	Up_in_Vehicle_Day1					19.5038	-2.90855	0.654733	-4.44234	8.89838e-06	0.000181203	LOC708254	Down_in_Vehicle_Day4
	3047.34	1.65787	0.18882	8.78017	1.63221e-18	5.21491e-17	IFNAR1	Up_in_Vehicle_Day1					969.383	-2.91205	0.379765	-7.66804	1.74649e-14	2.03227e-12	IFRD2	Down_in_Vehicle_Day4
	1873.58	1.65741	0.186635	8.88052	6.65499e-19	2.22646e-17	GMFG	Up_in_Vehicle_Day1					123.31	-2.91367	0.438249	-6.64843	2.9624e-11	2.24465e-09	FHDC1	Down_in_Vehicle_Day4
	63.7199	1.65625	0.414882	3.99208	6.54949e-05	0.000259355	LOC106995499	Up_in_Vehicle_Day1					48.5097	-2.91593	0.688704	-4.23394	2.29635e-05	0.000405522	FAM174B	Down_in_Vehicle_Day4
	29.6952	1.65442	0.484932	3.41165	0.000645698	0.0020362	C1H1orf115	Up_in_Vehicle_Day1					298.806	-2.92827	0.859076	-3.40863	0.000652899	0.0066965	SOGA1	Down_in_Vehicle_Day4
	3722.56	1.65403	0.191644	8.63073	6.09624e-18	1.78966e-16	RTN4	Up_in_Vehicle_Day1					8.40941	-2.93177	1.04625	-2.80217	0.00507608	0.0341709	PRRT1	Down_in_Vehicle_Day4
	360.627	1.65351	0.340999	4.84901	1.24077e-06	6.93255e-06	PLXNB3	Up_in_Vehicle_Day1					378.837	-2.93217	0.335917	-8.72886	2.57253e-18	5.18459e-16	CXCR5	Down_in_Vehicle_Day4
	13783.2	1.65329	0.224954	7.34946	1.99016e-13	3.14004e-12	PTPRJ	Up_in_Vehicle_Day1					658.986	-2.94149	0.363476	-8.09267	5.83709e-16	8.26879e-14	LOC106997009	Down_in_Vehicle_Day4
	20.637	1.65208	0.652665	2.53128	0.0113646	0.0264232	LOC106994084	Up_in_Vehicle_Day1					9.63322	-2.94672	1.05513	-2.79276	0.00522613	0.0349222	ROBO3	Down_in_Vehicle_Day4
	1524.53	1.65202	0.173649	9.5136	1.84173e-21	8.34656e-20	RIT1	Up_in_Vehicle_Day1					276.655	-2.94909	0.381226	-7.7358	1.02755e-14	1.23997e-12	LOC106993767	Down_in_Vehicle_Day4
	32.7672	1.65164	0.434538	3.80091	0.000144167	0.000529441	BEX2	Up_in_Vehicle_Day1					3904.13	-2.95399	0.551355	-5.35769	8.42912e-08	2.93727e-06	YOD1	Down_in_Vehicle_Day4
	113.651	1.65135	0.28278	5.83972	5.22897e-09	4.35445e-08	LOC114670108	Up_in_Vehicle_Day1					575.375	-2.96286	0.678484	-4.36688	1.26036e-05	0.000240379	CLIC2	Down_in_Vehicle_Day4
	90.1703	1.65041	0.274559	6.01111	1.84259e-09	1.66067e-08	FABP5	Up_in_Vehicle_Day1					157.173	-2.97063	0.344936	-8.61212	7.17191e-18	1.31031e-15	SLC15A2	Down_in_Vehicle_Day4
	80.1368	1.6491	0.485032	3.39998	0.000673908	0.00212062	LOC106999105	Up_in_Vehicle_Day1					33.8553	-2.98042	0.570389	-5.22524	1.73934e-07	5.55593e-06	LOC106993106	Down_in_Vehicle_Day4
	172.965	1.64846	0.333553	4.94213	7.72739e-07	4.48348e-06	PLEKHG6	Up_in_Vehicle_Day1					29.5404	-2.98063	0.708806	-4.20514	2.60919e-05	0.000446647	DPEP3	Down_in_Vehicle_Day4
	91.1032	1.64831	0.354456	4.65024	3.31552e-06	1.7104e-05	LRFN1	Up_in_Vehicle_Day1					23.9374	-2.98572	0.890795	-3.35175	0.000803024	0.00790449	LOC106992520	Down_in_Vehicle_Day4
	451.069	1.64821	0.312214	5.2791	1.29822e-07	8.66233e-07	ABLIM3	Up_in_Vehicle_Day1					5.22463	-2.99368	1.07758	-2.77816	0.00546685	0.0361435	STARD13	Down_in_Vehicle_Day4
	1255.46	1.6479	0.264726	6.22491	4.81847e-10	4.69599e-09	KIF13A	Up_in_Vehicle_Day1					44.7319	-2.99417	0.698582	-4.28606	1.8187e-05	0.000331568	TAF4B	Down_in_Vehicle_Day4
	39.067	1.64542	0.525827	3.12921	0.00175278	0.00501879	EXOC3L4	Up_in_Vehicle_Day1					47.3691	-2.99583	0.54371	-5.50998	3.58883e-08	1.37091e-06	LOC106998338	Down_in_Vehicle_Day4
	1046.44	1.64449	0.235373	6.98674	2.81347e-12	3.77427e-11	ZDHHC17	Up_in_Vehicle_Day1					85.4135	-2.99769	0.915989	-3.27263	0.00106552	0.00990016	PXT1	Down_in_Vehicle_Day4
	1040.01	1.64421	0.23905	6.87809	6.06592e-12	7.81477e-11	NXPE3	Up_in_Vehicle_Day1					28.669	-2.99918	0.601293	-4.98789	6.10418e-07	1.73951e-05	DMD	Down_in_Vehicle_Day4
	21.2623	1.64377	0.471147	3.48887	0.000485058	0.00158058	LOC114676255	Up_in_Vehicle_Day1					14.9849	-3.00949	0.857939	-3.50781	0.000451805	0.0049387	TTC24	Down_in_Vehicle_Day4
	581.662	1.64367	0.210274	7.8168	5.41834e-15	1.05774e-13	CCDC88B	Up_in_Vehicle_Day1					37.4412	-3.01145	0.580631	-5.18651	2.14269e-07	6.75605e-06	LOC106993432	Down_in_Vehicle_Day4
	4244.12	1.64312	0.190702	8.61614	6.92516e-18	2.0084e-16	PHF21A	Up_in_Vehicle_Day1					19.4741	-3.02329	0.884669	-3.41743	0.000632156	0.00653518	LOC114669998	Down_in_Vehicle_Day4
	228.792	1.64304	0.207177	7.93062	2.18059e-15	4.51784e-14	PAQR7	Up_in_Vehicle_Day1					27.6305	-3.02908	0.596819	-5.07538	3.86721e-07	1.15069e-05	LOC114677064	Down_in_Vehicle_Day4
	33.1406	1.6429	0.525092	3.12878	0.00175531	0.00502528	TMEM51	Up_in_Vehicle_Day1					1870.44	-3.03266	0.262975	-11.5321	9.08659e-31	4.80091e-28	LOC114672574	Down_in_Vehicle_Day4
	5169.27	1.64288	0.196079	8.37864	5.35437e-17	1.39302e-15	BACH1	Up_in_Vehicle_Day1					10.5577	-3.03578	1.14444	-2.65264	0.00798647	0.0479593	CDH20	Down_in_Vehicle_Day4
	691.164	1.64221	0.284424	5.77381	7.74977e-09	6.28705e-08	TIMP2	Up_in_Vehicle_Day1					7.03523	-3.03749	1.12323	-2.70425	0.00684586	0.0426345	ALDH1L1	Down_in_Vehicle_Day4
	29.5296	1.64214	0.616743	2.66259	0.00775412	0.018847	LOC107000656	Up_in_Vehicle_Day1					6.50765	-3.04134	1.04174	-2.91949	0.00350608	0.0255082	LOC114674543	Down_in_Vehicle_Day4
	236.529	1.64188	0.323194	5.08016	3.77124e-07	2.2958e-06	LOC705711	Up_in_Vehicle_Day1					75.3972	-3.04243	0.911564	-3.3376	0.000845059	0.00823272	TFR2	Down_in_Vehicle_Day4
	829.781	1.6387	0.266146	6.15712	7.40782e-10	7.03357e-09	OR5M3	Up_in_Vehicle_Day1					38.3247	-3.04327	0.490386	-6.20587	5.43956e-10	3.2619e-08	ARPIN	Down_in_Vehicle_Day4
	33.2808	1.63858	0.471384	3.4761	0.000508769	0.00164915	LOC114670888	Up_in_Vehicle_Day1					19791.6	-3.05122	0.559438	-5.45408	4.92259e-08	1.82603e-06	TENT5C	Down_in_Vehicle_Day4
	15860	1.63854	0.184817	8.86575	7.59907e-19	2.52468e-17	LASP1	Up_in_Vehicle_Day1					12.9036	-3.05289	0.802603	-3.80374	0.00014253	0.00191368	FAM155B	Down_in_Vehicle_Day4
	96.3499	1.6378	0.373053	4.39027	1.13208e-05	5.24205e-05	LOC114673819	Up_in_Vehicle_Day1					9.50404	-3.05968	0.883879	-3.46165	0.000536866	0.00574135	LOC114673304	Down_in_Vehicle_Day4
	147.676	1.63779	0.281341	5.82137	5.83685e-09	4.82502e-08	RAB3A	Up_in_Vehicle_Day1					4.36043	-3.06059	1.13089	-2.70636	0.00680245	0.0424636	LOC114672861	Down_in_Vehicle_Day4
	1630.25	1.63635	0.218332	7.49476	6.64212e-14	1.12185e-12	ATP6V0B	Up_in_Vehicle_Day1					361.614	-3.07776	0.941233	-3.26992	0.00107577	0.00998112	OR1J1	Down_in_Vehicle_Day4
	11.0264	1.63604	0.659776	2.4797	0.0131494	0.0300053	LOC114670203	Up_in_Vehicle_Day1					34.8004	-3.07795	0.517619	-5.94637	2.74161e-09	1.39572e-07	LOC114672592	Down_in_Vehicle_Day4
	183.072	1.63489	0.371851	4.39662	1.09949e-05	5.10593e-05	SLC2A13	Up_in_Vehicle_Day1					12.9184	-3.0847	0.96493	-3.19681	0.00138956	0.0122418	CCDC141	Down_in_Vehicle_Day4
	174.826	1.63447	0.341781	4.7822	1.73384e-06	9.33646e-06	TRIM36	Up_in_Vehicle_Day1					17.1655	-3.09011	0.868732	-3.55704	0.00037506	0.004248	LOC701772	Down_in_Vehicle_Day4
	25.8041	1.63419	0.542303	3.01343	0.00258315	0.00711377	TRNAN-GUU	Up_in_Vehicle_Day1					9.35968	-3.09246	1.04431	-2.96126	0.00306386	0.0229748	C3H21orf58	Down_in_Vehicle_Day4
	25249.3	1.63274	0.220389	7.40845	1.27787e-13	2.07776e-12	XPO6	Up_in_Vehicle_Day1					398.287	-3.10013	0.39041	-7.94071	2.01025e-15	2.71023e-13	TECTA	Down_in_Vehicle_Day4
	44.1183	1.63216	0.569862	2.86413	0.00418156	0.0109092	LOC106996333	Up_in_Vehicle_Day1					30.7508	-3.10121	0.66725	-4.64774	3.35584e-06	7.73623e-05	LOC107000324	Down_in_Vehicle_Day4
	21.2404	1.6321	0.480644	3.39565	0.000684661	0.00215128	UPK3B	Up_in_Vehicle_Day1					14.5517	-3.10137	0.7867	-3.94225	8.07195e-05	0.00117148	LOC707007	Down_in_Vehicle_Day4
	57.3598	1.63185	0.483964	3.37184	0.000746679	0.0023267	LOC114678403	Up_in_Vehicle_Day1					210.431	-3.10245	0.337013	-9.20575	3.39294e-20	7.9914e-18	MAMU-DOA	Down_in_Vehicle_Day4
	23.3817	1.63113	0.500264	3.26054	0.00111202	0.00333763	LOC114673318	Up_in_Vehicle_Day1					365.976	-3.10404	0.30877	-10.0529	8.91941e-24	2.85845e-21	PADI2	Down_in_Vehicle_Day4
	3163.18	1.62939	0.19758	8.24677	1.62733e-16	3.95888e-15	TFE3	Up_in_Vehicle_Day1					642.66	-3.10492	0.606016	-5.1235	2.99921e-07	9.16117e-06	SLC43A1	Down_in_Vehicle_Day4
	32.0191	1.62886	0.448296	3.63346	0.000279648	0.000964181	RAB20	Up_in_Vehicle_Day1					34.4195	-3.10948	0.789345	-3.93932	8.17138e-05	0.00118415	LOC106992761	Down_in_Vehicle_Day4
	127.191	1.6281	0.352944	4.61292	3.97051e-06	2.00999e-05	ZNF708	Up_in_Vehicle_Day1					28.6488	-3.11436	0.556427	-5.59706	2.18014e-08	8.84223e-07	LOC114677719	Down_in_Vehicle_Day4
	71.0444	1.6273	0.36465	4.46265	8.09539e-06	3.86715e-05	ARHGAP23	Up_in_Vehicle_Day1					40.2663	-3.11474	0.592567	-5.25635	1.46939e-07	4.84403e-06	HBA1	Down_in_Vehicle_Day4
	18.8929	1.62694	0.515308	3.15722	0.00159282	0.00459854	CEP170B	Up_in_Vehicle_Day1					14.6195	-3.12295	0.995524	-3.13699	0.00170689	0.0143726	NETO2	Down_in_Vehicle_Day4
	258.348	1.62678	0.249063	6.5316	6.50714e-11	7.19803e-10	LOC106992695	Up_in_Vehicle_Day1					24.2333	-3.13082	0.890498	-3.51581	0.000438421	0.00482548	SLC6A16	Down_in_Vehicle_Day4
	795.855	1.62485	0.27276	5.95708	2.56786e-09	2.25084e-08	SRC	Up_in_Vehicle_Day1					153224	-3.13414	0.291999	-10.7334	7.09445e-27	2.8304e-24	LOC114679282	Down_in_Vehicle_Day4
	307.89	1.62452	0.202409	8.02594	1.00754e-15	2.21521e-14	PRDX5	Up_in_Vehicle_Day1					14.6785	-3.13557	0.646566	-4.84957	1.2373e-06	3.26423e-05	TMEM213	Down_in_Vehicle_Day4
	38.7394	1.62414	0.480934	3.37705	0.000732669	0.0022875	RAMP1	Up_in_Vehicle_Day1					43.3575	-3.1387	0.659376	-4.7601	1.93499e-06	4.80039e-05	LOC701240	Down_in_Vehicle_Day4
	6006.58	1.62236	0.227225	7.1399	9.3401e-13	1.33723e-11	DUSP1	Up_in_Vehicle_Day1					2025.44	-3.17525	0.335268	-9.47079	2.77727e-21	7.1438e-19	LOC701504	Down_in_Vehicle_Day4
	1114.76	1.62198	0.208891	7.7647	8.18371e-15	1.56257e-13	LOC114675015	Up_in_Vehicle_Day1					7.44962	-3.18024	1.03844	-3.06251	0.00219492	0.0177134	LOC114677122	Down_in_Vehicle_Day4
	3223.63	1.6218	0.242418	6.69008	2.23048e-11	2.6558e-10	IL13RA1	Up_in_Vehicle_Day1					83.4721	-3.18318	0.483658	-6.58146	4.65841e-11	3.3854e-09	CD72	Down_in_Vehicle_Day4
	6690.8	1.62157	0.21258	7.62801	2.38404e-14	4.31151e-13	RASSF2	Up_in_Vehicle_Day1					35.1299	-3.18515	0.666466	-4.77916	1.76027e-06	4.44593e-05	LOC114670688	Down_in_Vehicle_Day4
	256.23	1.62156	0.246327	6.58297	4.61144e-11	5.22158e-10	LOC114677501	Up_in_Vehicle_Day1					431.605	-3.18853	0.38624	-8.25532	1.515e-16	2.29587e-14	ERMAP	Down_in_Vehicle_Day4
	7859.77	1.62137	0.165662	9.78721	1.27768e-22	6.58419e-21	ARPC1B	Up_in_Vehicle_Day1					14.122	-3.19292	0.868134	-3.67791	0.000235156	0.00288578	CRIP3	Down_in_Vehicle_Day4
	57.5632	1.62029	0.386264	4.19477	2.73149e-05	0.00011759	LOC114670346	Up_in_Vehicle_Day1					1931.98	-3.19514	0.568133	-5.62392	1.86668e-08	7.74772e-07	RANBP10	Down_in_Vehicle_Day4
	164.866	1.62012	0.325805	4.97267	6.60382e-07	3.87497e-06	PDCD5	Up_in_Vehicle_Day1					8.41481	-3.19555	1.06372	-3.00412	0.0026635	0.0206132	ASPDH	Down_in_Vehicle_Day4
	27.5131	1.61999	0.497234	3.258	0.00112202	0.00336237	BVES	Up_in_Vehicle_Day1					8.47806	-3.20857	0.961203	-3.33807	0.000843618	0.00822538	LOC711961	Down_in_Vehicle_Day4
	306.223	1.61953	0.346527	4.67362	2.95938e-06	1.53994e-05	EHD3	Up_in_Vehicle_Day1					37.8708	-3.21099	0.576403	-5.57075	2.53647e-08	1.00989e-06	SYNJ2	Down_in_Vehicle_Day4
	2328.65	1.61877	0.1745	9.27659	1.74982e-20	7.10681e-19	TM6SF1	Up_in_Vehicle_Day1					26.6505	-3.21582	0.720869	-4.46103	8.15663e-06	0.000168556	C8H8orf88	Down_in_Vehicle_Day4
	168.228	1.61862	0.294124	5.50318	3.73e-08	2.71569e-07	SEZ6	Up_in_Vehicle_Day1					28.5717	-3.21732	0.620282	-5.18687	2.13859e-07	6.75402e-06	HCN2	Down_in_Vehicle_Day4
	215.606	1.61797	0.239573	6.75353	1.44294e-11	1.76636e-10	HYAL2	Up_in_Vehicle_Day1					15.802	-3.21752	0.948237	-3.39316	0.000690913	0.00699827	SLCO2A1	Down_in_Vehicle_Day4
	71.9095	1.61782	0.433746	3.72988	0.000191568	0.000686039	NT5M	Up_in_Vehicle_Day1					13.5907	-3.22189	0.822779	-3.91587	9.00795e-05	0.00128914	LOC720935	Down_in_Vehicle_Day4
	925.005	1.61754	0.205531	7.87003	3.54558e-15	7.1697e-14	CD58	Up_in_Vehicle_Day1					6.39176	-3.22834	1.04821	-3.07986	0.00207096	0.0168759	LOC114670975	Down_in_Vehicle_Day4
	1236.68	1.6174	0.177798	9.09683	9.30054e-20	3.47546e-18	CASP7	Up_in_Vehicle_Day1					173.49	-3.23021	0.995648	-3.24433	0.00117727	0.0107193	THBS4	Down_in_Vehicle_Day4
	1659.2	1.61585	0.176803	9.13927	6.28766e-20	2.40588e-18	PPP1R35	Up_in_Vehicle_Day1					7.31191	-3.23531	1.04703	-3.08999	0.00200161	0.0164203	LOC697943	Down_in_Vehicle_Day4
	8.66291	1.61566	0.713003	2.26599	0.0234518	0.0494318	LOC114672616	Up_in_Vehicle_Day1					20.3972	-3.25654	0.711098	-4.57959	4.65884e-06	0.000103613	LOC114673302	Down_in_Vehicle_Day4
	14.9805	1.61529	0.619012	2.60946	0.00906843	0.0216923	MIR30C-1	Up_in_Vehicle_Day1					1783.05	-3.25808	0.651603	-5.0001	5.7301e-07	1.6449e-05	SLFN14	Down_in_Vehicle_Day4
	24.6589	1.61366	0.523593	3.08191	0.0020568	0.00580432	LOC114676335	Up_in_Vehicle_Day1					469.656	-3.25818	0.802357	-4.06076	4.89131e-05	0.000766188	FN3K	Down_in_Vehicle_Day4
	311.186	1.61021	0.207311	7.76709	8.03094e-15	1.53646e-13	LOC706608	Up_in_Vehicle_Day1					10.2171	-3.27402	1.11393	-2.93916	0.00329102	0.0242595	EPHB1	Down_in_Vehicle_Day4
	3493.17	1.60775	0.249648	6.44008	1.19414e-10	1.26824e-09	HIF1A	Up_in_Vehicle_Day1					2377.32	-3.27936	0.758238	-4.32498	1.52548e-05	0.000285648	ACSM3	Down_in_Vehicle_Day4
	70.6	1.60769	0.3863	4.16178	3.1578e-05	0.000134046	LOC106998979	Up_in_Vehicle_Day1					205.997	-3.28454	0.479006	-6.857	7.03237e-12	6.02964e-10	CD22	Down_in_Vehicle_Day4
	768.418	1.60728	0.244068	6.58537	4.53762e-11	5.14406e-10	SLC22A15	Up_in_Vehicle_Day1					7.80737	-3.29805	1.13644	-2.90209	0.00370684	0.0267004	ZP3	Down_in_Vehicle_Day4
	3972.16	1.60708	0.205034	7.83812	4.57347e-15	9.04782e-14	MVP	Up_in_Vehicle_Day1					10.6037	-3.30459	0.827416	-3.99386	6.50055e-05	0.000969331	TP63	Down_in_Vehicle_Day4
	16.7159	1.60703	0.62321	2.57863	0.00991937	0.0234429	LOC114670964	Up_in_Vehicle_Day1					9.31821	-3.30471	0.963931	-3.42837	0.000607221	0.00634111	LOC114674668	Down_in_Vehicle_Day4
	59.877	1.60669	0.325981	4.92878	8.27443e-07	4.7763e-06	C20H16orf86	Up_in_Vehicle_Day1					49.6595	-3.30811	0.646331	-5.11829	3.08322e-07	9.38182e-06	LOC106992425	Down_in_Vehicle_Day4
	2059.97	1.60579	0.201216	7.98044	1.45807e-15	3.11956e-14	PRKAB1	Up_in_Vehicle_Day1					27.4122	-3.31782	0.744826	-4.4545	8.40903e-06	0.000172642	GPC4	Down_in_Vehicle_Day4
	25.2907	1.60575	0.507866	3.16176	0.0015682	0.00453978	LOC106994396	Up_in_Vehicle_Day1					26.8038	-3.31791	0.681973	-4.86517	1.14361e-06	3.04999e-05	TNFRSF13B	Down_in_Vehicle_Day4
	33.6911	1.60501	0.461269	3.47955	0.00050225	0.00162968	PEX11G	Up_in_Vehicle_Day1					7500.86	-3.32636	0.523778	-6.35072	2.14313e-10	1.4202e-08	FECH	Down_in_Vehicle_Day4
	417.047	1.60465	0.300806	5.3345	9.58069e-08	6.53834e-07	LOC107000463	Up_in_Vehicle_Day1					40.396	-3.33005	0.784832	-4.243	2.20549e-05	0.000390889	BEND5	Down_in_Vehicle_Day4
	266.699	1.60375	0.344511	4.65516	3.2373e-06	1.67501e-05	SHC2	Up_in_Vehicle_Day1					18.8859	-3.3324	0.885841	-3.76185	0.000168662	0.00219516	LOC721043	Down_in_Vehicle_Day4
	71.5518	1.60148	0.350032	4.57523	4.75697e-06	2.37477e-05	LOC106999684	Up_in_Vehicle_Day1					7.32333	-3.33524	1.20061	-2.77796	0.00547008	0.036151	LOC114673583	Down_in_Vehicle_Day4
	3744.7	1.60044	0.210954	7.58669	3.2818e-14	5.83059e-13	ARHGAP27	Up_in_Vehicle_Day1					4.31744	-3.3412	1.21065	-2.75984	0.00578305	0.0376592	TRNAR-UCG_3	Down_in_Vehicle_Day4
	598.402	1.60018	0.178378	8.9707	2.94627e-19	1.03254e-17	KYNU	Up_in_Vehicle_Day1					6.57963	-3.34751	1.21692	-2.7508	0.00594502	0.038445	LOC106998445	Down_in_Vehicle_Day4
	702.295	1.59987	0.197066	8.11843	4.72244e-16	1.07517e-14	GALC	Up_in_Vehicle_Day1					23.9971	-3.35184	0.953979	-3.51353	0.000442187	0.00485363	MIPOL1	Down_in_Vehicle_Day4
	1330.15	1.59933	0.146641	10.9064	1.07418e-27	9.85264e-26	CD63	Up_in_Vehicle_Day1					6.62343	-3.35273	0.998358	-3.35825	0.000784384	0.00776008	LOC114679703	Down_in_Vehicle_Day4
	438.12	1.59892	0.264126	6.05363	1.41618e-09	1.29709e-08	EPB41L3	Up_in_Vehicle_Day1					36.372	-3.35323	0.643089	-5.21425	1.84567e-07	5.88597e-06	LOC114670550	Down_in_Vehicle_Day4
	6416.47	1.59733	0.167821	9.51806	1.76434e-21	8.03384e-20	GLIPR2	Up_in_Vehicle_Day1					16.8657	-3.36169	0.930147	-3.61414	0.000301343	0.00355519	VWCE	Down_in_Vehicle_Day4
	2353.85	1.59693	0.242346	6.58947	4.414e-11	5.00985e-10	SH3BP5	Up_in_Vehicle_Day1					373.958	-3.36317	0.62926	-5.34465	9.05933e-08	3.14009e-06	AFF3	Down_in_Vehicle_Day4
	155.703	1.59644	0.337738	4.72686	2.28022e-06	1.20585e-05	LOC114670921	Up_in_Vehicle_Day1					4.59575	-3.36359	1.22894	-2.73699	0.00620048	0.0395347	ZNF788P	Down_in_Vehicle_Day4
	267.075	1.59464	0.234759	6.79267	1.10076e-11	1.37201e-10	LOC114671026	Up_in_Vehicle_Day1					43.3833	-3.36835	0.532621	-6.3241	2.54707e-10	1.64332e-08	PLA2G2D	Down_in_Vehicle_Day4
	463.936	1.59417	0.202657	7.86637	3.6508e-15	7.36694e-14	LOC106992874	Up_in_Vehicle_Day1					103.005	-3.36845	0.466496	-7.22076	5.16973e-13	5.07854e-11	CD40	Down_in_Vehicle_Day4
	583.211	1.59412	0.288907	5.51776	3.43349e-08	2.51221e-07	CDRT15L2	Up_in_Vehicle_Day1					8.75559	-3.38108	1.10904	-3.04866	0.00229865	0.0183713	PROC	Down_in_Vehicle_Day4
	2198.33	1.59358	0.251849	6.32752	2.49137e-10	2.53598e-09	ST3GAL4	Up_in_Vehicle_Day1					123.896	-3.38148	0.548927	-6.16016	7.26703e-10	4.19065e-08	LOC114679482	Down_in_Vehicle_Day4
	3540.41	1.59331	0.222108	7.1736	7.30509e-13	1.06737e-11	FAM49A	Up_in_Vehicle_Day1					25.6999	-3.38961	0.838725	-4.04138	5.31365e-05	0.000819862	DENND2A	Down_in_Vehicle_Day4
	274.773	1.59329	0.204475	7.79208	6.59154e-15	1.27379e-13	BCKDHA	Up_in_Vehicle_Day1					107.376	-3.39145	1.01702	-3.33467	0.000853992	0.00829756	NFASC	Down_in_Vehicle_Day4
	119.113	1.59323	0.269745	5.90641	3.49634e-09	2.99887e-08	VSIG4	Up_in_Vehicle_Day1					11.7091	-3.39306	1.00257	-3.38438	0.000713398	0.00717398	LOC713272	Down_in_Vehicle_Day4
	121.299	1.59213	0.343613	4.63348	3.59565e-06	1.8376e-05	RGL1	Up_in_Vehicle_Day1					1660.71	-3.40069	0.220268	-15.4389	8.96208e-54	2.19e-50	CD1C	Down_in_Vehicle_Day4
	14.9115	1.59168	0.63431	2.50931	0.0120968	0.0278788	LOC114673070	Up_in_Vehicle_Day1					467.974	-3.40078	0.770468	-4.41391	1.01519e-05	0.000202304	CD79B	Down_in_Vehicle_Day4
	328.584	1.59162	0.276854	5.74896	8.97919e-09	7.22026e-08	SLC26A6	Up_in_Vehicle_Day1					9.78165	-3.40809	1.05297	-3.23664	0.00120945	0.0109562	RNF182	Down_in_Vehicle_Day4
	1967.64	1.59035	0.285724	5.56605	2.60576e-08	1.94746e-07	SERPINE2	Up_in_Vehicle_Day1					3.40454	-3.41179	1.28946	-2.6459	0.00814745	0.0487674	LOC114671796	Down_in_Vehicle_Day4
	201.488	1.58948	0.247728	6.41624	1.39684e-10	1.47128e-09	HCRTR1	Up_in_Vehicle_Day1					118.28	-3.42933	0.897035	-3.82296	0.000131859	0.00178635	RAB3IL1	Down_in_Vehicle_Day4
	3750.3	1.58937	0.209959	7.56992	3.73451e-14	6.58001e-13	LOC719250	Up_in_Vehicle_Day1					8.00685	-3.42985	0.999389	-3.43194	0.000599271	0.0062809	RASSF6	Down_in_Vehicle_Day4
	27.3316	1.58934	0.48009	3.31051	0.000931253	0.00284587	LOC722784	Up_in_Vehicle_Day1					5.06254	-3.4363	1.28469	-2.67481	0.00747717	0.045593	LOC114672807	Down_in_Vehicle_Day4
	338.669	1.58818	0.23049	6.89045	5.56175e-12	7.20397e-11	DHX34	Up_in_Vehicle_Day1					31.2654	-3.44576	0.740161	-4.65541	3.23329e-06	7.48018e-05	ZNF423	Down_in_Vehicle_Day4
	20.9352	1.58809	0.574142	2.76603	0.00567428	0.0143202	LOC106993963	Up_in_Vehicle_Day1					13.8352	-3.44709	0.830264	-4.1518	3.29877e-05	0.000548364	ZNF229	Down_in_Vehicle_Day4
	4252.46	1.58735	0.155206	10.2274	1.49507e-24	9.45894e-23	ARPC5	Up_in_Vehicle_Day1					831.005	-3.45373	0.687073	-5.02673	4.98914e-07	1.46007e-05	ZSCAN12	Down_in_Vehicle_Day4
	64.1293	1.58728	0.37583	4.2234	2.40647e-05	0.000104822	C16H17orf107	Up_in_Vehicle_Day1					3739.51	-3.45615	0.569189	-6.07207	1.26273e-09	6.89529e-08	BPGM	Down_in_Vehicle_Day4
	1185	1.58687	0.174179	9.11053	8.19818e-20	3.09978e-18	PSMB3	Up_in_Vehicle_Day1					6.33837	-3.4617	1.17486	-2.94647	0.00321428	0.0238425	FAM149A	Down_in_Vehicle_Day4
	2517.86	1.58626	0.253406	6.25976	3.8557e-10	3.81195e-09	ERO1A	Up_in_Vehicle_Day1					90.0066	-3.47275	0.535507	-6.48498	8.87453e-11	6.30866e-09	LOC106998109	Down_in_Vehicle_Day4
	972.246	1.58571	0.291362	5.4424	5.25671e-08	3.75311e-07	NAV1	Up_in_Vehicle_Day1					50.5312	-3.48584	0.627929	-5.55133	2.83502e-08	1.1219e-06	ADD2	Down_in_Vehicle_Day4
	13658	1.58559	0.204829	7.74107	9.85855e-15	1.86379e-13	PXN	Up_in_Vehicle_Day1					12.3573	-3.48935	0.941448	-3.70637	0.000210251	0.00264491	LOC106998265	Down_in_Vehicle_Day4
	17.0873	1.5851	0.577265	2.74587	0.00603503	0.0151286	NOXRED1	Up_in_Vehicle_Day1					5.53171	-3.51068	1.25686	-2.79321	0.00521881	0.0348914	LOC100430294	Down_in_Vehicle_Day4
	1724.15	1.58445	0.239024	6.62883	3.3836e-11	3.89717e-10	LOC114679437	Up_in_Vehicle_Day1					6.0156	-3.5298	1.30632	-2.70209	0.00689054	0.0428309	RNASE10	Down_in_Vehicle_Day4
	2320.99	1.58402	0.198916	7.96323	1.67608e-15	3.5464e-14	DBNL	Up_in_Vehicle_Day1					9.33394	-3.52992	1.03927	-3.39653	0.000682453	0.00693426	OR1C1	Down_in_Vehicle_Day4
	313.636	1.5836	0.243552	6.50208	7.92158e-11	8.65774e-10	ZNF821	Up_in_Vehicle_Day1					40.7235	-3.53668	0.554147	-6.3822	1.74561e-10	1.16866e-08	LOC114670228	Down_in_Vehicle_Day4
	1453.25	1.5834	0.157285	10.067	7.72664e-24	4.55753e-22	HELB	Up_in_Vehicle_Day1					6.62814	-3.53705	1.19537	-2.95897	0.00308671	0.0231019	HBZ	Down_in_Vehicle_Day4
	534.461	1.583	0.304435	5.19981	1.99491e-07	1.27784e-06	JDP2	Up_in_Vehicle_Day1					6.58997	-3.54599	1.03837	-3.41495	0.000637943	0.00657068	ANGPTL4	Down_in_Vehicle_Day4
	1688.34	1.58294	0.262465	6.03104	1.62905e-09	1.47446e-08	GPR65	Up_in_Vehicle_Day1					12.8387	-3.55333	1.013	-3.50772	0.000451959	0.0049387	LOC709286	Down_in_Vehicle_Day4
	1153.55	1.58133	0.341783	4.6267	3.71541e-06	1.89427e-05	ITGB5	Up_in_Vehicle_Day1					6.77454	-3.55589	1.11715	-3.183	0.00145756	0.0127205	LOC114673479	Down_in_Vehicle_Day4
	100.112	1.57983	0.510976	3.0918	0.00198948	0.00563261	TGM2	Up_in_Vehicle_Day1					12820	-3.56324	0.371921	-9.58064	9.64492e-22	2.58286e-19	ISCA1	Down_in_Vehicle_Day4
	2658.75	1.57929	0.205707	7.67738	1.62381e-14	2.99025e-13	PLEKHB2	Up_in_Vehicle_Day1					6.02677	-3.58093	1.09681	-3.26485	0.00109523	0.010128	LOC114679618	Down_in_Vehicle_Day4
	50.3571	1.57884	0.521464	3.02771	0.00246417	0.00682533	MSRB3	Up_in_Vehicle_Day1					97.7339	-3.58316	0.510005	-7.02573	2.12943e-12	1.9823e-10	LOC114680290	Down_in_Vehicle_Day4
	3722.69	1.57825	0.171344	9.21096	3.23231e-20	1.28288e-18	USP17L4	Up_in_Vehicle_Day1					4.44796	-3.59904	1.32347	-2.71939	0.00654019	0.0412034	PIWIL1	Down_in_Vehicle_Day4
	191.745	1.57804	0.332043	4.75252	2.00897e-06	1.07244e-05	LOC114676209	Up_in_Vehicle_Day1					47.3344	-3.60354	0.526118	-6.84929	7.42152e-12	6.28066e-10	GAPT	Down_in_Vehicle_Day4
	1365.74	1.57803	0.230144	6.8567	7.04674e-12	8.98775e-11	MFSD14B	Up_in_Vehicle_Day1					42.2157	-3.61132	1.1972	-3.01648	0.00255724	0.0199488	LOC107000924	Down_in_Vehicle_Day4
	2810.38	1.5768	0.148783	10.598	3.04558e-26	2.36372e-24	PTPN12	Up_in_Vehicle_Day1					4.55102	-3.61183	1.35235	-2.67078	0.00756742	0.0459096	LOC106992878	Down_in_Vehicle_Day4
	34.3163	1.57665	0.538388	2.92846	0.00340642	0.00909487	CD70	Up_in_Vehicle_Day1					258.678	-3.61395	0.678403	-5.32715	9.97673e-08	3.40375e-06	SLC6A9	Down_in_Vehicle_Day4
	38.2228	1.57664	0.579515	2.72063	0.00651585	0.0161841	OSCAR	Up_in_Vehicle_Day1					21.4874	-3.61552	0.821708	-4.4	1.08251e-05	0.000212257	CD163L1	Down_in_Vehicle_Day4
	40.5672	1.57583	0.484523	3.25234	0.00114459	0.00342146	LOC114671339	Up_in_Vehicle_Day1					10.6608	-3.61804	1.0564	-3.42489	0.000615056	0.00639432	ILDR1	Down_in_Vehicle_Day4
	69.2979	1.57569	0.30342	5.19309	2.06828e-07	1.32075e-06	SHROOM4	Up_in_Vehicle_Day1					4900.01	-3.62041	0.713141	-5.07671	3.8403e-07	1.14792e-05	LOC722130	Down_in_Vehicle_Day4
	214.797	1.57549	0.270688	5.82032	5.8736e-09	4.85332e-08	MPZ	Up_in_Vehicle_Day1					6.41498	-3.62958	1.28608	-2.8222	0.00476956	0.0325673	LOC114676112	Down_in_Vehicle_Day4
	3787.6	1.57469	0.185854	8.47271	2.39755e-17	6.51005e-16	ZBTB7B	Up_in_Vehicle_Day1					10.6322	-3.65381	1.00181	-3.64722	0.000265096	0.0031911	IGF2BP1	Down_in_Vehicle_Day4
	2317.76	1.57461	0.222886	7.06462	1.61054e-12	2.22917e-11	TRAFD1	Up_in_Vehicle_Day1					11.0441	-3.65518	1.11063	-3.29109	0.000998017	0.00939347	LOC709274	Down_in_Vehicle_Day4
	773.357	1.57429	0.192501	8.17813	2.88289e-16	6.77342e-15	SLC25A40	Up_in_Vehicle_Day1					14.4104	-3.67511	0.888871	-4.13459	3.55595e-05	0.000583181	LOC114672509	Down_in_Vehicle_Day4
	25.5345	1.57252	0.565207	2.7822	0.0053992	0.0136926	LOC114676359	Up_in_Vehicle_Day1					1075.65	-3.67576	0.655568	-5.60698	2.05884e-08	8.4733e-07	NOSTRIN	Down_in_Vehicle_Day4
	237.25	1.57246	0.262449	5.99148	2.07939e-09	1.85491e-08	CAMK1	Up_in_Vehicle_Day1					32.8197	-3.67842	0.611662	-6.01381	1.81218e-09	9.54886e-08	LOC114677673	Down_in_Vehicle_Day4
	13915.5	1.57159	0.20136	7.80486	5.95696e-15	1.15816e-13	GAPDH	Up_in_Vehicle_Day1					11.7636	-3.68197	1.04201	-3.53353	0.000410053	0.00458064	RPE65	Down_in_Vehicle_Day4
	701.005	1.57156	0.316115	4.9715	6.64379e-07	3.89365e-06	MILR1	Up_in_Vehicle_Day1					14.7025	-3.68536	1.07111	-3.44069	0.00058023	0.00610819	LOC114679728	Down_in_Vehicle_Day4
	17432.7	1.57095	0.267935	5.86318	4.54075e-09	3.82789e-08	TUBB1	Up_in_Vehicle_Day1					230.092	-3.68549	0.734195	-5.01977	5.17331e-07	1.5072e-05	POU2AF1	Down_in_Vehicle_Day4
	1153.81	1.57013	0.238193	6.59183	4.34447e-11	4.93385e-10	TNFRSF10A	Up_in_Vehicle_Day1					6.88301	-3.68789	1.21549	-3.03407	0.00241279	0.0190885	LOC114674502	Down_in_Vehicle_Day4
	217.484	1.57013	0.247528	6.34323	2.24992e-10	2.30277e-09	ZNF615	Up_in_Vehicle_Day1					18.3368	-3.68855	0.912856	-4.04067	5.32982e-05	0.000820872	NAPSA	Down_in_Vehicle_Day4
	232.284	1.57009	0.318698	4.92657	8.36867e-07	4.82633e-06	LOC106998186	Up_in_Vehicle_Day1					418.119	-3.70968	0.430343	-8.62028	6.67907e-18	1.23178e-15	LOC114679691	Down_in_Vehicle_Day4
	127.931	1.56999	0.23934	6.55964	5.39385e-11	6.05387e-10	CRELD2	Up_in_Vehicle_Day1					14.1495	-3.71065	0.778985	-4.76344	1.90316e-06	4.73654e-05	MET	Down_in_Vehicle_Day4
	714.359	1.56956	0.204155	7.68805	1.49393e-14	2.78045e-13	LOC106993027	Up_in_Vehicle_Day1					31.5954	-3.72245	0.703006	-5.29505	1.18984e-07	3.97515e-06	NUPR1	Down_in_Vehicle_Day4
	3952.61	1.5692	0.19123	8.2058	2.29055e-16	5.46143e-15	AGK	Up_in_Vehicle_Day1					551.006	-3.72311	0.396685	-9.38556	6.25804e-21	1.52923e-18	CENPV	Down_in_Vehicle_Day4
	928.729	1.56845	0.225647	6.95091	3.62945e-12	4.80833e-11	IER5	Up_in_Vehicle_Day1					49.1419	-3.72459	0.517735	-7.19401	6.2914e-13	6.11894e-11	LOC114671201	Down_in_Vehicle_Day4
	10478.8	1.56773	0.221522	7.07709	1.47212e-12	2.0539e-11	IQSEC1	Up_in_Vehicle_Day1					41.158	-3.72607	0.59236	-6.29021	3.1704e-10	1.99287e-08	ENC1	Down_in_Vehicle_Day4
	6338	1.56762	0.195816	8.00556	1.18928e-15	2.5732e-14	PIK3AP1	Up_in_Vehicle_Day1					7.17427	-3.73444	1.03444	-3.6101	0.000306079	0.00359804	ACADL	Down_in_Vehicle_Day4
	39.0707	1.56755	0.409889	3.82432	0.000131135	0.000486487	HMGN5	Up_in_Vehicle_Day1					602.162	-3.74048	0.323372	-11.5671	6.04944e-31	3.28501e-28	LOC114674996	Down_in_Vehicle_Day4
	32.9254	1.56649	0.484343	3.23425	0.00121962	0.00362258	LOC114678633	Up_in_Vehicle_Day1					8.06205	-3.74495	0.938455	-3.99055	6.59204e-05	0.000982223	LOC721083	Down_in_Vehicle_Day4
	795.04	1.56631	0.208962	7.49569	6.59529e-14	1.11492e-12	MIER2	Up_in_Vehicle_Day1					32.8117	-3.7483	0.702297	-5.33721	9.43883e-08	3.23719e-06	CDC25C	Down_in_Vehicle_Day4
	55.1059	1.56565	0.520228	3.00954	0.00261642	0.00719609	PTPRK	Up_in_Vehicle_Day1					5.92696	-3.74916	1.32212	-2.83572	0.00457225	0.0314839	ZNF391	Down_in_Vehicle_Day4
	22.6218	1.56564	0.665813	2.35147	0.0186992	0.0406849	KIAA1211L	Up_in_Vehicle_Day1					172.686	-3.76884	0.389082	-9.6865	3.44121e-22	9.7496e-20	LOC114679993	Down_in_Vehicle_Day4
	1808.67	1.5649	0.21288	7.3511	1.96584e-13	3.11531e-12	AP5B1	Up_in_Vehicle_Day1					2350.9	-3.77824	0.586598	-6.44093	1.18745e-10	8.32026e-09	LOC711872	Down_in_Vehicle_Day4
	3257.92	1.56359	0.197707	7.90859	2.6032e-15	5.33155e-14	ATP6V0A1	Up_in_Vehicle_Day1					5.12329	-3.77983	1.26455	-2.98907	0.00279832	0.0214024	LOC106996779	Down_in_Vehicle_Day4
	192.638	1.56341	0.251264	6.22217	4.90328e-10	4.77379e-09	LOC705001	Up_in_Vehicle_Day1					6.42843	-3.78966	1.26459	-2.99675	0.00272877	0.0209771	LOC720890	Down_in_Vehicle_Day4
	5486.28	1.56297	0.201267	7.76566	8.12214e-15	1.55236e-13	GPSM3	Up_in_Vehicle_Day1					574.771	-3.79491	0.669084	-5.6718	1.41307e-08	6.07125e-07	HDAC11	Down_in_Vehicle_Day4
	514.331	1.56237	0.359056	4.35131	1.35327e-05	6.18408e-05	MYLK	Up_in_Vehicle_Day1					916.408	-3.8016	0.621612	-6.11571	9.61301e-10	5.4157e-08	CD79A	Down_in_Vehicle_Day4
	3273.89	1.56204	0.270131	5.78254	7.35821e-09	5.99477e-08	PLXNB2	Up_in_Vehicle_Day1					1614.42	-3.81014	0.569073	-6.69533	2.15184e-11	1.65615e-09	TBCEL	Down_in_Vehicle_Day4
	181.031	1.5618	0.288713	5.40953	6.31914e-08	4.45033e-07	LRRC75A	Up_in_Vehicle_Day1					158.699	-3.81636	0.427837	-8.92013	4.65747e-19	1.01165e-16	BLK	Down_in_Vehicle_Day4
	113.019	1.56086	0.300189	5.19961	1.99708e-07	1.27861e-06	LOC700862	Up_in_Vehicle_Day1					171.83	-3.81722	0.401738	-9.50176	2.06376e-21	5.37925e-19	BCL11A	Down_in_Vehicle_Day4
	246.58	1.56059	0.227291	6.86603	6.60123e-12	8.47025e-11	CCDC57	Up_in_Vehicle_Day1					184.882	-3.82283	0.338484	-11.294	1.40503e-29	6.69927e-27	LOC713060	Down_in_Vehicle_Day4
	2540.76	1.56042	0.239781	6.50769	7.63156e-11	8.37418e-10	TEP1	Up_in_Vehicle_Day1					11.8445	-3.82353	1.1604	-3.29502	0.000984157	0.00928089	LOC709703	Down_in_Vehicle_Day4
	3071.05	1.55929	0.165279	9.43429	3.93664e-21	1.70351e-19	SH3GLB1	Up_in_Vehicle_Day1					5.88123	-3.82405	1.33452	-2.86549	0.00416365	0.0291217	LOC106993887	Down_in_Vehicle_Day4
	3707.91	1.55728	0.189637	8.21189	2.17734e-16	5.20444e-15	HDAC4	Up_in_Vehicle_Day1					154.178	-3.83611	0.38665	-9.92141	3.35971e-23	9.95135e-21	LOC114670658	Down_in_Vehicle_Day4
	1325.18	1.55637	0.178997	8.69495	3.4697e-18	1.05746e-16	ASAH1	Up_in_Vehicle_Day1					23.9605	-3.83927	0.799655	-4.80116	1.5775e-06	4.04175e-05	PHKA1	Down_in_Vehicle_Day4
	2130.41	1.55615	0.195302	7.96791	1.61384e-15	3.43366e-14	PLA2G4B	Up_in_Vehicle_Day1					26.6237	-3.83985	0.777043	-4.94162	7.74779e-07	2.13627e-05	GNG14	Down_in_Vehicle_Day4
	833.897	1.55573	0.210458	7.39213	1.44493e-13	2.3316e-12	JMJD7	Up_in_Vehicle_Day1					997.886	-3.84543	0.295907	-12.9954	1.29905e-38	1.05813e-35	LOC720839	Down_in_Vehicle_Day4
	1037.02	1.55565	0.216169	7.19646	6.17948e-13	9.11937e-12	ADAM15	Up_in_Vehicle_Day1					21.9161	-3.8482	0.613719	-6.27029	3.60385e-10	2.23656e-08	LOC107000579	Down_in_Vehicle_Day4
	1394.31	1.55513	0.197863	7.85959	3.85402e-15	7.73628e-14	DGAT1	Up_in_Vehicle_Day1					462.548	-3.86325	0.382723	-10.0941	5.86694e-24	2.01215e-21	LOC106992418	Down_in_Vehicle_Day4
	129.717	1.5547	0.398197	3.90434	9.44818e-05	0.000362533	CCDC153	Up_in_Vehicle_Day1					83.5558	-3.8641	0.600003	-6.44014	1.19365e-10	8.33377e-09	LOC710905	Down_in_Vehicle_Day4
	208.636	1.55458	0.373121	4.16642	3.09417e-05	0.000131677	LOC114675568	Up_in_Vehicle_Day1					957.993	-3.87605	0.584342	-6.63318	3.28524e-11	2.46066e-09	E2F2	Down_in_Vehicle_Day4
	1406.01	1.55443	0.211687	7.34308	2.08732e-13	3.29062e-12	SC5D	Up_in_Vehicle_Day1					4.39605	-3.87785	1.29936	-2.98442	0.00284117	0.0216538	FZD7	Down_in_Vehicle_Day4
	43.3532	1.55409	0.473373	3.28302	0.00102702	0.00310388	LOC106999213	Up_in_Vehicle_Day1					31.8575	-3.88192	0.874321	-4.43993	8.99902e-06	0.000183061	MYO7A	Down_in_Vehicle_Day4
	37.7543	1.55381	0.633315	2.45345	0.0141493	0.0319597	LOC114678298	Up_in_Vehicle_Day1					3877.37	-3.89506	0.281909	-13.8167	2.0208e-43	1.97523e-40	SPECC1	Down_in_Vehicle_Day4
	227.752	1.5535	0.301013	5.16093	2.45729e-07	1.54447e-06	TRAPPC5	Up_in_Vehicle_Day1					6.28536	-3.90235	1.1913	-3.27571	0.00105396	0.0098067	RPL21	Down_in_Vehicle_Day4
	187.947	1.55289	0.255366	6.08105	1.19399e-09	1.10467e-08	CTSL	Up_in_Vehicle_Day1					19.8767	-3.90426	1.14395	-3.41295	0.000642626	0.00660152	HIF3A	Down_in_Vehicle_Day4
	2367.11	1.55271	0.226153	6.86577	6.61349e-12	8.48031e-11	ALCAM	Up_in_Vehicle_Day1					4.58638	-3.9059	1.2273	-3.18251	0.00146004	0.0127307	LOC704802	Down_in_Vehicle_Day4
	3239.87	1.55268	0.275125	5.64353	1.66599e-08	1.2821e-07	CELSR1	Up_in_Vehicle_Day1					561.161	-3.91026	0.384889	-10.1595	3.00714e-24	1.06885e-21	XK	Down_in_Vehicle_Day4
	90.268	1.55267	0.258172	6.01406	1.80931e-09	1.63298e-08	SCNN1A	Up_in_Vehicle_Day1					4.04152	-3.91064	1.32365	-2.95443	0.00313249	0.0233462	TRNAM-CAU	Down_in_Vehicle_Day4
	4997.53	1.55255	0.229262	6.77197	1.27042e-11	1.5692e-10	RTN3	Up_in_Vehicle_Day1					3.73702	-3.91087	1.34847	-2.90023	0.00372887	0.02679	LOC106997114	Down_in_Vehicle_Day4
	1730.69	1.55238	0.179383	8.654	4.97252e-18	1.48248e-16	ARF5	Up_in_Vehicle_Day1					6.9422	-3.91379	1.3688	-2.85929	0.00424587	0.0296226	LOC114680173	Down_in_Vehicle_Day4
	60.0584	1.55191	0.424704	3.6541	0.000258089	0.0008963	OAF	Up_in_Vehicle_Day1					1204.48	-3.91806	0.575032	-6.81363	9.51654e-12	8.01892e-10	SOX6	Down_in_Vehicle_Day4
	1024.51	1.55186	0.353205	4.39366	1.11459e-05	5.1673e-05	NLRP3	Up_in_Vehicle_Day1					13.3842	-3.92386	0.937499	-4.18545	2.84599e-05	0.000483794	LOC106993086	Down_in_Vehicle_Day4
	2427.47	1.55139	0.211901	7.3213	2.45572e-13	3.83981e-12	RNF13	Up_in_Vehicle_Day1					18043.1	-3.94191	0.623113	-6.32615	2.51356e-10	1.62707e-08	BNIP3L	Down_in_Vehicle_Day4
	42.7298	1.55129	0.521382	2.97534	0.00292664	0.00795119	LOC106993383	Up_in_Vehicle_Day1					9.55546	-3.94704	1.04407	-3.78045	0.000156548	0.00205946	TNXB	Down_in_Vehicle_Day4
	114.935	1.55104	0.505335	3.06932	0.00214545	0.00603143	PRTFDC1	Up_in_Vehicle_Day1					2586.24	-3.95236	0.374319	-10.5588	4.62528e-26	1.80839e-23	LOC708891	Down_in_Vehicle_Day4
	125.348	1.55073	0.283462	5.47068	4.48319e-08	3.23093e-07	LOC114671905	Up_in_Vehicle_Day1					30.1793	-3.95498	0.665084	-5.94659	2.73793e-09	1.39572e-07	LOC106993055	Down_in_Vehicle_Day4
	7008.83	1.55021	0.299413	5.17748	2.249e-07	1.42661e-06	FCGR3	Up_in_Vehicle_Day1					46.248	-3.95532	0.698851	-5.65975	1.51593e-08	6.47051e-07	LOC114671243	Down_in_Vehicle_Day4
	502.639	1.55019	0.344533	4.49938	6.8152e-06	3.29463e-05	ANKRD22	Up_in_Vehicle_Day1					5.38668	-3.9579	1.36554	-2.89841	0.00375059	0.0268673	CXHXorf58	Down_in_Vehicle_Day4
	251.171	1.54944	0.337045	4.59712	4.28361e-06	2.15247e-05	SPHK1	Up_in_Vehicle_Day1					27.9334	-3.95921	0.681883	-5.80629	6.38719e-09	2.95265e-07	LOC114671358	Down_in_Vehicle_Day4
	2487.15	1.54916	0.218442	7.09188	1.32301e-12	1.86235e-11	SENP2	Up_in_Vehicle_Day1					5.74066	-3.96294	1.31251	-3.01935	0.00253317	0.0198322	C9H10orf113	Down_in_Vehicle_Day4
	346.251	1.54898	0.34797	4.45146	8.52883e-06	4.05299e-05	CAPN3	Up_in_Vehicle_Day1					439.385	-3.99587	0.363979	-10.9783	4.86e-28	2.02145e-25	LOC106994832	Down_in_Vehicle_Day4
	56.444	1.54868	0.381621	4.05818	4.94577e-05	0.000201638	SPRED1	Up_in_Vehicle_Day1					406.062	-3.99751	0.630905	-6.33615	2.35574e-10	1.53508e-08	LOC114680328	Down_in_Vehicle_Day4
	74.141	1.5485	0.525747	2.94534	0.00322599	0.0086711	HES4	Up_in_Vehicle_Day1					5.34708	-3.99764	1.34814	-2.9653	0.0030239	0.0227538	MBOAT4	Down_in_Vehicle_Day4
	37.0559	1.54736	0.360665	4.29031	1.78427e-05	7.97493e-05	LOC106994164	Up_in_Vehicle_Day1					9.50904	-4.01031	1.08309	-3.70266	0.000213348	0.0026787	HRK	Down_in_Vehicle_Day4
	17.0468	1.54704	0.588552	2.62856	0.00857479	0.0206454	LOC114672358	Up_in_Vehicle_Day1					4.56365	-4.01599	1.23252	-3.25836	0.00112056	0.0103184	LOC106993226	Down_in_Vehicle_Day4
	494.903	1.54546	0.276874	5.58182	2.38016e-08	1.78792e-07	LOC114670920	Up_in_Vehicle_Day1					2674.26	-4.02085	0.261567	-15.3722	2.51567e-53	4.91789e-50	LOC114673320	Down_in_Vehicle_Day4
	29.086	1.54509	0.519326	2.97518	0.00292813	0.00795413	LOC106998127	Up_in_Vehicle_Day1					149.83	-4.02598	0.749706	-5.37009	7.86985e-08	2.76208e-06	CD19	Down_in_Vehicle_Day4
	111.456	1.54478	0.335665	4.60215	4.18154e-06	2.10394e-05	TCEA2	Up_in_Vehicle_Day1					9.03695	-4.03076	1.05159	-3.833	0.000126591	0.00172096	LOC106992444	Down_in_Vehicle_Day4
	452.579	1.54287	0.364047	4.23811	2.25414e-05	9.89055e-05	GP9	Up_in_Vehicle_Day1					9.16257	-4.03573	0.919633	-4.38841	1.14183e-05	0.000222327	TMEM171	Down_in_Vehicle_Day4
	214.29	1.54236	0.292423	5.2744	1.33192e-07	8.86998e-07	CYP3A5	Up_in_Vehicle_Day1					7.17631	-4.03992	1.04506	-3.86572	0.00011076	0.00153455	TMEM132B	Down_in_Vehicle_Day4
	7699.2	1.54192	0.214701	7.18171	6.8845e-13	1.00899e-11	C7H15orf39	Up_in_Vehicle_Day1					8.92542	-4.05177	0.992067	-4.08417	4.42354e-05	0.000704773	LOC100430949	Down_in_Vehicle_Day4
	536.384	1.54179	0.200181	7.70198	1.3397e-14	2.50556e-13	SLC43A3	Up_in_Vehicle_Day1					18.0509	-4.06375	1.04579	-3.88584	0.000101976	0.00142701	LOC114676817	Down_in_Vehicle_Day4
	1021.38	1.54149	0.197588	7.8015	6.11746e-15	1.18816e-13	RP2	Up_in_Vehicle_Day1					1088.1	-4.07221	0.656834	-6.19974	5.65549e-10	3.37071e-08	SLC16A1	Down_in_Vehicle_Day4
	274.284	1.54139	0.321035	4.80131	1.5763e-06	8.56997e-06	LY96	Up_in_Vehicle_Day1					13.2497	-4.08323	1.09488	-3.72939	0.000191944	0.00245891	NIPAL4	Down_in_Vehicle_Day4
	49.5134	1.54008	0.467843	3.29188	0.000995202	0.00301724	ITGA9	Up_in_Vehicle_Day1					18.9058	-4.08664	0.860946	-4.74669	2.06775e-06	5.09342e-05	FLT3	Down_in_Vehicle_Day4
	436.45	1.5398	0.257584	5.97784	2.26113e-09	2.00027e-08	NOCT	Up_in_Vehicle_Day1					13.2629	-4.08776	1.02231	-3.99856	6.37304e-05	0.000956151	DUXA	Down_in_Vehicle_Day4
	119.738	1.53849	0.267663	5.74785	9.03847e-09	7.26488e-08	GRIP1	Up_in_Vehicle_Day1					7.25091	-4.0883	1.20387	-3.39597	0.000683859	0.0069412	LOC114678422	Down_in_Vehicle_Day4
	429.616	1.53706	0.18763	8.19193	2.57072e-16	6.09155e-15	MMP24OS	Up_in_Vehicle_Day1					4.66261	-4.09127	1.25649	-3.2561	0.00112956	0.0103963	LOC106993705	Down_in_Vehicle_Day4
	21.0752	1.53671	0.665766	2.30818	0.0209893	0.0449115	MTUS1	Up_in_Vehicle_Day1					5.20498	-4.09314	1.32299	-3.09385	0.00197578	0.0162561	LOC114672076	Down_in_Vehicle_Day4
	1651.06	1.53579	0.238714	6.43361	1.24605e-10	1.32117e-09	GALNT3	Up_in_Vehicle_Day1					4.72925	-4.09483	1.36092	-3.00887	0.00262218	0.0203578	LOC114674254	Down_in_Vehicle_Day4
	31571.1	1.53503	0.239742	6.40285	1.52508e-10	1.59497e-09	LCP1	Up_in_Vehicle_Day1					9.59283	-4.1022	1.08324	-3.78696	0.0001525	0.00202254	LOC106992612	Down_in_Vehicle_Day4
	465.983	1.53459	0.205506	7.46736	8.18173e-14	1.36623e-12	MAP1LC3A	Up_in_Vehicle_Day1					12.6017	-4.10536	1.10981	-3.69916	0.000216313	0.0027024	PPFIA2	Down_in_Vehicle_Day4
	26.454	1.53393	0.409876	3.74242	0.000182254	0.000655254	SLC22A13	Up_in_Vehicle_Day1					1088.97	-4.11374	0.549355	-7.4883	6.97689e-14	7.57728e-12	HYAL3	Down_in_Vehicle_Day4
	8197.18	1.53379	0.266779	5.74928	8.96238e-09	7.20977e-08	LRRK2	Up_in_Vehicle_Day1					1041	-4.11516	0.372668	-11.0424	2.38468e-28	1.0595e-25	LOC114673310	Down_in_Vehicle_Day4
	187.05	1.53343	0.258142	5.94026	2.84564e-09	2.47621e-08	FAM131B	Up_in_Vehicle_Day1					33446.2	-4.1202	0.351771	-11.7127	1.09687e-31	6.30667e-29	FKBP8	Down_in_Vehicle_Day4
	101.634	1.53226	0.390871	3.92011	8.85088e-05	0.000341257	LOC114676540	Up_in_Vehicle_Day1					1068.72	-4.12118	0.354723	-11.618	3.33766e-31	1.86423e-28	AQP1	Down_in_Vehicle_Day4
	4358.17	1.5322	0.193281	7.92731	2.23937e-15	4.62593e-14	RALB	Up_in_Vehicle_Day1					6.60804	-4.12337	1.29257	-3.19006	0.00142243	0.0124976	TMEM178B	Down_in_Vehicle_Day4
	2601.89	1.532	0.205172	7.4669	8.21076e-14	1.36989e-12	CNPY3	Up_in_Vehicle_Day1					39.3661	-4.12821	1.39569	-2.95783	0.00309815	0.0231428	PRSS21	Down_in_Vehicle_Day4
	1368.93	1.53199	0.251973	6.07996	1.20214e-09	1.11061e-08	ZSWIM4	Up_in_Vehicle_Day1					93.8914	-4.13154	1.3009	-3.17592	0.00149363	0.0129313	TRIM10	Down_in_Vehicle_Day4
	6255.26	1.53167	0.195793	7.82287	5.16318e-15	1.01205e-13	SDCBP	Up_in_Vehicle_Day1					7.27053	-4.1339	1.17333	-3.52324	0.000426312	0.00472498	UBXN10	Down_in_Vehicle_Day4
	712.258	1.53114	0.207897	7.36488	1.77301e-13	2.84662e-12	PQLC1	Up_in_Vehicle_Day1					972.305	-4.13998	0.342843	-12.0754	1.42387e-33	8.69854e-31	GAREM2	Down_in_Vehicle_Day4
	77.5557	1.53093	0.342823	4.46565	7.98256e-06	3.81705e-05	LOC114679478	Up_in_Vehicle_Day1					5.06079	-4.14079	1.19531	-3.46419	0.000531825	0.00569679	NOX1	Down_in_Vehicle_Day4
	26.3783	1.52992	0.500581	3.05628	0.002241	0.00626969	LOC114679601	Up_in_Vehicle_Day1					12.7312	-4.15255	0.988388	-4.20133	2.65349e-05	0.000453833	SLC5A2	Down_in_Vehicle_Day4
	409.207	1.52924	0.238464	6.41287	1.42807e-10	1.50088e-09	C1GALT1C1	Up_in_Vehicle_Day1					25.1403	-4.16703	0.70206	-5.93544	2.93067e-09	1.48041e-07	SLC22A16	Down_in_Vehicle_Day4
	37.1716	1.52915	0.613235	2.49357	0.0126464	0.0289852	LOC106997883	Up_in_Vehicle_Day1					130.795	-4.17951	1.02308	-4.08523	4.40335e-05	0.000702129	CR2	Down_in_Vehicle_Day4
	154.432	1.52875	0.318456	4.80052	1.58252e-06	8.59649e-06	HGD	Up_in_Vehicle_Day1					11.089	-4.18306	1.02586	-4.07761	4.55008e-05	0.000721993	SULT1C3	Down_in_Vehicle_Day4
	188.04	1.52838	0.203247	7.51983	5.4847e-14	9.42975e-13	GPX3	Up_in_Vehicle_Day1					75.6193	-4.18611	1.06515	-3.93005	8.49275e-05	0.00122527	AEBP1	Down_in_Vehicle_Day4
	6030.6	1.52699	0.185049	8.2518	1.56031e-16	3.8152e-15	PTEN	Up_in_Vehicle_Day1					7.12851	-4.19562	1.22601	-3.42217	0.000621239	0.00643934	SSTR3	Down_in_Vehicle_Day4
	1328.09	1.52577	0.161702	9.43565	3.88576e-21	1.68912e-19	CSRNP1	Up_in_Vehicle_Day1					8998.82	-4.20076	0.367478	-11.4313	2.91643e-30	1.50035e-27	SLC25A39	Down_in_Vehicle_Day4
	2942.47	1.52574	0.214452	7.11462	1.12225e-12	1.59595e-11	PELI1	Up_in_Vehicle_Day1					5.8828	-4.20931	1.32356	-3.18031	0.00147118	0.012805	EFHB	Down_in_Vehicle_Day4
	54.3906	1.52567	0.468101	3.25928	0.00111694	0.00334821	LRRC32	Up_in_Vehicle_Day1					2.74922	-4.21202	1.5955	-2.63994	0.00829208	0.0493765	TFCP2L1	Down_in_Vehicle_Day4
	1912.33	1.52518	0.206081	7.40086	1.35303e-13	2.19253e-12	RBM47	Up_in_Vehicle_Day1					95.7372	-4.23293	0.504029	-8.39819	4.53411e-17	7.20629e-15	NSG2	Down_in_Vehicle_Day4
	1580.5	1.52503	0.178056	8.56488	1.08186e-17	3.06793e-16	CYREN	Up_in_Vehicle_Day1					4.33796	-4.23436	1.34673	-3.14417	0.00166559	0.014079	C2CD4D	Down_in_Vehicle_Day4
	2491.67	1.52391	0.223701	6.81224	9.60921e-12	1.21031e-10	NDEL1	Up_in_Vehicle_Day1					5.96016	-4.23901	1.44292	-2.9378	0.00330553	0.0243465	LOC114678534	Down_in_Vehicle_Day4
	3752.38	1.52378	0.174566	8.72895	2.57048e-18	8.01238e-17	PTTG1IP	Up_in_Vehicle_Day1					2.84716	-4.2468	1.56677	-2.71054	0.00671744	0.0420491	LOC106998444	Down_in_Vehicle_Day4
	120.092	1.52355	0.319142	4.77388	1.80706e-06	9.7089e-06	VPS37C	Up_in_Vehicle_Day1					25.9546	-4.26263	0.734468	-5.8037	6.48692e-09	2.99087e-07	LOC709162	Down_in_Vehicle_Day4
	185.624	1.52285	0.318291	4.78448	1.71432e-06	9.24173e-06	KCNC3	Up_in_Vehicle_Day1					15.6141	-4.26635	0.857165	-4.97728	6.44842e-07	1.82431e-05	LOC106995383	Down_in_Vehicle_Day4
	6246.72	1.52193	0.225446	6.75073	1.47105e-11	1.79847e-10	RIN3	Up_in_Vehicle_Day1					16.1621	-4.27224	1.03911	-4.11143	3.9321e-05	0.000637386	KIF25	Down_in_Vehicle_Day4
	1046.76	1.52181	0.263198	5.78197	7.38295e-09	6.00981e-08	ANO10	Up_in_Vehicle_Day1					6.15028	-4.27763	1.12741	-3.79421	0.000148113	0.00197778	SULT1A1	Down_in_Vehicle_Day4
	106.609	1.52154	0.424919	3.58077	0.000342587	0.00116134	CTH	Up_in_Vehicle_Day1					10.5965	-4.28874	0.93897	-4.56749	4.93588e-06	0.000108784	LOC106999616	Down_in_Vehicle_Day4
	16.8108	1.51985	0.571741	2.65828	0.00785412	0.0190708	POTEC	Up_in_Vehicle_Day1					50.3652	-4.29035	1.07724	-3.98271	6.8134e-05	0.00100982	BHLHE41	Down_in_Vehicle_Day4
	103.656	1.51795	0.422817	3.59008	0.00033058	0.00112342	KRTAP13-1	Up_in_Vehicle_Day1					10.3352	-4.30103	1.12278	-3.83071	0.000127775	0.00173584	TMEM176B	Down_in_Vehicle_Day4
	1433.69	1.51779	0.331866	4.57351	4.79611e-06	2.39182e-05	TMEM158	Up_in_Vehicle_Day1					8.38544	-4.30589	1.31486	-3.27478	0.00105743	0.00983429	LOC106999628	Down_in_Vehicle_Day4
	103.057	1.51717	0.292319	5.19012	2.10163e-07	1.34026e-06	LOC114670042	Up_in_Vehicle_Day1					20.0847	-4.30779	0.954238	-4.51438	6.35026e-06	0.000135083	CDH1	Down_in_Vehicle_Day4
	13268.8	1.51657	0.227912	6.65418	2.84876e-11	3.32992e-10	SLC25A37	Up_in_Vehicle_Day1					4.63462	-4.30843	1.35097	-3.18913	0.00142703	0.0125268	WDR66	Down_in_Vehicle_Day4
	186.974	1.51605	0.249553	6.07507	1.23931e-09	1.1422e-08	SVIL	Up_in_Vehicle_Day1					3704.12	-4.31481	0.378291	-11.4061	3.90022e-30	1.95501e-27	STRADB	Down_in_Vehicle_Day4
	7080.94	1.515	0.22658	6.68636	2.28783e-11	2.71901e-10	FGL2	Up_in_Vehicle_Day1					14.4545	-4.32337	0.861255	-5.01985	5.17112e-07	1.5072e-05	TMC5	Down_in_Vehicle_Day4
	13407.3	1.51402	0.182179	8.31059	9.52245e-17	2.39247e-15	CAP1	Up_in_Vehicle_Day1					3.48191	-4.32402	1.59201	-2.71608	0.00660608	0.0415115	ZNF736	Down_in_Vehicle_Day4
	111.795	1.51402	0.429816	3.52248	0.000427534	0.00141405	LOC114672418	Up_in_Vehicle_Day1					10.3732	-4.32614	1.21014	-3.5749	0.000350367	0.00402192	CDH2	Down_in_Vehicle_Day4
	39.5437	1.51321	0.476067	3.17856	0.00148009	0.00430944	LOC106995099	Up_in_Vehicle_Day1					22.624	-4.32943	0.755884	-5.72764	1.01836e-08	4.50405e-07	TMIGD2	Down_in_Vehicle_Day4
	4026.98	1.51288	0.177914	8.5034	1.84121e-17	5.06399e-16	PITPNA	Up_in_Vehicle_Day1					5.36816	-4.33381	1.35402	-3.20071	0.0013709	0.0120997	OR6C1	Down_in_Vehicle_Day4
	170.445	1.51247	0.291783	5.18355	2.177e-07	1.3851e-06	NPDC1	Up_in_Vehicle_Day1					1968.84	-4.33839	0.715408	-6.06422	1.32598e-09	7.12132e-08	PRDX2	Down_in_Vehicle_Day4
	537.867	1.51169	0.196005	7.71253	1.2335e-14	2.30921e-13	MGME1	Up_in_Vehicle_Day1					4.63409	-4.34634	1.59194	-2.73021	0.00632936	0.0402383	MAPK10	Down_in_Vehicle_Day4
	291.542	1.51168	0.315673	4.78876	1.67817e-06	9.05703e-06	NCKAP1	Up_in_Vehicle_Day1					5.08781	-4.35141	1.40146	-3.10492	0.00190331	0.015766	LOC114680208	Down_in_Vehicle_Day4
	28600.7	1.51117	0.188286	8.02592	1.00765e-15	2.21521e-14	SRGN	Up_in_Vehicle_Day1					39.7757	-4.35532	0.688273	-6.32789	2.48528e-10	1.61411e-08	LOC708725	Down_in_Vehicle_Day4
	328.636	1.51087	0.238345	6.33901	2.31251e-10	2.36053e-09	FMNL2	Up_in_Vehicle_Day1					6.91205	-4.35673	1.21333	-3.59072	0.000329769	0.0038259	LOC106992868	Down_in_Vehicle_Day4
	38.3515	1.51049	0.359378	4.20305	2.63339e-05	0.000113724	UAP1L1	Up_in_Vehicle_Day1					12.7506	-4.35804	0.975263	-4.46858	7.87415e-06	0.00016341	PKP2	Down_in_Vehicle_Day4
	3493.3	1.5097	0.189447	7.96899	1.59971e-15	3.40737e-14	NPL	Up_in_Vehicle_Day1					22.4771	-4.37322	0.668592	-6.54093	6.11367e-11	4.42652e-09	CALY	Down_in_Vehicle_Day4
	136.279	1.50767	0.316486	4.76377	1.90012e-06	1.01746e-05	CASP5	Up_in_Vehicle_Day1					11.1367	-4.38382	1.32183	-3.31647	0.000911628	0.0087191	XCR1	Down_in_Vehicle_Day4
	7372.57	1.50606	0.290485	5.18466	2.16412e-07	1.37736e-06	MPEG1	Up_in_Vehicle_Day1					131.407	-4.40244	0.453395	-9.70996	2.73454e-22	7.8614e-20	EBF1	Down_in_Vehicle_Day4
	1889.56	1.50562	0.208933	7.20622	5.75261e-13	8.56192e-12	VPS37B	Up_in_Vehicle_Day1					4.35996	-4.40451	1.39359	-3.16054	0.00157475	0.0135021	LOC114679736	Down_in_Vehicle_Day4
	136.387	1.5056	0.286672	5.25198	1.5047e-07	9.92602e-07	LOC107000077	Up_in_Vehicle_Day1					7.36423	-4.40458	1.21944	-3.61195	0.0003039	0.00358104	CNIH3	Down_in_Vehicle_Day4
	1170.95	1.50305	0.206429	7.28117	3.30928e-13	5.07917e-12	ITPRIP	Up_in_Vehicle_Day1					161.035	-4.40607	0.449803	-9.79556	1.17641e-22	3.4325e-20	CLEC17A	Down_in_Vehicle_Day4
	622.338	1.50293	0.236553	6.35345	2.10536e-10	2.15943e-09	GLA	Up_in_Vehicle_Day1					3.62138	-4.41166	1.40072	-3.14958	0.00163506	0.0138907	LOC106999933	Down_in_Vehicle_Day4
	2651.16	1.5029	0.219618	6.84324	7.74203e-12	9.82879e-11	PPT1	Up_in_Vehicle_Day1					33.127	-4.41639	1.37988	-3.20057	0.00137157	0.0120997	LOC114671350	Down_in_Vehicle_Day4
	4635.37	1.50247	0.196046	7.66387	1.80406e-14	3.29684e-13	NABP1	Up_in_Vehicle_Day1					4.67188	-4.42372	1.41814	-3.11938	0.00181231	0.015089	LOC703139	Down_in_Vehicle_Day4
	434.268	1.50185	0.213767	7.02565	2.13067e-12	2.89028e-11	RPIA	Up_in_Vehicle_Day1					2.73232	-4.42804	1.58432	-2.79491	0.0051914	0.0347796	SYT9	Down_in_Vehicle_Day4
	38.8665	1.50028	0.456197	3.28867	0.0010066	0.00304795	LOC114670630	Up_in_Vehicle_Day1					52.9998	-4.43605	1.10422	-4.01736	5.88541e-05	0.0008912	PLPP7	Down_in_Vehicle_Day4
	3269.28	1.49998	0.185773	8.07423	6.79035e-16	1.53142e-14	VAV1	Up_in_Vehicle_Day1					5.84216	-4.44917	1.36961	-3.2485	0.00116014	0.0106129	EPHX3	Down_in_Vehicle_Day4
	853.305	1.49974	0.222599	6.73738	1.61269e-11	1.9579e-10	ATG7	Up_in_Vehicle_Day1					3.15777	-4.46386	1.48666	-3.00262	0.00267669	0.0206786	IL31	Down_in_Vehicle_Day4
	75.6939	1.49874	0.506968	2.95628	0.00311373	0.00840825	BATF2	Up_in_Vehicle_Day1					11.2619	-4.46921	1.01075	-4.4217	9.79265e-06	0.000196144	LOC114679433	Down_in_Vehicle_Day4
	501.366	1.49866	0.398416	3.76156	0.000168859	0.000612263	TBL1Y	Up_in_Vehicle_Day1					3.44924	-4.47619	1.51258	-2.95931	0.00308329	0.0230926	MIR144	Down_in_Vehicle_Day4
	968.183	1.49864	0.188222	7.96209	1.6916e-15	3.57136e-14	ARL8A	Up_in_Vehicle_Day1					1978.43	-4.48113	0.57241	-7.82853	4.93607e-15	6.39042e-13	GLRX5	Down_in_Vehicle_Day4
	498.431	1.49775	0.297335	5.03724	4.72282e-07	2.83015e-06	GCNT1	Up_in_Vehicle_Day1					29.8028	-4.48665	0.787783	-5.69529	1.23164e-08	5.33866e-07	CLEC10A	Down_in_Vehicle_Day4
	2860.68	1.49743	0.330235	4.53443	5.77595e-06	2.8391e-05	ITGB3	Up_in_Vehicle_Day1					3.67051	-4.49414	1.5168	-2.9629	0.00304754	0.0228963	TUBA3E	Down_in_Vehicle_Day4
	4091.59	1.49591	0.183643	8.14573	3.7699e-16	8.68618e-15	CSF1R	Up_in_Vehicle_Day1					1953.54	-4.49863	0.56227	-8.00085	1.23568e-15	1.71321e-13	DMTN	Down_in_Vehicle_Day4
	217.416	1.49583	0.25382	5.89327	3.78628e-09	3.23022e-08	LOC114674394	Up_in_Vehicle_Day1					2.98512	-4.51614	1.54759	-2.91817	0.00352088	0.0255925	LOC114672747	Down_in_Vehicle_Day4
	270.486	1.49486	0.235038	6.36009	2.01638e-10	2.07482e-09	LOC712128	Up_in_Vehicle_Day1					11.9309	-4.5203	1.03495	-4.36764	1.25596e-05	0.000239773	BMERB1	Down_in_Vehicle_Day4
	1518.38	1.49485	0.186393	8.01989	1.05841e-15	2.32148e-14	VAMP3	Up_in_Vehicle_Day1					131.8	-4.52978	0.529334	-8.5575	1.15338e-17	2.01316e-15	KEL	Down_in_Vehicle_Day4
	5664.06	1.49433	0.316391	4.72306	2.32323e-06	1.22622e-05	PECAM1	Up_in_Vehicle_Day1					3.21309	-4.53732	1.64766	-2.75379	0.00589087	0.0381959	LOC107001038	Down_in_Vehicle_Day4
	12239.7	1.49372	0.21093	7.08158	1.42519e-12	1.9986e-11	IRF1	Up_in_Vehicle_Day1					17.5613	-4.54282	0.793129	-5.72772	1.01788e-08	4.50405e-07	LOC100426631	Down_in_Vehicle_Day4
	2846.07	1.49338	0.198551	7.5214	5.41929e-14	9.32565e-13	RAB6A	Up_in_Vehicle_Day1					27.8382	-4.55642	0.664636	-6.85551	7.10583e-12	6.06602e-10	EFR3B	Down_in_Vehicle_Day4
	32.035	1.49299	0.468124	3.18931	0.00142612	0.00416558	TJP1	Up_in_Vehicle_Day1					741.515	-4.56058	0.413718	-11.0234	2.94729e-28	1.28037e-25	MS4A1	Down_in_Vehicle_Day4
	2061.9	1.49284	0.187597	7.95772	1.75244e-15	3.69168e-14	MCTP2	Up_in_Vehicle_Day1					576.263	-4.57505	0.378682	-12.0815	1.3229e-33	8.34239e-31	ABCC13	Down_in_Vehicle_Day4
	490.932	1.4927	0.242009	6.16796	6.91783e-10	6.59011e-09	LOC106994924	Up_in_Vehicle_Day1					4.45819	-4.58455	1.41147	-3.24806	0.00116195	0.0106229	LOC107000224	Down_in_Vehicle_Day4
	35.1239	1.49248	0.531933	2.80577	0.00501966	0.0128395	OMG	Up_in_Vehicle_Day1					2.81419	-4.58734	1.51708	-3.0238	0.00249625	0.0196138	FBXO43	Down_in_Vehicle_Day4
	381.454	1.49241	0.237632	6.28033	3.37848e-10	3.36619e-09	MCOLN1	Up_in_Vehicle_Day1					5.8852	-4.59433	1.53152	-2.99984	0.0027012	0.0208258	SLC27A3	Down_in_Vehicle_Day4
	16.833	1.49221	0.620775	2.40378	0.0162266	0.0359862	LOC114673028	Up_in_Vehicle_Day1					4.58304	-4.60816	1.27609	-3.61115	0.000304836	0.00358775	DDN	Down_in_Vehicle_Day4
	237.369	1.49199	0.229615	6.4978	8.15028e-11	8.87732e-10	PDE8B	Up_in_Vehicle_Day1					31.7998	-4.6165	0.629204	-7.33705	2.18346e-13	2.22315e-11	C20H16orf74	Down_in_Vehicle_Day4
	262.348	1.49178	0.214096	6.96782	3.21881e-12	4.28207e-11	FAM129B	Up_in_Vehicle_Day1					15.0662	-4.61735	0.964868	-4.78547	1.70589e-06	4.32534e-05	ZNF860	Down_in_Vehicle_Day4
	84.4704	1.4916	0.293353	5.08468	3.68251e-07	2.24678e-06	JAG2	Up_in_Vehicle_Day1					160.267	-4.61737	0.868422	-5.31696	1.05513e-07	3.57482e-06	TNFRSF13C	Down_in_Vehicle_Day4
	28.123	1.49116	0.602167	2.47632	0.0132743	0.0302578	LOC106999443	Up_in_Vehicle_Day1					9.42097	-4.64644	1.13481	-4.09445	4.23171e-05	0.00068031	LOC114671962	Down_in_Vehicle_Day4
	5295.24	1.49096	0.239883	6.21538	5.12003e-10	4.96715e-09	GNS	Up_in_Vehicle_Day1					2.96815	-4.64933	1.72326	-2.69799	0.00697595	0.0432518	CLDN3	Down_in_Vehicle_Day4
	1200.65	1.4908	0.169862	8.77655	1.6856e-18	5.35869e-17	MAEA	Up_in_Vehicle_Day1					133.078	-4.65113	0.519012	-8.9615	3.20284e-19	7.03508e-17	C5	Down_in_Vehicle_Day4
	1795.01	1.49009	0.209839	7.10111	1.23758e-12	1.74959e-11	SLC9A8	Up_in_Vehicle_Day1					4.53171	-4.65229	1.39629	-3.33189	0.000862598	0.00834385	TAL2	Down_in_Vehicle_Day4
	1897.43	1.48971	0.211089	7.05729	1.69779e-12	2.34317e-11	ELL	Up_in_Vehicle_Day1					4.14864	-4.6691	1.51855	-3.07471	0.00210704	0.0171413	DRD5	Down_in_Vehicle_Day4
	3906.28	1.48893	0.289375	5.14533	2.67046e-07	1.66969e-06	TSPAN33	Up_in_Vehicle_Day1					2458.83	-4.67476	0.589885	-7.92486	2.28395e-15	3.04678e-13	BACE2	Down_in_Vehicle_Day4
	49.5277	1.48856	0.400141	3.72008	0.000199157	0.000710824	PDE2A	Up_in_Vehicle_Day1					17.9483	-4.67634	0.820198	-5.70148	1.18774e-08	5.15979e-07	LOC114674503	Down_in_Vehicle_Day4
	182.875	1.48785	0.275366	5.40317	6.54743e-08	4.59591e-07	LOC114679597	Up_in_Vehicle_Day1					16.9993	-4.68873	0.871109	-5.38248	7.34655e-08	2.61599e-06	EYA2	Down_in_Vehicle_Day4
	632.481	1.48722	0.243436	6.10931	1.00066e-09	9.35279e-09	C9orf72	Up_in_Vehicle_Day1					8.54797	-4.69893	1.43846	-3.26664	0.00108833	0.0100785	LOC106997084	Down_in_Vehicle_Day4
	332.886	1.48692	0.250522	5.93529	2.93333e-09	2.54213e-08	TNFSF14	Up_in_Vehicle_Day1					3.14781	-4.70258	1.57206	-2.99135	0.00277751	0.0212681	HHLA2	Down_in_Vehicle_Day4
	1431.49	1.48569	0.201002	7.39142	1.45271e-13	2.34217e-12	SLC12A9	Up_in_Vehicle_Day1					2.56068	-4.70963	1.63689	-2.87719	0.00401234	0.0282963	LOC106998104	Down_in_Vehicle_Day4
	24.3825	1.48526	0.566959	2.61969	0.00880094	0.0211421	LOC114676493	Up_in_Vehicle_Day1					2.79781	-4.71369	1.70541	-2.76397	0.00571029	0.0372847	OR56A1	Down_in_Vehicle_Day4
	291.794	1.48493	0.441029	3.36698	0.000759968	0.00236503	AGBL2	Up_in_Vehicle_Day1					87.3168	-4.74286	0.640476	-7.4052	1.30949e-13	1.3763e-11	ANO2	Down_in_Vehicle_Day4
	106.509	1.48432	0.384809	3.8573	0.000114645	0.000430929	LOC106993521	Up_in_Vehicle_Day1					4.18152	-4.74886	1.44482	-3.28682	0.00101327	0.00949589	CHST5	Down_in_Vehicle_Day4
	91.791	1.48343	0.368822	4.02208	5.76864e-05	0.000231397	LOC114673491	Up_in_Vehicle_Day1					33.7365	-4.75657	0.909745	-5.22847	1.7092e-07	5.47756e-06	DSC2	Down_in_Vehicle_Day4
	54.1836	1.48327	0.485414	3.05569	0.00224545	0.00628031	LOC114669982	Up_in_Vehicle_Day1					10.5793	-4.78308	1.15426	-4.14385	3.41519e-05	0.000564836	PRLR	Down_in_Vehicle_Day4
	2896.4	1.48261	0.17534	8.45563	2.77573e-17	7.47343e-16	BTG2	Up_in_Vehicle_Day1					471.534	-4.79312	0.697629	-6.87058	6.39407e-12	5.55545e-10	RNF152	Down_in_Vehicle_Day4
	551.484	1.48078	0.198913	7.44439	9.73934e-14	1.60951e-12	POLD4	Up_in_Vehicle_Day1					10.2492	-4.80845	1.16036	-4.14392	3.41424e-05	0.000564836	WIF1	Down_in_Vehicle_Day4
	1830.69	1.48069	0.250363	5.91416	3.33582e-09	2.87147e-08	TNFAIP2	Up_in_Vehicle_Day1					594.215	-4.86735	0.342652	-14.2049	8.53902e-46	8.78576e-43	ICAM4	Down_in_Vehicle_Day4
	8971.06	1.48025	0.30644	4.83048	1.36201e-06	7.53529e-06	LOC703451	Up_in_Vehicle_Day1					32.682	-4.8806	0.761283	-6.41102	1.44545e-10	9.91479e-09	NCKAP5	Down_in_Vehicle_Day4
	555.974	1.48012	0.248837	5.94814	2.71212e-09	2.37078e-08	FAM110A	Up_in_Vehicle_Day1					5.62753	-4.899	1.36196	-3.59703	0.000321867	0.00374981	TRNAT-CGU_2	Down_in_Vehicle_Day4
	89.167	1.47981	0.256062	5.77913	7.50883e-09	6.10709e-08	LOC114676993	Up_in_Vehicle_Day1					3.49612	-4.90266	1.46353	-3.34989	0.000808424	0.00794964	TMEM98	Down_in_Vehicle_Day4
	298.022	1.47977	0.365112	4.05292	5.0583e-05	0.000205658	KLK2	Up_in_Vehicle_Day1					5.36751	-4.90968	1.34535	-3.64936	0.000262898	0.00316855	TRNAH-GUG_6	Down_in_Vehicle_Day4
	6088.62	1.47959	0.303842	4.86961	1.1182e-06	6.30468e-06	F13A1	Up_in_Vehicle_Day1					11.8161	-4.91376	1.17727	-4.17386	2.99485e-05	0.000505582	LOC106998573	Down_in_Vehicle_Day4
	701.647	1.47949	0.24713	5.98667	2.14177e-09	1.90435e-08	XKR8	Up_in_Vehicle_Day1					681.053	-4.92473	0.622404	-7.91244	2.52396e-15	3.31147e-13	TMOD1	Down_in_Vehicle_Day4
	31.5168	1.4794	0.531337	2.78431	0.00536421	0.0136129	VSTM1	Up_in_Vehicle_Day1					3.39121	-4.92501	1.48488	-3.31677	0.000910656	0.00871813	LOC721002	Down_in_Vehicle_Day4
	851.9	1.47932	0.220841	6.69858	2.10456e-11	2.51211e-10	TMEM167A	Up_in_Vehicle_Day1					6.59253	-4.93183	1.46056	-3.37668	0.000733664	0.00733627	LOC700696	Down_in_Vehicle_Day4
	540.351	1.47884	0.260682	5.67295	1.40358e-08	1.09377e-07	PAQR5	Up_in_Vehicle_Day1					13.7438	-4.93212	1.09318	-4.51172	6.43052e-06	0.000136345	OR4D10	Down_in_Vehicle_Day4
	8140.37	1.4787	0.165859	8.91543	4.85914e-19	1.66042e-17	ABTB1	Up_in_Vehicle_Day1					8.10677	-4.94697	1.15084	-4.29857	1.71906e-05	0.000316738	LOC723660	Down_in_Vehicle_Day4
	784.757	1.47683	0.201407	7.33256	2.25799e-13	3.55384e-12	CDC123	Up_in_Vehicle_Day1					5.86779	-4.95942	1.37812	-3.59867	0.000319844	0.00373292	LOC114670043	Down_in_Vehicle_Day4
	187.342	1.4768	0.303458	4.86658	1.13548e-06	6.39085e-06	LOC114676200	Up_in_Vehicle_Day1					21.9737	-4.9603	0.829936	-5.97672	2.27669e-09	1.17433e-07	LOC114672763	Down_in_Vehicle_Day4
	1098.53	1.47653	0.215954	6.83726	8.0721e-12	1.02275e-10	UNC93B1	Up_in_Vehicle_Day1					12.7757	-4.96073	1.09146	-4.54506	5.49205e-06	0.000119426	LOC114678452	Down_in_Vehicle_Day4
	28.9862	1.47627	0.642971	2.29601	0.021675	0.0461678	HORMAD1	Up_in_Vehicle_Day1					53.2016	-4.97021	0.635945	-7.81547	5.47581e-15	6.90624e-13	ACKR1	Down_in_Vehicle_Day4
	1575.79	1.47581	0.218479	6.75491	1.42922e-11	1.75293e-10	LTB	Up_in_Vehicle_Day1					9.2981	-4.98654	1.21517	-4.10356	4.06833e-05	0.000655662	LOC106997991	Down_in_Vehicle_Day4
	2667.67	1.47479	0.226865	6.50073	7.99337e-11	8.72128e-10	MBD6	Up_in_Vehicle_Day1					19.9762	-4.99505	0.900609	-5.54629	2.91786e-08	1.14083e-06	LOC107000576	Down_in_Vehicle_Day4
	1179.85	1.47282	0.18864	7.80756	5.83049e-15	1.13473e-13	DEF6	Up_in_Vehicle_Day1					2.33732	-4.99556	1.82817	-2.73255	0.00628467	0.0399964	GUCY1A2	Down_in_Vehicle_Day4
	5074.15	1.47232	0.227548	6.47037	9.776e-11	1.05048e-09	WAS	Up_in_Vehicle_Day1					4.3451	-4.99957	1.47486	-3.38987	0.000699263	0.00705725	LOC106993144	Down_in_Vehicle_Day4
	783.141	1.47214	0.244068	6.0317	1.62239e-09	1.46999e-08	BTK	Up_in_Vehicle_Day1					4.42124	-5.04899	1.46111	-3.45558	0.000549108	0.00584032	LOC114669834	Down_in_Vehicle_Day4
	32.1919	1.47187	0.375025	3.92473	8.68275e-05	0.000335446	LOC114672573	Up_in_Vehicle_Day1					11.0781	-5.07152	1.41354	-3.58781	0.000333464	0.00385863	LOC720985	Down_in_Vehicle_Day4
	47.1588	1.47174	0.531657	2.76821	0.00563659	0.0142307	IZUMO4	Up_in_Vehicle_Day1					26.2985	-5.0745	0.906025	-5.60084	2.13318e-08	8.74248e-07	ACKR2	Down_in_Vehicle_Day4
	48.3338	1.47168	0.379764	3.87525	0.000106517	0.000403146	SYCE1L	Up_in_Vehicle_Day1					5.69684	-5.07685	1.36657	-3.71504	0.00020317	0.00257239	LOC114676920	Down_in_Vehicle_Day4
	323.255	1.47119	0.207908	7.07614	1.48223e-12	2.06649e-11	TSEN34	Up_in_Vehicle_Day1					12.8822	-5.07944	0.969958	-5.23676	1.63419e-07	5.28171e-06	LOC114671072	Down_in_Vehicle_Day4
	707.367	1.4707	0.165801	8.87029	7.29539e-19	2.428e-17	NCR3	Up_in_Vehicle_Day1					2.96618	-5.08201	1.59396	-3.1883	0.00143114	0.0125515	LOC114679495	Down_in_Vehicle_Day4
	7332.09	1.47045	0.285295	5.15415	2.54779e-07	1.59716e-06	NFE2	Up_in_Vehicle_Day1					4.86052	-5.08711	1.40451	-3.62197	0.000292364	0.00347399	LOC719378	Down_in_Vehicle_Day4
	96.9211	1.46936	0.260535	5.63979	1.70254e-08	1.30603e-07	SPATA2L	Up_in_Vehicle_Day1					13.2333	-5.09285	1.07099	-4.75528	1.9817e-06	4.90383e-05	LOC114670948	Down_in_Vehicle_Day4
	879.345	1.4686	0.255957	5.7377	9.59735e-09	7.67548e-08	GADD45B	Up_in_Vehicle_Day1					3.98784	-5.11202	1.39904	-3.65395	0.000258235	0.00312198	LOC114678639	Down_in_Vehicle_Day4
	155.307	1.46845	0.446322	3.29012	0.00100146	0.00303525	ORM1	Up_in_Vehicle_Day1					159.284	-5.12842	0.884811	-5.79606	6.7889e-09	3.10811e-07	RUNDC3A	Down_in_Vehicle_Day4
	848.213	1.46796	0.299826	4.89603	9.779e-07	5.57761e-06	CD163	Up_in_Vehicle_Day1					13.0205	-5.1307	1.23121	-4.16719	3.08377e-05	0.000518354	LOC106997604	Down_in_Vehicle_Day4
	28.8547	1.46777	0.474258	3.09488	0.00196895	0.00557864	CARD14	Up_in_Vehicle_Day1					6.79227	-5.13075	1.24123	-4.13359	3.57141e-05	0.000583758	IQUB	Down_in_Vehicle_Day4
	261.806	1.46772	0.319275	4.59703	4.28551e-06	2.15286e-05	PEAR1	Up_in_Vehicle_Day1					149.167	-5.13892	0.516461	-9.95025	2.51538e-23	7.56511e-21	XKRX	Down_in_Vehicle_Day4
	1341.26	1.46712	0.281506	5.21167	1.87151e-07	1.20798e-06	LTA4H	Up_in_Vehicle_Day1					9.51542	-5.15527	1.20354	-4.28341	1.84052e-05	0.000335012	LOC721139	Down_in_Vehicle_Day4
	168.148	1.4671	0.216466	6.7775	1.22275e-11	1.51226e-10	NUDT8	Up_in_Vehicle_Day1					105.118	-5.16208	0.53353	-9.67534	3.83824e-22	1.07191e-19	FCRLA	Down_in_Vehicle_Day4
	3048.66	1.46705	0.172889	8.48546	2.14867e-17	5.88427e-16	UNC13D	Up_in_Vehicle_Day1					174.128	-5.16307	1.24114	-4.15994	3.18334e-05	0.000530112	MAMU-DOB	Down_in_Vehicle_Day4
	14.6979	1.46689	0.594683	2.46667	0.0136378	0.0309867	BCL2L14	Up_in_Vehicle_Day1					255.998	-5.17699	0.715586	-7.23462	4.66843e-13	4.60925e-11	LOC114676789	Down_in_Vehicle_Day4
	16767.1	1.46654	0.220936	6.63782	3.18359e-11	3.68981e-10	GLUL	Up_in_Vehicle_Day1					4.2346	-5.19459	1.57486	-3.29844	0.000972231	0.00917654	ST8SIA2	Down_in_Vehicle_Day4
	6121.22	1.46641	0.235549	6.22552	4.79975e-10	4.68013e-09	TNRC18	Up_in_Vehicle_Day1					3.6792	-5.19702	1.49497	-3.47634	0.000508305	0.00547183	LOC106998962	Down_in_Vehicle_Day4
	10289	1.46524	0.258235	5.67405	1.39458e-08	1.0872e-07	CXCR2	Up_in_Vehicle_Day1					2.6072	-5.20356	1.80902	-2.87646	0.00402161	0.0283412	LOC106997839	Down_in_Vehicle_Day4
	3996.97	1.46502	0.174234	8.40837	4.15765e-17	1.09481e-15	USP32	Up_in_Vehicle_Day1					163.249	-5.25919	0.47723	-11.0202	3.05268e-28	1.29732e-25	LOC114674243	Down_in_Vehicle_Day4
	2646.88	1.46488	0.237693	6.16292	7.14169e-10	6.79435e-09	NCSTN	Up_in_Vehicle_Day1					8.09595	-5.26833	1.29452	-4.06972	4.70697e-05	0.000743269	DSC1	Down_in_Vehicle_Day4
	63.2282	1.46453	0.280957	5.21266	1.86153e-07	1.20356e-06	KLLN	Up_in_Vehicle_Day1					12.6082	-5.27496	1.11434	-4.73372	2.20446e-06	5.37343e-05	LOC114675572	Down_in_Vehicle_Day4
	599.595	1.46451	0.26739	5.47706	4.32447e-08	3.12242e-07	MS4A7	Up_in_Vehicle_Day1					4.17098	-5.29601	1.56196	-3.39062	0.00069735	0.00704677	LOC106999938	Down_in_Vehicle_Day4
	203.726	1.46424	0.367477	3.98457	6.76024e-05	0.000267094	CDHR5	Up_in_Vehicle_Day1					2.55183	-5.33939	1.79798	-2.96967	0.00298123	0.0225106	LOC106998073	Down_in_Vehicle_Day4
	11465.6	1.46318	0.196996	7.42748	1.10687e-13	1.81667e-12	GNAI2	Up_in_Vehicle_Day1					2.93334	-5.38733	1.7847	-3.01863	0.00253922	0.0198636	SULT1A2	Down_in_Vehicle_Day4
	6611.62	1.46206	0.193793	7.54442	4.54304e-14	7.91727e-13	LBR	Up_in_Vehicle_Day1					8.52769	-5.40136	1.16716	-4.62777	3.69629e-06	8.41195e-05	LOC714894	Down_in_Vehicle_Day4
	837.167	1.46174	0.179036	8.16451	3.2275e-16	7.53607e-15	CARS	Up_in_Vehicle_Day1					6.05851	-5.4275	1.30471	-4.15992	3.18355e-05	0.000530112	HPD	Down_in_Vehicle_Day4
	110.614	1.46147	0.314748	4.64329	3.42901e-06	1.76184e-05	LOC706492	Up_in_Vehicle_Day1					9.2298	-5.43843	1.2477	-4.35877	1.30795e-05	0.000247531	ASB9	Down_in_Vehicle_Day4
	1153.72	1.45974	0.232927	6.26693	3.68227e-10	3.64802e-09	PSTPIP1	Up_in_Vehicle_Day1					14.9765	-5.45201	0.940627	-5.79615	6.78558e-09	3.10811e-07	SLCO5A1	Down_in_Vehicle_Day4
	120.657	1.45953	0.319177	4.5728	4.81261e-06	2.3981e-05	DLG4	Up_in_Vehicle_Day1					965.5	-5.45248	0.686499	-7.94244	1.9824e-15	2.69124e-13	SPTA1	Down_in_Vehicle_Day4
	6286.64	1.4595	0.197803	7.37857	1.60001e-13	2.57533e-12	TSC22D4	Up_in_Vehicle_Day1					1902.3	-5.45539	0.626158	-8.71248	2.97286e-18	5.81165e-16	EPB42	Down_in_Vehicle_Day4
	122.713	1.45918	0.362683	4.02328	5.7392e-05	0.000230458	TUBA8	Up_in_Vehicle_Day1					42.3845	-5.46484	1.34723	-4.05636	4.9843e-05	0.000778259	LOC106997085	Down_in_Vehicle_Day4
	4047.99	1.45879	0.238519	6.11606	9.59181e-10	9.00465e-09	SLC31A2	Up_in_Vehicle_Day1					426.726	-5.50297	0.443594	-12.4054	2.44258e-35	1.70536e-32	LOC114678827	Down_in_Vehicle_Day4
	130.544	1.45736	0.302506	4.8176	1.45294e-06	7.96806e-06	RDH12	Up_in_Vehicle_Day1					85.5753	-5.51198	0.661934	-8.32708	8.28595e-17	1.29586e-14	TSPO2	Down_in_Vehicle_Day4
	32.1957	1.45693	0.494686	2.94516	0.00322783	0.00867481	LOC106995052	Up_in_Vehicle_Day1					92.5582	-5.53936	0.594315	-9.32058	1.15702e-20	2.79243e-18	DENND5B	Down_in_Vehicle_Day4
	87.2291	1.45565	0.331062	4.3969	1.09806e-05	5.1005e-05	LOC114674433	Up_in_Vehicle_Day1					18.4214	-5.56689	1.06438	-5.23015	1.69374e-07	5.44587e-06	LOC720452	Down_in_Vehicle_Day4
	617.787	1.4555	0.267097	5.44933	5.05604e-08	3.62063e-07	CASP4	Up_in_Vehicle_Day1					5.76813	-5.57033	1.35892	-4.09908	4.14787e-05	0.000667931	LOC106993324	Down_in_Vehicle_Day4
	85.6691	1.45529	0.417812	3.48313	0.00049559	0.0016097	LOC114674994	Up_in_Vehicle_Day1					4.8871	-5.59217	1.33925	-4.17559	2.97212e-05	0.000502612	LOC114672376	Down_in_Vehicle_Day4
	12544.6	1.45517	0.174516	8.33831	7.53616e-17	1.92624e-15	CORO1A	Up_in_Vehicle_Day1					3.15046	-5.62869	1.67898	-3.35245	0.000800994	0.00788848	LOC715543	Down_in_Vehicle_Day4
	23.6555	1.45413	0.579033	2.51131	0.0120284	0.0277611	LOC715711	Up_in_Vehicle_Day1					24.33	-5.63485	1.03197	-5.46029	4.7537e-08	1.77687e-06	LOC114671625	Down_in_Vehicle_Day4
	14377.9	1.45386	0.194835	7.462	8.52189e-14	1.41933e-12	AKR7A3	Up_in_Vehicle_Day1					7.01619	-5.65593	1.5962	-3.54338	0.000395039	0.00443574	LOC706869	Down_in_Vehicle_Day4
	4334.31	1.45375	0.223758	6.49697	8.19537e-11	8.92137e-10	PACSIN2	Up_in_Vehicle_Day1					576.489	-5.66678	0.374501	-15.1315	1.0032e-51	1.65902e-48	PAX5	Down_in_Vehicle_Day4
	7315.65	1.45352	0.18425	7.88885	3.0499e-15	6.21324e-14	LRP10	Up_in_Vehicle_Day1					8628.78	-5.71161	0.35306	-16.1775	7.27404e-59	2.03143e-55	TRIM58	Down_in_Vehicle_Day4
	1683.59	1.45348	0.302833	4.79961	1.58971e-06	8.62574e-06	CTTN	Up_in_Vehicle_Day1					14796.2	-5.72194	0.531983	-10.7559	5.56144e-27	2.26501e-24	SNCA	Down_in_Vehicle_Day4
	317.588	1.45276	0.243088	5.97626	2.28312e-09	2.01786e-08	ZNF438	Up_in_Vehicle_Day1					6.4113	-5.72414	1.34023	-4.27101	1.94588e-05	0.000351246	LOC106998680	Down_in_Vehicle_Day4
	5316.74	1.45276	0.204433	7.10628	1.19209e-12	1.68776e-11	CCPG1	Up_in_Vehicle_Day1					8937.21	-5.75388	0.354979	-16.2091	4.35229e-59	1.41805e-55	NFIX	Down_in_Vehicle_Day4
	530.231	1.45247	0.290729	4.99595	5.85458e-07	3.45118e-06	IGFBP4	Up_in_Vehicle_Day1					345.822	-5.75907	0.449001	-12.8264	1.16661e-37	8.77159e-35	AHSP	Down_in_Vehicle_Day4
	31.0223	1.45194	0.551268	2.63383	0.00844289	0.0203713	LGR4	Up_in_Vehicle_Day1					1596.14	-5.7599	0.575713	-10.0048	1.45168e-23	4.50458e-21	HBM	Down_in_Vehicle_Day4
	295.254	1.45185	0.213989	6.78471	1.16318e-11	1.44325e-10	CCDC159	Up_in_Vehicle_Day1					257.223	-5.81003	0.341412	-17.0176	6.07817e-65	2.37644e-61	FCRL1	Down_in_Vehicle_Day4
	19.3937	1.45146	0.493408	2.9417	0.00326418	0.00876023	LOC114672483	Up_in_Vehicle_Day1					10.7362	-5.82806	1.25176	-4.65589	3.22588e-06	7.48018e-05	LOC106994475	Down_in_Vehicle_Day4
	593.349	1.45095	0.205714	7.05327	1.74758e-12	2.40669e-11	HMGCL	Up_in_Vehicle_Day1					86.4602	-5.89179	0.626644	-9.40213	5.34677e-21	1.34005e-18	LOC114680514	Down_in_Vehicle_Day4
	1356.65	1.45077	0.576825	2.51509	0.0119	0.0274947	SECTM1	Up_in_Vehicle_Day1					5.37701	-5.90657	1.5551	-3.79819	0.000145755	0.00195162	LOC722278	Down_in_Vehicle_Day4
	25.7897	1.45051	0.591816	2.45095	0.0142479	0.0321408	AIF1L	Up_in_Vehicle_Day1					10.3766	-5.94616	1.19933	-4.95789	7.1262e-07	1.98447e-05	LOC114676979	Down_in_Vehicle_Day4
	348.137	1.45022	0.24613	5.89209	3.81346e-09	3.25051e-08	LOXL3	Up_in_Vehicle_Day1					59.2949	-5.99011	0.646015	-9.27239	1.82018e-20	4.33935e-18	ELFN2	Down_in_Vehicle_Day4
	3638.3	1.44944	0.221928	6.53114	6.52728e-11	7.21615e-10	OSBPL11	Up_in_Vehicle_Day1					5.47375	-5.99893	1.37559	-4.361	1.29471e-05	0.000245492	LOC715165	Down_in_Vehicle_Day4
	1386.69	1.44944	0.18781	7.71759	1.18549e-14	2.22366e-13	GPR108	Up_in_Vehicle_Day1					21602.6	-6.00811	0.344972	-17.4162	6.21719e-68	4.05133e-64	GPX1	Down_in_Vehicle_Day4
	345.466	1.44898	0.358572	4.04097	5.32306e-05	0.000215372	RAB6B	Up_in_Vehicle_Day1					14.7526	-6.01684	1.09546	-5.49254	3.96205e-08	1.50396e-06	KCNH2	Down_in_Vehicle_Day4
	22635.1	1.44893	0.202029	7.17186	7.39861e-13	1.08021e-11	TUT7	Up_in_Vehicle_Day1					1647.08	-6.03781	0.714543	-8.44989	2.91586e-17	4.71093e-15	PAQR9	Down_in_Vehicle_Day4
	400.208	1.44887	0.2871	5.04658	4.49783e-07	2.70887e-06	LOC718069	Up_in_Vehicle_Day1					13.3502	-6.05904	1.2183	-4.97335	6.58066e-07	1.85101e-05	LOC114673906	Down_in_Vehicle_Day4
	283.264	1.44862	0.197084	7.35025	1.97836e-13	3.12398e-12	SPAG1	Up_in_Vehicle_Day1					304.334	-6.07613	0.7148	-8.50047	1.88825e-17	3.12825e-15	DNAI2	Down_in_Vehicle_Day4
	167.514	1.44849	0.268392	5.39693	6.77892e-08	4.7445e-07	KLHDC8B	Up_in_Vehicle_Day1					34.8316	-6.07616	0.951746	-6.38422	1.72269e-10	1.16127e-08	LOC114674406	Down_in_Vehicle_Day4
	726.451	1.44821	0.184375	7.85468	4.00801e-15	8.01184e-14	SPINT1	Up_in_Vehicle_Day1					7.31038	-6.08766	1.34171	-4.53724	5.69941e-06	0.000123386	SLC12A3	Down_in_Vehicle_Day4
	152.629	1.44811	0.267834	5.40674	6.41821e-08	4.5085e-07	SPATA6	Up_in_Vehicle_Day1					106.936	-6.09031	0.578071	-10.5356	5.92257e-26	2.2702e-23	OR6B3	Down_in_Vehicle_Day4
	1390.68	1.44788	0.192926	7.50485	6.15006e-14	1.04704e-12	VMP1	Up_in_Vehicle_Day1					426.501	-6.10093	0.424008	-14.3887	6.09111e-47	7.00442e-44	PGA4_1	Down_in_Vehicle_Day4
	530.26	1.44768	0.166923	8.67277	4.21727e-18	1.26915e-16	TK2	Up_in_Vehicle_Day1					13.682	-6.20282	1.05664	-5.87034	4.34904e-09	2.12018e-07	LOC714119	Down_in_Vehicle_Day4
	940.874	1.44696	0.166059	8.71355	2.94498e-18	9.09103e-17	STX12	Up_in_Vehicle_Day1					2086.27	-6.24885	0.621445	-10.0554	8.70095e-24	2.83491e-21	ACSL6	Down_in_Vehicle_Day4
	308.796	1.4469	0.348986	4.14602	3.38308e-05	0.000142944	GP6_1	Up_in_Vehicle_Day1					9.39561	-6.25585	1.21339	-5.15568	2.52716e-07	7.90454e-06	LOC721089	Down_in_Vehicle_Day4
	215.718	1.44669	0.39932	3.62289	0.000291331	0.000999787	CEACAM1	Up_in_Vehicle_Day1					11.8346	-6.32521	1.22108	-5.18001	2.21873e-07	6.98454e-06	LOC114676968	Down_in_Vehicle_Day4
	47.9063	1.4462	0.439678	3.28922	0.00100464	0.00304298	CD300LD_1	Up_in_Vehicle_Day1					14.099	-6.33685	1.07478	-5.89597	3.72486e-09	1.85286e-07	LOC114678244	Down_in_Vehicle_Day4
	67.7447	1.44615	0.422971	3.41903	0.000628456	0.00199044	PLXDC2	Up_in_Vehicle_Day1					13.3922	-6.34267	1.17352	-5.40484	6.48652e-08	2.33527e-06	LOC708155	Down_in_Vehicle_Day4
	202.018	1.44602	0.27058	5.34413	9.08536e-08	6.22913e-07	CLCN4	Up_in_Vehicle_Day1					10.0308	-6.36767	1.19479	-5.32953	9.84658e-08	3.36522e-06	LOC720899	Down_in_Vehicle_Day4
	270.657	1.44259	0.359232	4.01576	5.92554e-05	0.000237046	LOC114671231	Up_in_Vehicle_Day1					30.6076	-6.41526	1.56307	-4.10427	4.05591e-05	0.000654199	FCRL2	Down_in_Vehicle_Day4
	2235.6	1.44087	0.176188	8.178	2.88603e-16	6.77342e-15	ZDHHC7	Up_in_Vehicle_Day1					13980.3	-6.45909	0.720041	-8.97045	2.95297e-19	6.55995e-17	SLC4A1	Down_in_Vehicle_Day4
	30984.3	1.43809	0.198963	7.22794	4.9037e-13	7.36131e-12	LAPTM5	Up_in_Vehicle_Day1					7.61281	-6.46598	1.36986	-4.72017	2.35643e-06	5.69416e-05	LOC106993048	Down_in_Vehicle_Day4
	15.6313	1.43747	0.525052	2.73778	0.00618562	0.015462	LOC114673836	Up_in_Vehicle_Day1					18.9327	-6.48142	1.04017	-6.23112	4.63116e-10	2.82039e-08	LOC701600	Down_in_Vehicle_Day4
	63.024	1.43702	0.333118	4.31385	1.60439e-05	7.21806e-05	SLC35E4	Up_in_Vehicle_Day1					13.022	-6.56564	1.1729	-5.59776	2.17133e-08	8.84223e-07	BTNL10	Down_in_Vehicle_Day4
	2474.13	1.43686	0.20634	6.96352	3.31863e-12	4.40874e-11	PSEN1	Up_in_Vehicle_Day1					379.567	-6.57235	0.771576	-8.51809	1.62211e-17	2.73367e-15	PRSS47	Down_in_Vehicle_Day4
	216.54	1.43682	0.262086	5.48223	4.19994e-08	3.04051e-07	CCDC134	Up_in_Vehicle_Day1					58.7052	-6.59044	1.89277	-3.4819	0.000497861	0.00537124	MPP2	Down_in_Vehicle_Day4
	373.188	1.43676	0.254885	5.6369	1.73138e-08	1.32656e-07	ANXA4	Up_in_Vehicle_Day1					869.259	-6.66792	0.665581	-10.0182	1.26801e-23	3.99811e-21	KLF1	Down_in_Vehicle_Day4
	1490.11	1.43643	0.271203	5.2965	1.18041e-07	7.93486e-07	SMIM3	Up_in_Vehicle_Day1					340.431	-6.71515	0.507419	-13.2339	5.58815e-40	4.74968e-37	LOC106997744	Down_in_Vehicle_Day4
	23.1408	1.43592	0.515203	2.7871	0.0053182	0.0135212	LOC114670344	Up_in_Vehicle_Day1					9.01141	-6.79279	1.23623	-5.49475	3.91259e-08	1.48808e-06	LOC106992509	Down_in_Vehicle_Day4
	129.299	1.43535	0.502897	2.85416	0.00431502	0.0112131	SUCNR1	Up_in_Vehicle_Day1					10.7596	-6.87973	1.22571	-5.61286	1.99015e-08	8.24267e-07	UBE2Q2L	Down_in_Vehicle_Day4
	682.062	1.43511	0.177965	8.06398	7.3848e-16	1.65468e-14	STK38L	Up_in_Vehicle_Day1					42.8136	-6.9328	0.934968	-7.41501	1.21616e-13	1.2921e-11	HS3ST1	Down_in_Vehicle_Day4
	318.995	1.43475	0.264874	5.41672	6.07022e-08	4.28131e-07	MTHFD2L	Up_in_Vehicle_Day1					17.6225	-6.94674	1.23083	-5.64396	1.66186e-08	6.97162e-07	LOC107000585	Down_in_Vehicle_Day4
	578.307	1.43461	0.215685	6.65145	2.90228e-11	3.38835e-10	SNX9	Up_in_Vehicle_Day1					923.016	-6.94766	0.798091	-8.70535	3.16597e-18	6.12787e-16	MSL3B	Down_in_Vehicle_Day4
	1870.44	1.43443	0.257674	5.56682	2.59423e-08	1.9396e-07	LOC114672574	Up_in_Vehicle_Day1					60.16	-7.06037	0.880372	-8.01976	1.0595e-15	1.47944e-13	LOC114678448	Down_in_Vehicle_Day4
	184.362	1.43388	0.435043	3.29594	0.000980923	0.00297819	CYP27A1	Up_in_Vehicle_Day1					8.63008	-7.09473	1.27521	-5.5636	2.64268e-08	1.05004e-06	LOC114679729	Down_in_Vehicle_Day4
	117.556	1.43378	0.32323	4.4358	9.17331e-06	4.32921e-05	LOC100429453	Up_in_Vehicle_Day1					423.573	-7.12956	0.748444	-9.52584	1.63714e-21	4.32493e-19	SELENBP1	Down_in_Vehicle_Day4
	1706.99	1.43341	0.251183	5.70664	1.15231e-08	9.10547e-08	HLX	Up_in_Vehicle_Day1					79193.7	-7.25156	0.592326	-12.2425	1.84229e-34	1.2005e-31	ALAS2	Down_in_Vehicle_Day4
	1722.72	1.4333	0.266243	5.38343	7.30795e-08	5.08169e-07	SCARB2	Up_in_Vehicle_Day1					38.493	-7.54655	1.01352	-7.4459	9.62843e-14	1.03421e-11	KLHL14	Down_in_Vehicle_Day4
	13.6377	1.43325	0.608601	2.355	0.0185229	0.0403505	LOC114678133	Up_in_Vehicle_Day1					15.9309	-7.89535	1.19524	-6.60567	3.95727e-11	2.90829e-09	LOC106993066	Down_in_Vehicle_Day4
	1228.94	1.4322	0.237322	6.03482	1.59144e-09	1.44587e-08	CCDC125	Up_in_Vehicle_Day1					26.3192	-7.98482	1.18885	-6.7164	1.86272e-11	1.45658e-09	LOC114672123	Down_in_Vehicle_Day4
	214.907	1.43199	0.339773	4.21454	2.5029e-05	0.000108676	KCNN3	Up_in_Vehicle_Day1					40.4441	-8.27232	1.07904	-7.66638	1.76925e-14	2.04657e-12	H4C11	Down_in_Vehicle_Day4
	5053.87	1.43156	0.198304	7.21901	5.23671e-13	7.84379e-12	HCLS1	Up_in_Vehicle_Day1
	5805.84	1.43128	0.233888	6.1195	9.38687e-10	8.82089e-09	NOTCH1	Up_in_Vehicle_Day1
	36.1971	1.43	0.533883	2.67849	0.00739557	0.018081	LOC106997614	Up_in_Vehicle_Day1
	9123.58	1.42961	0.242651	5.89162	3.82422e-09	3.25823e-08	SAT1	Up_in_Vehicle_Day1
	2331.2	1.42846	0.181611	7.86553	3.67548e-15	7.40893e-14	PLAGL2	Up_in_Vehicle_Day1
	113.921	1.42746	0.271229	5.26292	1.41785e-07	9.40818e-07	LOC114672263	Up_in_Vehicle_Day1
	21.1998	1.42741	0.56375	2.532	0.0113415	0.0263823	LOC106994433	Up_in_Vehicle_Day1
	2523.39	1.42707	0.18937	7.5359	4.84984e-14	8.39851e-13	ITPRID2	Up_in_Vehicle_Day1
	140.156	1.42632	0.338587	4.21256	2.52492e-05	0.000109583	LOC718900	Up_in_Vehicle_Day1
	101.259	1.42608	0.351191	4.0607	4.89257e-05	0.000199639	LOC106992676	Up_in_Vehicle_Day1
	58.0794	1.4258	0.553428	2.5763	0.00998644	0.0235822	LOC114672733	Up_in_Vehicle_Day1
	980.744	1.42465	0.208134	6.84485	7.65584e-12	9.72866e-11	IFRD1_1	Up_in_Vehicle_Day1
	1011.04	1.42405	0.159911	8.90525	5.32643e-19	1.81363e-17	COLGALT1	Up_in_Vehicle_Day1
	1566.5	1.424	0.201957	7.05099	1.77643e-12	2.44466e-11	FKBP1A	Up_in_Vehicle_Day1
	40.7401	1.42328	0.56734	2.50869	0.0121181	0.0279213	LOC107000422	Up_in_Vehicle_Day1
	13318.8	1.4232	0.189851	7.4964	6.55949e-14	1.11081e-12	TNFRSF1B	Up_in_Vehicle_Day1
	39.0429	1.42266	0.439231	3.23897	0.00119963	0.00356761	LOC114679825	Up_in_Vehicle_Day1
	1441.97	1.42259	0.183084	7.77015	7.8392e-15	1.50277e-13	NIPA2	Up_in_Vehicle_Day1
	2051.72	1.42251	0.217275	6.54705	5.86864e-11	6.53321e-10	S100A4	Up_in_Vehicle_Day1
	226.224	1.42246	0.250392	5.68091	1.33978e-08	1.0466e-07	PLCD1	Up_in_Vehicle_Day1
	99.0727	1.42243	0.262176	5.42546	5.78044e-08	4.0935e-07	SFXN5	Up_in_Vehicle_Day1
	4088.87	1.42211	0.183885	7.73367	1.04488e-14	1.97344e-13	NIN	Up_in_Vehicle_Day1
	1231.25	1.42196	0.212756	6.68351	2.33284e-11	2.76564e-10	CANT1	Up_in_Vehicle_Day1
	546.932	1.42188	0.250782	5.66978	1.42981e-08	1.11059e-07	LRSAM1	Up_in_Vehicle_Day1
	540.235	1.42054	0.185668	7.65094	1.99514e-14	3.63564e-13	ESRRA	Up_in_Vehicle_Day1
	48.3058	1.42034	0.468096	3.03428	0.00241108	0.00669086	LOC114673331	Up_in_Vehicle_Day1
	643.17	1.41949	0.197111	7.20147	5.95679e-13	8.8247e-12	EHD4	Up_in_Vehicle_Day1
	7614.1	1.41936	0.264646	5.36324	8.17438e-08	5.64085e-07	CBL	Up_in_Vehicle_Day1
	174.598	1.41931	0.249669	5.68474	1.3101e-08	1.02592e-07	LOC106994617	Up_in_Vehicle_Day1
	1927.64	1.41891	0.273053	5.19647	2.03112e-07	1.29832e-06	MX2	Up_in_Vehicle_Day1
	178.022	1.41741	0.293469	4.82985	1.36637e-06	7.55506e-06	PDGFB	Up_in_Vehicle_Day1
	938.308	1.41555	0.176532	8.01865	1.06913e-15	2.34232e-14	TNFAIP8L2	Up_in_Vehicle_Day1
	72.5621	1.41364	0.361292	3.91275	9.12525e-05	0.000351126	TNS2	Up_in_Vehicle_Day1
	270.14	1.41355	0.224753	6.28936	3.18785e-10	3.18952e-09	PRSS33	Up_in_Vehicle_Day1
	11674.1	1.41322	0.244331	5.78405	7.29218e-09	5.9435e-08	CTSS	Up_in_Vehicle_Day1
	7296.8	1.41307	0.23683	5.96659	2.42262e-09	2.13231e-08	STAT5B	Up_in_Vehicle_Day1
	1667.04	1.41298	0.222309	6.35594	2.0715e-10	2.12796e-09	FUCA1	Up_in_Vehicle_Day1
	1165.14	1.4125	0.223341	6.32441	2.5421e-10	2.58251e-09	ATP1B3	Up_in_Vehicle_Day1
	174.894	1.41249	0.26316	5.36741	7.98766e-08	5.52393e-07	CHRNE	Up_in_Vehicle_Day1
	32.23	1.41245	0.556327	2.53889	0.0111205	0.0259312	TRPM1	Up_in_Vehicle_Day1
	2731.16	1.41128	0.174109	8.10568	5.24508e-16	1.19133e-14	MAP2K3	Up_in_Vehicle_Day1
	4588.77	1.41123	0.173357	8.1406	3.93316e-16	9.05147e-15	MAP3K3	Up_in_Vehicle_Day1
	14.8316	1.41081	0.530837	2.65771	0.00786727	0.0190978	PLCB4	Up_in_Vehicle_Day1
	2706.76	1.41067	0.216791	6.50705	7.66416e-11	8.40514e-10	PTK2B	Up_in_Vehicle_Day1
	14009.6	1.4103	0.312172	4.5177	6.25141e-06	3.05479e-05	IGF2R	Up_in_Vehicle_Day1
	73.954	1.40989	0.34777	4.05408	5.03322e-05	0.000204725	RIMS3	Up_in_Vehicle_Day1
	682.741	1.40961	0.145504	9.68779	3.39796e-22	1.67452e-20	MBOAT1	Up_in_Vehicle_Day1
	22.8859	1.40872	0.459596	3.06512	0.00217583	0.0061043	LOC114674473	Up_in_Vehicle_Day1
	238.325	1.40863	0.21234	6.63386	3.27022e-11	3.77424e-10	LOC114677075	Up_in_Vehicle_Day1
	4395.58	1.40773	0.185353	7.59488	3.08069e-14	5.51418e-13	AIM2	Up_in_Vehicle_Day1
	9614.08	1.40515	0.276076	5.08973	3.58575e-07	2.19193e-06	APLP2	Up_in_Vehicle_Day1
	52.4969	1.40431	0.392531	3.57759	0.000346777	0.00117389	LOC114671382	Up_in_Vehicle_Day1
	1572.93	1.4031	0.17161	8.17608	2.93222e-16	6.86421e-15	UBXN2B	Up_in_Vehicle_Day1
	8288.62	1.40264	0.22337	6.27946	3.3976e-10	3.37997e-09	SEC14L1	Up_in_Vehicle_Day1
	4636.59	1.40152	0.182527	7.67844	1.61038e-14	2.96837e-13	GMIP	Up_in_Vehicle_Day1
	748.711	1.40148	0.252643	5.54726	2.90176e-08	2.15441e-07	GPBAR1	Up_in_Vehicle_Day1
	193.836	1.40079	0.424988	3.29607	0.000980473	0.0029773	SIGLEC10	Up_in_Vehicle_Day1
[truncated: 3,731 more rows]

## Sheet: ST3
	ST3A: Drug Pre Treatment Day -7vs Day 1 radiation_response													ST3B: Drug Pre Treatment Day -7vs Day 4 radiation_response
	baseMean	log2FoldChange	lfcSE	stat	pvalue	padj	gene	comparison	direction					baseMean	log2FoldChange	lfcSE	stat	pvalue	padj	gene	direction
	1121.03	7.98244	0.873525	9.13819	6.35048e-20	4.05817e-17	ALPL	Drug_PreTx_vs_Day1	Up_in_Drug_Day1					0.47607	15.6008	3.77002	4.13812	3.5017e-05	0.000683933	LOC106999043	Up_in_Drug_Day4
	390.476	6.47662	1.0733	6.03431	1.59642e-09	6.72637e-08	CA4	Drug_PreTx_vs_Day1	Up_in_Drug_Day1					0.576309	14.5712	3.76711	3.86801	0.000109729	0.00181806	ALDH1B1	Up_in_Drug_Day4
	1754.59	5.8961	0.783053	7.52963	5.08829e-14	7.62091e-12	APOBEC3A	Drug_PreTx_vs_Day1	Up_in_Drug_Day1					7.89613	6.49155	1.22216	5.31154	1.08701e-07	3.88327e-06	UCN2	Up_in_Drug_Day4
	5.95684	5.80157	1.35707	4.27507	1.91081e-05	0.000201941	LOC114678277	Drug_PreTx_vs_Day1	Up_in_Drug_Day1					8.47746	6.4046	1.28898	4.96872	6.73956e-07	1.99644e-05	PPY	Up_in_Drug_Day4
	4.61341	5.30939	1.42512	3.72556	0.00019488	0.00135797	ELAVL3	Drug_PreTx_vs_Day1	Up_in_Drug_Day1					8.61624	6.2489	1.23332	5.06672	4.04727e-07	1.26605e-05	IL22RA1	Up_in_Drug_Day4
	24.7775	5.29932	0.865177	6.12513	9.06117e-10	4.09697e-08	GFRA3	Drug_PreTx_vs_Day1	Up_in_Drug_Day1					29.9952	5.65502	1.0032	5.63697	1.73066e-08	7.13844e-07	LYVE1	Up_in_Drug_Day4
	16.141	5.26678	0.947445	5.55893	2.71437e-08	7.84318e-07	CCDC70	Drug_PreTx_vs_Day1	Up_in_Drug_Day1					8.34259	5.60885	1.25966	4.45266	8.48126e-06	0.000195974	FLNC	Up_in_Drug_Day4
	23.3436	5.16351	0.888882	5.80899	6.28515e-09	2.2522e-07	ACOD1	Drug_PreTx_vs_Day1	Up_in_Drug_Day1					6.07144	5.57895	1.28583	4.3388	1.43265e-05	0.000314011	LOC114679682	Up_in_Drug_Day4
	5.38255	5.11207	1.42976	3.57547	0.000349603	0.00220904	NKAIN3	Drug_PreTx_vs_Day1	Up_in_Drug_Day1					151.913	5.43377	0.632057	8.59696	8.18564e-18	1.31178e-15	TUBB4A	Up_in_Drug_Day4
	61.8408	5.0829	0.672786	7.55501	4.18832e-14	6.42354e-12	TGM3	Drug_PreTx_vs_Day1	Up_in_Drug_Day1					4.26815	5.38467	1.47069	3.66132	0.000250916	0.00372487	TPBG	Up_in_Drug_Day4
	346.156	5.06338	0.376153	13.461	2.6543e-41	5.08855e-37	C1QA	Drug_PreTx_vs_Day1	Up_in_Drug_Day1					2.90184	5.30737	1.86968	2.83865	0.00453045	0.0395246	RFPL1	Up_in_Drug_Day4
	3.60728	4.87993	1.44954	3.36653	0.000761207	0.00414791	LOC114674905	Drug_PreTx_vs_Day1	Up_in_Drug_Day1					13.4746	5.30556	1.06667	4.97397	6.55961e-07	1.95201e-05	ILDR2	Up_in_Drug_Day4
	309.749	4.80464	0.477235	10.0677	7.67752e-24	1.05133e-20	C1QC	Drug_PreTx_vs_Day1	Up_in_Drug_Day1					176.838	5.20297	0.482259	10.7887	3.89074e-27	1.72881e-24	EDA2R	Up_in_Drug_Day4
	17.5351	4.79671	0.799249	6.00153	1.95467e-09	8.0242e-08	MLXIPL	Drug_PreTx_vs_Day1	Up_in_Drug_Day1					250.954	5.07772	0.34024	14.9239	2.30357e-50	1.50124e-46	LOC114674205	Up_in_Drug_Day4
	4.26815	4.7314	1.49844	3.15754	0.00159106	0.00751101	TPBG	Drug_PreTx_vs_Day1	Up_in_Drug_Day1					4.35242	5.02796	1.38867	3.6207	0.000293802	0.00427708	LY6G6C	Up_in_Drug_Day4
	6.38313	4.71834	1.24602	3.78673	0.000152645	0.00111565	TEX50	Drug_PreTx_vs_Day1	Up_in_Drug_Day1					170.594	4.99887	0.48728	10.2587	1.08111e-24	3.40915e-22	DLK1	Up_in_Drug_Day4
	54.8885	4.66465	1.27574	3.65643	0.000255748	0.00169717	IL22RA2	Drug_PreTx_vs_Day1	Up_in_Drug_Day1					5.03815	4.96614	1.28401	3.86768	0.000109875	0.00181894	TPH2	Up_in_Drug_Day4
	5.25445	4.64972	1.44029	3.22832	0.0012452	0.00618601	ACVRL1	Drug_PreTx_vs_Day1	Up_in_Drug_Day1					44.7119	4.93598	0.62567	7.88912	3.04333e-15	3.43932e-13	OLFML2B	Up_in_Drug_Day4
	3.89827	4.64619	1.59457	2.91376	0.00357103	0.014434	DIPK2B	Drug_PreTx_vs_Day1	Up_in_Drug_Day1					27.7577	4.90796	0.744867	6.58904	4.42693e-11	2.91417e-09	CDH17	Up_in_Drug_Day4
	5.59627	4.62712	1.42467	3.24785	0.00116281	0.0058633	WNT7A	Drug_PreTx_vs_Day1	Up_in_Drug_Day1					6.38313	4.86713	1.23332	3.94637	7.93465e-05	0.00138139	TEX50	Up_in_Drug_Day4
	8.79102	4.62287	1.2229	3.78026	0.000156664	0.00114024	GPR20	Drug_PreTx_vs_Day1	Up_in_Drug_Day1					15.5592	4.79378	0.851053	5.63277	1.77342e-08	7.28408e-07	SGIP1	Up_in_Drug_Day4
	72.8867	4.6028	1.30838	3.51793	0.000434927	0.00262448	LOC106996942	Drug_PreTx_vs_Day1	Up_in_Drug_Day1					3.14734	4.78596	1.54304	3.10164	0.00192451	0.0200672	SLC17A7	Up_in_Drug_Day4
	416.093	4.58363	0.432667	10.5939	3.1809e-26	8.71158e-23	C1QB	Drug_PreTx_vs_Day1	Up_in_Drug_Day1					7.54044	4.78076	1.10638	4.32109	1.5526e-05	0.000336903	DLL4	Up_in_Drug_Day4
	5.42531	4.57701	1.38268	3.31023	0.000932188	0.00488763	EMCN	Drug_PreTx_vs_Day1	Up_in_Drug_Day1					10.4461	4.74022	0.950261	4.98833	6.09031e-07	1.82625e-05	EQTN	Up_in_Drug_Day4
	5.97809	4.53418	1.19297	3.80074	0.000144264	0.00106495	LOC114674808	Drug_PreTx_vs_Day1	Up_in_Drug_Day1					2.08954	4.7227	1.7031	2.77301	0.00555409	0.0463062	BTC	Up_in_Drug_Day4
	620.539	4.51374	0.769385	5.86669	4.44576e-09	1.6614e-07	MCEMP1	Drug_PreTx_vs_Day1	Up_in_Drug_Day1					111.286	4.7112	0.564038	8.35264	6.67542e-17	9.66749e-15	PLXDC1	Up_in_Drug_Day4
	42.9209	4.48717	0.640109	7.01001	2.38294e-12	2.35481e-10	LOC107000366	Drug_PreTx_vs_Day1	Up_in_Drug_Day1					123.871	4.67703	0.417147	11.212	3.56229e-29	1.8328e-26	NR5A1	Up_in_Drug_Day4
	15192.1	4.44567	0.539881	8.23455	1.80235e-16	5.85642e-14	CD177	Drug_PreTx_vs_Day1	Up_in_Drug_Day1					24.2117	4.58886	0.943569	4.8633	1.15442e-06	3.23818e-05	CLDN11	Up_in_Drug_Day4
	4.24354	4.40434	1.67945	2.62249	0.00872886	0.0292452	HSPB8	Drug_PreTx_vs_Day1	Up_in_Drug_Day1					4.7392	4.52484	1.39192	3.2508	0.0011508	0.0131652	MIR34A	Up_in_Drug_Day4
	3.45148	4.37236	1.38518	3.15651	0.00159667	0.00753192	NOTCH3	Drug_PreTx_vs_Day1	Up_in_Drug_Day1					10.5003	4.52417	1.05522	4.28741	1.80766e-05	0.000384983	TINAGL1	Up_in_Drug_Day4
	68.5288	4.36788	0.661361	6.60438	3.99196e-11	2.86629e-09	MSR1	Drug_PreTx_vs_Day1	Up_in_Drug_Day1					6.33201	4.50128	1.42872	3.15057	0.00162953	0.0174644	LOC106995020	Up_in_Drug_Day4
	17.5566	4.36546	0.864846	5.04768	4.47209e-07	8.73949e-06	LOC114676790	Drug_PreTx_vs_Day1	Up_in_Drug_Day1					6.13685	4.49962	1.15613	3.89196	9.94377e-05	0.00167595	CREB3L1	Up_in_Drug_Day4
	34.6988	4.34555	0.831724	5.22475	1.74392e-07	3.92864e-06	LOC107000447	Drug_PreTx_vs_Day1	Up_in_Drug_Day1					8.79102	4.48808	1.21796	3.6849	0.00022879	0.00344348	GPR20	Up_in_Drug_Day4
	5.64402	4.30149	1.26502	3.40033	0.000673051	0.00376183	COL4A1	Drug_PreTx_vs_Day1	Up_in_Drug_Day1					4.96773	4.47552	1.21443	3.68527	0.000228459	0.00344114	GXYLT2	Up_in_Drug_Day4
	1743.97	4.29328	0.342521	12.5344	4.84218e-36	4.64148e-32	C3AR1	Drug_PreTx_vs_Day1	Up_in_Drug_Day1					77.3703	4.43273	0.446979	9.91709	3.50827e-23	9.26893e-21	NEGR1	Up_in_Drug_Day4
	449.206	4.2485	0.952062	4.46242	8.10407e-06	9.78974e-05	LOC107000707	Drug_PreTx_vs_Day1	Up_in_Drug_Day1					4.72008	4.43244	1.28083	3.46061	0.000538958	0.00707472	DHRS2	Up_in_Drug_Day4
	8.61624	4.15759	1.296	3.20801	0.00133658	0.0065505	IL22RA1	Drug_PreTx_vs_Day1	Up_in_Drug_Day1					24.2979	4.42711	0.92318	4.7955	1.62268e-06	4.44327e-05	PADI3	Up_in_Drug_Day4
	685.545	4.12573	0.480784	8.58125	9.38456e-18	3.91112e-15	IL18RAP	Drug_PreTx_vs_Day1	Up_in_Drug_Day1					14.7	4.39959	0.7981	5.51258	3.53615e-08	1.3772e-06	GNA14	Up_in_Drug_Day4
	7.89613	4.11754	1.29931	3.16903	0.00152946	0.00729387	UCN2	Drug_PreTx_vs_Day1	Up_in_Drug_Day1					367.202	4.3739	0.444413	9.84198	7.42387e-23	1.88499e-20	FADS2	Up_in_Drug_Day4
	4.72409	4.09478	1.32671	3.08642	0.00202579	0.00912296	LOC106996906	Drug_PreTx_vs_Day1	Up_in_Drug_Day1					4.10814	4.34836	1.4059	3.09294	0.00198183	0.0205226	FAT4	Up_in_Drug_Day4
	1802.85	4.05603	0.474641	8.54548	1.28009e-17	5.11261e-15	LCE2D	Drug_PreTx_vs_Day1	Up_in_Drug_Day1					3.62553	4.32862	1.33875	3.23333	0.00122358	0.0138279	SULT2A1	Up_in_Drug_Day4
	166.437	4.05578	0.894941	4.5319	5.84566e-06	7.36367e-05	GPR84	Drug_PreTx_vs_Day1	Up_in_Drug_Day1					4.34432	4.32144	1.3948	3.09826	0.00194663	0.0202331	FBXL7	Up_in_Drug_Day4
	3.38505	3.99838	1.58342	2.52515	0.0115648	0.0366219	FLRT2	Drug_PreTx_vs_Day1	Up_in_Drug_Day1					3.56867	4.29067	1.39765	3.06991	0.00214126	0.0217927	LAD1	Up_in_Drug_Day4
	33.6658	3.97896	0.567766	7.00809	2.41594e-12	2.37518e-10	PLA1A	Drug_PreTx_vs_Day1	Up_in_Drug_Day1					19.3348	4.28917	0.634267	6.7624	1.35721e-11	9.37627e-10	LOC106993678	Up_in_Drug_Day4
	111.286	3.97617	0.567455	7.00703	2.43429e-12	2.37583e-10	PLXDC1	Drug_PreTx_vs_Day1	Up_in_Drug_Day1					58.3886	4.2794	0.406935	10.5162	7.2756e-26	2.73548e-23	LOC106999863	Up_in_Drug_Day4
	3.57655	3.87952	1.39636	2.77831	0.00546428	0.0201376	FCN3	Drug_PreTx_vs_Day1	Up_in_Drug_Day1					15.1105	4.25857	0.825091	5.16134	2.45191e-07	8.04316e-06	PPIC	Up_in_Drug_Day4
	18.6997	3.81145	0.724569	5.2603	1.43817e-07	3.32986e-06	TM4SF1	Drug_PreTx_vs_Day1	Up_in_Drug_Day1					5.59627	4.24772	1.42032	2.99067	0.00278364	0.0270896	WNT7A	Up_in_Drug_Day4
	7.34407	3.80783	1.12773	3.37656	0.000733995	0.00403539	LOC100424053	Drug_PreTx_vs_Day1	Up_in_Drug_Day1					54.499	4.21733	0.598572	7.04565	1.84593e-12	1.49132e-10	CXCL10	Up_in_Drug_Day4
	35.8443	3.80106	0.709831	5.35487	8.56171e-08	2.13998e-06	LOC114676336	Drug_PreTx_vs_Day1	Up_in_Drug_Day1					8.30275	4.18629	1.15423	3.62693	0.000286812	0.0041972	NEURL3	Up_in_Drug_Day4
	176.838	3.79268	0.485727	7.80826	5.79845e-15	1.18258e-12	EDA2R	Drug_PreTx_vs_Day1	Up_in_Drug_Day1					5.01572	4.1753	1.38678	3.01079	0.00260572	0.0256003	MGP	Up_in_Drug_Day4
	3740.37	3.78393	0.362385	10.4418	1.59816e-25	3.06384e-22	TIMP1	Drug_PreTx_vs_Day1	Up_in_Drug_Day1					5.42531	4.1638	1.37729	3.02319	0.00250125	0.0247727	EMCN	Up_in_Drug_Day4
	7.54044	3.78069	1.13924	3.31861	0.000904661	0.00478171	DLL4	Drug_PreTx_vs_Day1	Up_in_Drug_Day1					16.4543	4.16168	0.720334	5.77743	7.58518e-09	3.35516e-07	VNN2	Up_in_Drug_Day4
	211.211	3.76001	0.621367	6.05119	1.43779e-09	6.18025e-08	LOC106994786	Drug_PreTx_vs_Day1	Up_in_Drug_Day1					9.45946	4.16016	0.972714	4.27686	1.89551e-05	0.000402379	CCN2	Up_in_Drug_Day4
	10.5579	3.75544	1.12561	3.33637	0.000848805	0.0045462	RNASE2	Drug_PreTx_vs_Day1	Up_in_Drug_Day1					22.6964	4.14556	0.676025	6.13225	8.66437e-10	4.56596e-08	PTPRK	Up_in_Drug_Day4
	4.03697	3.73674	1.35224	2.76337	0.00572074	0.0209218	C1QTNF7	Drug_PreTx_vs_Day1	Up_in_Drug_Day1					5.38255	4.13596	1.43747	2.87725	0.00401152	0.036076	NKAIN3	Up_in_Drug_Day4
	6.90829	3.72707	1.15179	3.2359	0.00121262	0.00606182	ID1	Drug_PreTx_vs_Day1	Up_in_Drug_Day1					4.72409	4.04072	1.31484	3.07316	0.00211805	0.0216015	LOC106996906	Up_in_Drug_Day4
	6.39291	3.72008	1.26542	2.93981	0.00328418	0.013482	ZAR1L	Drug_PreTx_vs_Day1	Up_in_Drug_Day1					31.852	3.98919	0.598398	6.66644	2.62077e-11	1.74876e-09	P3H2	Up_in_Drug_Day4
	3.56867	3.71079	1.43446	2.58689	0.00968468	0.0317484	LAD1	Drug_PreTx_vs_Day1	Up_in_Drug_Day1					5.58546	3.98907	1.1745	3.3964	0.000682791	0.00859025	LOC106998479	Up_in_Drug_Day4
	142.151	3.70983	0.42673	8.69363	3.51046e-18	1.60236e-15	ADAP2	Drug_PreTx_vs_Day1	Up_in_Drug_Day1					477.675	3.98132	0.373202	10.668	1.43676e-26	5.85212e-24	PHLDA3	Up_in_Drug_Day4
	220.264	3.70519	0.350323	10.5765	3.83001e-26	9.17813e-23	LOC107000367	Drug_PreTx_vs_Day1	Up_in_Drug_Day1					8.47338	3.96956	0.917102	4.32837	1.50215e-05	0.00032814	RFTN2	Up_in_Drug_Day4
	820.726	3.70272	0.487737	7.59163	3.1591e-14	5.17633e-12	ATP9A	Drug_PreTx_vs_Day1	Up_in_Drug_Day1					4.13183	3.96026	1.26498	3.13069	0.00174394	0.0184359	MECOM	Up_in_Drug_Day4
	13.0536	3.66706	0.704328	5.20646	1.92479e-07	4.26592e-06	LOC114679434	Drug_PreTx_vs_Day1	Up_in_Drug_Day1					44.0368	3.83244	0.547428	7.00081	2.54481e-12	2.0225e-10	ST8SIA5	Up_in_Drug_Day4
	121.404	3.64491	0.456765	7.97983	1.46538e-15	3.64842e-13	CLEC4D	Drug_PreTx_vs_Day1	Up_in_Drug_Day1					28.7868	3.82782	0.700283	5.4661	4.60055e-08	1.76018e-06	HSD3B7	Up_in_Drug_Day4
	5753.55	3.64475	0.465672	7.82687	5.00159e-15	1.03103e-12	SPDYE6	Drug_PreTx_vs_Day1	Up_in_Drug_Day1					522.984	3.81753	0.435619	8.76346	1.89354e-18	3.21918e-16	CDKN1C	Up_in_Drug_Day4
	322.479	3.63285	0.298914	12.1535	5.49708e-34	3.51282e-30	TYMS	Drug_PreTx_vs_Day1	Up_in_Drug_Day1					5.64402	3.79645	1.2629	3.00613	0.00264597	0.025965	COL4A1	Up_in_Drug_Day4
	1218.83	3.63138	0.484043	7.50219	6.27581e-14	9.11467e-12	TRPM2	Drug_PreTx_vs_Day1	Up_in_Drug_Day1					4.71284	3.74481	1.25604	2.98145	0.00286888	0.0277421	NEFH	Up_in_Drug_Day4
	4.72008	3.62189	1.32445	2.73464	0.00624485	0.02247	DHRS2	Drug_PreTx_vs_Day1	Up_in_Drug_Day1					1754.59	3.71075	0.783288	4.7374	2.1648e-06	5.7978e-05	APOBEC3A	Up_in_Drug_Day4
	44.7119	3.6217	0.636565	5.68943	1.27461e-08	4.03255e-07	OLFML2B	Drug_PreTx_vs_Day1	Up_in_Drug_Day1					5.85551	3.69414	1.06336	3.47402	0.000512715	0.00679903	TNNI1	Up_in_Drug_Day4
	28.8223	3.61677	0.7848	4.60852	4.05551e-06	5.42556e-05	TIMP3	Drug_PreTx_vs_Day1	Up_in_Drug_Day1					76.2064	3.67892	0.453973	8.10382	5.32583e-16	6.76139e-14	SPARC	Up_in_Drug_Day4
	41.7819	3.61184	0.549253	6.57592	4.83525e-11	3.38308e-09	NR2E1	Drug_PreTx_vs_Day1	Up_in_Drug_Day1					189.793	3.66902	0.435039	8.43377	3.34697e-17	4.95732e-15	MAP3K7CL	Up_in_Drug_Day4
	232.531	3.60821	0.835702	4.31758	1.57751e-05	0.000172715	LOC106993006	Drug_PreTx_vs_Day1	Up_in_Drug_Day1					322.479	3.66737	0.298156	12.3002	9.03862e-35	8.41495e-32	TYMS	Up_in_Drug_Day4
	4660.68	3.60269	0.501896	7.17816	7.06553e-13	7.68772e-11	DYSF	Drug_PreTx_vs_Day1	Up_in_Drug_Day1					4011.63	3.61901	0.352667	10.2618	1.04698e-24	3.35565e-22	CDKN1A	Up_in_Drug_Day4
	317.936	3.5978	0.447283	8.04368	8.71811e-16	2.28952e-13	DES	Drug_PreTx_vs_Day1	Up_in_Drug_Day1					5.68707	3.61642	1.2222	2.95893	0.00308704	0.0293697	MYH6	Up_in_Drug_Day4
	1248.65	3.59673	0.503393	7.14497	9.00166e-13	9.48191e-11	PDK4	Drug_PreTx_vs_Day1	Up_in_Drug_Day1					12.1259	3.5743	0.689387	5.18475	2.16305e-07	7.19213e-06	MS4A8	Up_in_Drug_Day4
	3.86943	3.58062	1.36626	2.62075	0.00877377	0.02937	LOC107000030	Drug_PreTx_vs_Day1	Up_in_Drug_Day1					29.8646	3.56368	0.709094	5.02568	5.01663e-07	1.5325e-05	HSPG2	Up_in_Drug_Day4
	4.7392	3.55838	1.42225	2.50193	0.0123518	0.0385035	MIR34A	Drug_PreTx_vs_Day1	Up_in_Drug_Day1					12.7657	3.53926	0.926649	3.81942	0.000133765	0.00215601	CPEB1	Up_in_Drug_Day4
	22.9962	3.51509	0.839306	4.18809	2.81306e-05	0.000275712	LOC114678830	Drug_PreTx_vs_Day1	Up_in_Drug_Day1					28.8223	3.53064	0.78145	4.51806	6.24087e-06	0.000150265	TIMP3	Up_in_Drug_Day4
	109.898	3.51278	0.539573	6.51029	7.50057e-11	4.84153e-09	CD300E	Drug_PreTx_vs_Day1	Up_in_Drug_Day1					14.8432	3.52999	0.807414	4.37196	1.23135e-05	0.000274192	PTPRB	Up_in_Drug_Day4
	122.962	3.50368	0.665236	5.26682	1.38804e-07	3.2333e-06	MYO7B	Drug_PreTx_vs_Day1	Up_in_Drug_Day1					9.09694	3.52716	1.13354	3.11163	0.00186057	0.0194732	L1TD1	Up_in_Drug_Day4
	50.3258	3.4983	0.554461	6.30938	2.80155e-10	1.4919e-08	CCIN	Drug_PreTx_vs_Day1	Up_in_Drug_Day1					115.279	3.52377	0.420392	8.38209	5.19963e-17	7.64346e-15	CRMP1	Up_in_Drug_Day4
	6.57458	3.49582	1.13298	3.0855	0.00203207	0.00914479	LOC114672984	Drug_PreTx_vs_Day1	Up_in_Drug_Day1					173.396	3.51775	0.296674	11.8573	1.97263e-32	1.4284e-29	LOC114672264	Up_in_Drug_Day4
	58.9934	3.49516	0.671008	5.20883	1.90037e-07	4.22872e-06	FAM167B	Drug_PreTx_vs_Day1	Up_in_Drug_Day1					67.5013	3.51136	0.457919	7.66808	1.74583e-14	1.8351e-12	ANKRD65	Up_in_Drug_Day4
	135.851	3.48943	0.545097	6.40149	1.53866e-10	8.83161e-09	LOC100429672	Drug_PreTx_vs_Day1	Up_in_Drug_Day1					122.962	3.48323	0.664054	5.2454	1.5594e-07	5.40564e-06	MYO7B	Up_in_Drug_Day4
	18.7051	3.46927	0.903646	3.83919	0.00012344	0.000936476	KCNH7	Drug_PreTx_vs_Day1	Up_in_Drug_Day1					416.093	3.483	0.433159	8.04092	8.91655e-16	1.0964e-13	C1QB	Up_in_Drug_Day4
	104.138	3.46692	0.437207	7.92969	2.19698e-15	5.13638e-13	CD36	Drug_PreTx_vs_Day1	Up_in_Drug_Day1					228.926	3.46157	0.334191	10.3581	3.84644e-25	1.31933e-22	DDB2	Up_in_Drug_Day4
	89.7005	3.45004	1.16684	2.95675	0.00310904	0.0128845	COX6B2	Drug_PreTx_vs_Day1	Up_in_Drug_Day1					6565.57	3.43446	0.377907	9.08811	1.00779e-19	1.8588e-17	MYL9	Up_in_Drug_Day4
	3946.41	3.44698	0.402822	8.55708	1.1576e-17	4.72178e-15	PLAC8	Drug_PreTx_vs_Day1	Up_in_Drug_Day1					342.766	3.40683	1.16787	2.91712	0.00353279	0.0326261	LOC114680366	Up_in_Drug_Day4
	10.5003	3.42185	1.08165	3.16353	0.00155867	0.00738357	TINAGL1	Drug_PreTx_vs_Day1	Up_in_Drug_Day1					13.4283	3.39931	0.764137	4.44856	8.64476e-06	0.00019884	LOC114669991	Up_in_Drug_Day4
	15.1105	3.4204	0.841695	4.06371	4.82989e-05	0.000430268	PPIC	Drug_PreTx_vs_Day1	Up_in_Drug_Day1					2023.86	3.39816	0.445112	7.63439	2.26896e-14	2.3596e-12	CLU	Up_in_Drug_Day4
	262.514	3.40987	0.428822	7.95172	1.83942e-15	4.35352e-13	CCM2L	Drug_PreTx_vs_Day1	Up_in_Drug_Day1					15.143	3.39534	1.05973	3.20395	0.00135556	0.0150135	VWA5B1	Up_in_Drug_Day4
	21.5224	3.40412	0.689305	4.93848	7.87357e-07	1.39893e-05	H2AB1	Drug_PreTx_vs_Day1	Up_in_Drug_Day1					225.524	3.3857	0.317194	10.6739	1.34847e-26	5.60933e-24	TUSC3	Up_in_Drug_Day4
	19.6341	3.38346	0.820314	4.12459	3.7139e-05	0.000346131	SLC26A9	Drug_PreTx_vs_Day1	Up_in_Drug_Day1					33.156	3.35934	0.579862	5.79334	6.90007e-09	3.07998e-07	ALDH1A2	Up_in_Drug_Day4
	16.2513	3.3636	0.981094	3.42842	0.000607113	0.00344654	GHSR	Drug_PreTx_vs_Day1	Up_in_Drug_Day1					439.695	3.33748	0.344869	9.67754	3.75635e-22	8.95614e-20	SYNGR4	Up_in_Drug_Day4
	16.7064	3.35455	0.699782	4.79371	1.63724e-06	2.56644e-05	PTPRH	Drug_PreTx_vs_Day1	Up_in_Drug_Day1					103.751	3.32665	0.388896	8.55409	1.18807e-17	1.88846e-15	LOC106992790	Up_in_Drug_Day4
	70.708	3.34699	0.363563	9.20608	3.38264e-20	2.31602e-17	ATP6V0D2	Drug_PreTx_vs_Day1	Up_in_Drug_Day1					5806.26	3.30716	0.398247	8.30429	1.00416e-16	1.42263e-14	GP1BB	Up_in_Drug_Day4
	3.12334	3.34691	1.31513	2.54492	0.0109302	0.0349764	LOC114676844	Drug_PreTx_vs_Day1	Up_in_Drug_Day1					10.7654	3.29142	0.786459	4.18511	2.8503e-05	0.00057038	LOC114671494	Up_in_Drug_Day4
	46.4211	3.34633	0.592732	5.6456	1.64605e-08	5.04097e-07	LOC114670777	Drug_PreTx_vs_Day1	Up_in_Drug_Day1					546.809	3.28814	0.315084	10.4358	1.70263e-25	6.16445e-23	TNFRSF10B	Up_in_Drug_Day4
	6.13685	3.34207	1.19506	2.79658	0.00516473	0.0193309	CREB3L1	Drug_PreTx_vs_Day1	Up_in_Drug_Day1					66.8146	3.28669	0.403576	8.14391	3.82707e-16	4.92257e-14	FOSL1	Up_in_Drug_Day4
	6.22351	3.34038	1.28732	2.59483	0.00946369	0.0311947	NGF	Drug_PreTx_vs_Day1	Up_in_Drug_Day1					6.19909	3.28183	1.01579	3.23082	0.00123437	0.0139176	LOC114670328	Up_in_Drug_Day4
	1177.41	3.33246	0.491577	6.77912	1.20907e-11	1.03942e-09	IL1RN	Drug_PreTx_vs_Day1	Up_in_Drug_Day1					8.5747	3.26549	0.976537	3.34395	0.000825935	0.010036	SORCS2	Up_in_Drug_Day4
	11.8402	3.33067	0.90433	3.68302	0.000230485	0.00155531	TMEM37	Drug_PreTx_vs_Day1	Up_in_Drug_Day1					96.9023	3.2628	0.320233	10.1888	2.22435e-24	6.67118e-22	LOC114672263	Up_in_Drug_Day4
	550.082	3.32933	0.421089	7.90648	2.64766e-15	6.11546e-13	LPL	Drug_PreTx_vs_Day1	Up_in_Drug_Day1					29.3207	3.25883	0.89223	3.65246	0.000259745	0.00384136	BAMBI	Up_in_Drug_Day4
	187.106	3.31929	0.852208	3.89493	9.82278e-05	0.00078138	KLHDC7B	Drug_PreTx_vs_Day1	Up_in_Drug_Day1					6.85592	3.25438	0.990115	3.28687	0.00101307	0.0118136	KITLG	Up_in_Drug_Day4
	3.91301	3.31358	1.17105	2.82957	0.00466113	0.0177934	LOC106992517	Drug_PreTx_vs_Day1	Up_in_Drug_Day1					74.6396	3.24585	0.519659	6.24612	4.20763e-10	2.33703e-08	RAMP1	Up_in_Drug_Day4
	53.7502	3.30986	0.531431	6.2282	4.7182e-10	2.34942e-08	PRB3	Drug_PreTx_vs_Day1	Up_in_Drug_Day1					16.4992	3.19379	0.637155	5.01258	5.37041e-07	1.63039e-05	LRRC15	Up_in_Drug_Day4
	15.7518	3.30784	0.780955	4.23563	2.2791e-05	0.000233034	PTGDS	Drug_PreTx_vs_Day1	Up_in_Drug_Day1					103.539	3.18124	0.379805	8.37599	5.47638e-17	7.9902e-15	LOC106997375	Up_in_Drug_Day4
	11067.4	3.29366	0.41682	7.90187	2.74756e-15	6.27065e-13	LILRA3	Drug_PreTx_vs_Day1	Up_in_Drug_Day1					62.8537	3.17181	0.432678	7.33065	2.29036e-13	2.09247e-11	ENOSF1	Up_in_Drug_Day4
	222.948	3.28935	0.576596	5.70478	1.16497e-08	3.7662e-07	S100A12	Drug_PreTx_vs_Day1	Up_in_Drug_Day1					109.898	3.15595	0.539297	5.85197	4.85798e-09	2.26139e-07	CD300E	Up_in_Drug_Day4
	4110.08	3.28516	0.404992	8.11166	4.99336e-16	1.47273e-13	HK3	Drug_PreTx_vs_Day1	Up_in_Drug_Day1					1173.54	3.14962	0.839364	3.75239	0.000175156	0.00274178	SECTM1	Up_in_Drug_Day4
	7.88384	3.27927	1.02693	3.19329	0.00140664	0.00683045	LOC107000755	Drug_PreTx_vs_Day1	Up_in_Drug_Day1					9.37344	3.14827	0.873757	3.60314	0.000314393	0.00452387	C2CD4B	Up_in_Drug_Day4
	7.97754	3.27743	1.08308	3.02602	0.00247794	0.0107228	CHGA	Drug_PreTx_vs_Day1	Up_in_Drug_Day1					346.156	3.14786	0.377989	8.32791	8.22826e-17	1.18287e-14	C1QA	Up_in_Drug_Day4
	6.7288	3.27325	1.23808	2.64382	0.00819773	0.0278403	LOC100426927	Drug_PreTx_vs_Day1	Up_in_Drug_Day1					14.646	3.13853	0.726744	4.31861	1.57012e-05	0.000339573	OSBPL6	Up_in_Drug_Day4
	808.743	3.25961	0.517668	6.29672	3.04015e-10	1.57947e-08	COL9A2	Drug_PreTx_vs_Day1	Up_in_Drug_Day1					21.1094	3.13375	0.580479	5.39855	6.71808e-08	2.51138e-06	GABRR2	Up_in_Drug_Day4
	10.6421	3.25511	0.863009	3.77182	0.000162062	0.00117241	LOC114670620	Drug_PreTx_vs_Day1	Up_in_Drug_Day1					5.63469	3.12808	1.10378	2.83397	0.0045973	0.039983	KREMEN2	Up_in_Drug_Day4
	28.7868	3.25212	0.708463	4.59039	4.42417e-06	5.84908e-05	HSD3B7	Drug_PreTx_vs_Day1	Up_in_Drug_Day1					19.51	3.11382	0.781174	3.98608	6.71741e-05	0.00119482	SERPING1	Up_in_Drug_Day4
	33.156	3.25207	0.585032	5.55879	2.71654e-08	7.84318e-07	ALDH1A2	Drug_PreTx_vs_Day1	Up_in_Drug_Day1					293.51	3.11074	0.359909	8.64312	5.46998e-18	8.91197e-16	BMP6	Up_in_Drug_Day4
	433.048	3.24476	0.479961	6.76046	1.37553e-11	1.16683e-09	LOC106993811	Drug_PreTx_vs_Day1	Up_in_Drug_Day1					6.23613	3.10985	0.983851	3.1609	0.00157283	0.0169659	TCP11	Up_in_Drug_Day4
	23.2332	3.23911	0.658531	4.91869	8.71271e-07	1.52401e-05	TRIM72	Drug_PreTx_vs_Day1	Up_in_Drug_Day1					4.70683	3.07744	1.07912	2.85181	0.00434708	0.0384344	LOC114674294	Up_in_Drug_Day4
	24.3218	3.23616	0.631375	5.12557	2.96638e-07	6.16794e-06	ADM	Drug_PreTx_vs_Day1	Up_in_Drug_Day1					599.87	3.07172	0.293037	10.4824	1.04118e-25	3.84079e-23	TMEM255A	Up_in_Drug_Day4
	1173.54	3.233	0.839421	3.85147	0.000117412	0.000900283	SECTM1	Drug_PreTx_vs_Day1	Up_in_Drug_Day1					7.54247	3.06714	0.907608	3.37937	0.000726515	0.00906451	CALHM1	Up_in_Drug_Day4
	1111.65	3.22617	0.437841	7.36835	1.72756e-13	2.253e-11	THBD	Drug_PreTx_vs_Day1	Up_in_Drug_Day1					6.52231	3.05457	0.871221	3.50608	0.000454759	0.00615294	ANKEF1	Up_in_Drug_Day4
	3832.84	3.21632	0.400009	8.04061	8.93956e-16	2.31595e-13	LILRA5	Drug_PreTx_vs_Day1	Up_in_Drug_Day1					449.206	3.04821	0.952464	3.20034	0.00137264	0.0151618	LOC107000707	Up_in_Drug_Day4
	350.735	3.21354	0.379646	8.46457	2.571e-17	9.66444e-15	SMPD3	Drug_PreTx_vs_Day1	Up_in_Drug_Day1					8.367	3.04442	1.09392	2.78303	0.00538543	0.0452862	NLRP14	Up_in_Drug_Day4
	4.88951	3.20814	1.13751	2.82032	0.00479753	0.0181945	LOC114671774	Drug_PreTx_vs_Day1	Up_in_Drug_Day1					15.9274	3.00777	0.674659	4.45822	8.26445e-06	0.000192126	FILIP1	Up_in_Drug_Day4
	5.53405	3.20323	1.12375	2.85047	0.00436548	0.0169004	TBX18	Drug_PreTx_vs_Day1	Up_in_Drug_Day1					170.059	3.00147	0.430869	6.96608	3.25901e-12	2.54867e-10	MRVI1	Up_in_Drug_Day4
	337.396	3.19336	0.350156	9.11983	7.52441e-20	4.65324e-17	GJA1	Drug_PreTx_vs_Day1	Up_in_Drug_Day1					35.9224	3.00145	0.674114	4.45244	8.4901e-06	0.000195974	DEFB1	Up_in_Drug_Day4
	6.89752	3.19107	1.12362	2.84	0.00451136	0.0173429	RAMP3	Drug_PreTx_vs_Day1	Up_in_Drug_Day1					23.7072	2.99419	0.626117	4.78216	1.73422e-06	4.71568e-05	OR2D2	Up_in_Drug_Day4
	17.0218	3.18808	0.63532	5.01807	5.21944e-07	9.94651e-06	CHRDL2	Drug_PreTx_vs_Day1	Up_in_Drug_Day1					337.396	2.98944	0.349725	8.54796	1.25279e-17	1.97526e-15	GJA1	Up_in_Drug_Day4
	8.5747	3.18608	0.986205	3.23065	0.0012351	0.00614539	SORCS2	Drug_PreTx_vs_Day1	Up_in_Drug_Day1					393.074	2.95542	0.436697	6.76767	1.30875e-11	9.07356e-10	MS4A7	Up_in_Drug_Day4
	14.7	3.16501	0.821285	3.85373	0.000116334	0.000893525	GNA14	Drug_PreTx_vs_Day1	Up_in_Drug_Day1					11.2518	2.93634	0.847037	3.4666	0.000527084	0.00695815	LOC106994644	Up_in_Drug_Day4
	43.5843	3.16331	0.494764	6.39356	1.6207e-10	9.27477e-09	MRC1	Drug_PreTx_vs_Day1	Up_in_Drug_Day1					14.8762	2.92962	0.588813	4.97546	6.5092e-07	1.93996e-05	TSPAN13	Up_in_Drug_Day4
	35.4405	3.14848	0.479634	6.56434	5.22636e-11	3.61713e-09	EPHA2	Drug_PreTx_vs_Day1	Up_in_Drug_Day1					309.749	2.92718	0.478792	6.11368	9.73624e-10	5.04916e-08	C1QC	Up_in_Drug_Day4
	98.5471	3.13646	0.460246	6.81474	9.44324e-12	8.2665e-10	C2H3orf86	Drug_PreTx_vs_Day1	Up_in_Drug_Day1					15.2854	2.9035	0.682313	4.25538	2.08697e-05	0.000436274	LOC114674222	Up_in_Drug_Day4
	64.2795	3.13164	0.409285	7.65149	1.98668e-14	3.43124e-12	S100A2	Drug_PreTx_vs_Day1	Up_in_Drug_Day1					22.1782	2.90088	0.768024	3.77707	0.000158683	0.00251411	CXCL12	Up_in_Drug_Day4
	8.34022	3.1306	0.929594	3.36771	0.000757947	0.00413271	AMOTL1	Drug_PreTx_vs_Day1	Up_in_Drug_Day1					6.87888	2.89517	0.969323	2.9868	0.00281919	0.0273402	NCCRP1	Up_in_Drug_Day4
	5.68707	3.12472	1.24986	2.50006	0.0124174	0.0386521	MYH6	Drug_PreTx_vs_Day1	Up_in_Drug_Day1					5.45144	2.89473	0.9719	2.97843	0.00289733	0.0279456	LOC114673208	Up_in_Drug_Day4
	10.8687	3.12172	0.887544	3.51726	0.000436034	0.00262868	LOC106993273	Drug_PreTx_vs_Day1	Up_in_Drug_Day1					9.60101	2.88732	0.73895	3.90733	9.33208e-05	0.0015893	HTR2A	Up_in_Drug_Day4
	250.954	3.11768	0.345281	9.02939	1.72639e-19	1.03427e-16	LOC114674205	Drug_PreTx_vs_Day1	Up_in_Drug_Day1					10.5906	2.87924	0.801689	3.59146	0.00032883	0.0047133	EMP1	Up_in_Drug_Day4
	1998.27	3.11578	0.411122	7.57874	3.48934e-14	5.62135e-12	CCR1	Drug_PreTx_vs_Day1	Up_in_Drug_Day1					15.025	2.87905	0.669098	4.30288	1.68591e-05	0.000361618	LOC106992745	Up_in_Drug_Day4
	7.01774	3.1142	1.08577	2.86819	0.00412828	0.0162079	LOC717930	Drug_PreTx_vs_Day1	Up_in_Drug_Day1					6.77745	2.87662	1.04444	2.75421	0.00588337	0.0486781	KRT80	Up_in_Drug_Day4
	6.42326	3.10963	0.90346	3.44191	0.000577626	0.00330953	EPHX3	Drug_PreTx_vs_Day1	Up_in_Drug_Day1					8.34022	2.87573	0.923911	3.11257	0.00185469	0.0194221	AMOTL1	Up_in_Drug_Day4
	1001.36	3.09842	0.397709	7.79068	6.66518e-15	1.30386e-12	KLF4	Drug_PreTx_vs_Day1	Up_in_Drug_Day1					10.9572	2.86424	0.892511	3.20919	0.00133109	0.0147948	LOC707695	Up_in_Drug_Day4
	73.5488	3.09735	0.544084	5.69278	1.24988e-08	3.99358e-07	UNC5A	Drug_PreTx_vs_Day1	Up_in_Drug_Day1					642.883	2.85663	0.37853	7.54665	4.46593e-14	4.50069e-12	RAB6B	Up_in_Drug_Day4
	354.725	3.09682	0.802984	3.85664	0.000114957	0.000884368	HAS1	Drug_PreTx_vs_Day1	Up_in_Drug_Day1					55.173	2.83931	0.7243	3.92008	8.85206e-05	0.00151932	CCL22	Up_in_Drug_Day4
	4.96773	3.08313	1.27754	2.41333	0.0158074	0.0467248	GXYLT2	Drug_PreTx_vs_Day1	Up_in_Drug_Day1					10.5466	2.83901	0.700081	4.05526	5.00783e-05	0.000930685	IRX3	Up_in_Drug_Day4
	54.5499	3.08185	0.705942	4.36558	1.26788e-05	0.000143475	LYPD8	Drug_PreTx_vs_Day1	Up_in_Drug_Day1					29.2378	2.83564	0.478015	5.93212	2.99041e-09	1.4579e-07	AIF1L	Up_in_Drug_Day4
	5.58546	3.07397	1.20671	2.5474	0.0108529	0.0347754	LOC106998479	Drug_PreTx_vs_Day1	Up_in_Drug_Day1					5.76146	2.83299	1.00705	2.81315	0.00490587	0.0420047	TMEM88B	Up_in_Drug_Day4
	246.503	3.0703	0.919954	3.33745	0.000845502	0.00453148	HP	Drug_PreTx_vs_Day1	Up_in_Drug_Day1					357.907	2.82933	0.439528	6.4372	1.21697e-10	7.50564e-09	ANKRD20A1	Up_in_Drug_Day4
	10.5906	3.07004	0.807013	3.80421	0.000142258	0.00105177	EMP1	Drug_PreTx_vs_Day1	Up_in_Drug_Day1					23.3436	2.82399	0.906562	3.11505	0.00183912	0.0193212	ACOD1	Up_in_Drug_Day4
	631.542	3.06291	0.408176	7.5039	6.19475e-14	9.06561e-12	PROS1	Drug_PreTx_vs_Day1	Up_in_Drug_Day1					32.1127	2.81802	0.571869	4.92774	8.31855e-07	2.39749e-05	TACC2	Up_in_Drug_Day4
	6.39771	3.05726	0.983933	3.10719	0.00188877	0.00861517	LRRC10B	Drug_PreTx_vs_Day1	Up_in_Drug_Day1					10.94	2.78027	0.707667	3.92877	8.53803e-05	0.00147723	COL4A2	Up_in_Drug_Day4
	4.78105	3.05251	1.09325	2.79214	0.005236	0.0195443	LOC114670987	Drug_PreTx_vs_Day1	Up_in_Drug_Day1					26.8552	2.77171	0.705577	3.9283	8.55495e-05	0.00147885	CAV2	Up_in_Drug_Day4
	165.192	3.04699	0.563015	5.41191	6.23552e-08	1.60243e-06	CHD5	Drug_PreTx_vs_Day1	Up_in_Drug_Day1					373.091	2.77117	0.266842	10.3851	2.89921e-25	1.03059e-22	ATF3	Up_in_Drug_Day4
	35.4113	3.04624	0.466925	6.52404	6.84367e-11	4.50157e-09	LOC100424418	Drug_PreTx_vs_Day1	Up_in_Drug_Day1					44.9277	2.76549	0.379163	7.29369	3.01583e-13	2.72974e-11	LOC114676935	Up_in_Drug_Day4
	30299.1	3.0398	0.535038	5.68147	1.33545e-08	4.19016e-07	S100A9	Drug_PreTx_vs_Day1	Up_in_Drug_Day1					18.8071	2.76319	0.545061	5.06951	3.98847e-07	1.24966e-05	TCIM	Up_in_Drug_Day4
	6.62654	3.02326	1.01064	2.99142	0.00277679	0.0117566	LOC106992951	Drug_PreTx_vs_Day1	Up_in_Drug_Day1					57.5211	2.75568	0.516682	5.33341	9.63866e-08	3.47045e-06	ITGA11	Up_in_Drug_Day4
	4657.86	3.02318	0.403783	7.48714	7.03897e-14	1.00705e-11	ADGRE1	Drug_PreTx_vs_Day1	Up_in_Drug_Day1					10.8539	2.74825	0.9417	2.91839	0.00351848	0.0325401	TCEAL9	Up_in_Drug_Day4
	7.47205	3.01684	0.858544	3.5139	0.000441575	0.00265389	LOC114676816	Drug_PreTx_vs_Day1	Up_in_Drug_Day1					21422	2.74434	0.304202	9.02143	1.85651e-19	3.26997e-17	TUBB1	Up_in_Drug_Day4
	367.202	3.01557	0.447699	6.73571	1.6313e-11	1.37165e-09	FADS2	Drug_PreTx_vs_Day1	Up_in_Drug_Day1					6.32373	2.7141	0.933022	2.90894	0.00362662	0.033398	TIGD4	Up_in_Drug_Day4
	7.60687	3.00619	0.982799	3.0588	0.00222223	0.00984799	LOC106996924	Drug_PreTx_vs_Day1	Up_in_Drug_Day1					67.5247	2.71147	0.526191	5.15301	2.56333e-07	8.3526e-06	CD70	Up_in_Drug_Day4
	2298.76	2.99662	0.844144	3.54989	0.000385394	0.00238104	S100A8	Drug_PreTx_vs_Day1	Up_in_Drug_Day1					5675.79	2.70482	0.371262	7.28548	3.20535e-13	2.88792e-11	ITGA2B	Up_in_Drug_Day4
	3.75488	2.99371	1.22556	2.44272	0.014577	0.0438843	COMP	Drug_PreTx_vs_Day1	Up_in_Drug_Day1					82.9395	2.70455	0.465259	5.81301	6.13602e-09	2.77698e-07	JCAD	Up_in_Drug_Day4
	24.2979	2.99211	0.937272	3.19236	0.00141113	0.00684709	PADI3	Drug_PreTx_vs_Day1	Up_in_Drug_Day1					508.735	2.70343	0.41717	6.4804	9.14778e-11	5.75075e-09	VMO1	Up_in_Drug_Day4
	6.31387	2.99123	1.14402	2.61467	0.0089313	0.0297985	LOC114674377	Drug_PreTx_vs_Day1	Up_in_Drug_Day1					21.5224	2.69315	0.691261	3.896	9.77933e-05	0.00165251	H2AB1	Up_in_Drug_Day4
	8.77983	2.98674	0.960852	3.10843	0.00188083	0.00858714	PARVA	Drug_PreTx_vs_Day1	Up_in_Drug_Day1					19.3052	2.69012	0.637898	4.21716	2.47398e-05	0.000505421	LOC704951	Up_in_Drug_Day4
	95.7659	2.98028	0.588082	5.0678	4.02444e-07	7.98681e-06	FCGR1A	Drug_PreTx_vs_Day1	Up_in_Drug_Day1					302.633	2.68991	0.345773	7.77941	7.28625e-15	8.04822e-13	ADRA2A	Up_in_Drug_Day4
	58.3886	2.97732	0.418526	7.11382	1.12877e-12	1.16972e-10	LOC106999863	Drug_PreTx_vs_Day1	Up_in_Drug_Day1					6.68644	2.67561	0.892758	2.99702	0.00272634	0.0266114	LOC114672200	Up_in_Drug_Day4
	5.44492	2.9731	1.05052	2.83014	0.00465283	0.017769	LOC114676194	Drug_PreTx_vs_Day1	Up_in_Drug_Day1					317.936	2.67283	0.447718	5.96989	2.37419e-09	1.17513e-07	DES	Up_in_Drug_Day4
	114.934	2.97118	0.661574	4.49107	7.08669e-06	8.65343e-05	LOC106999328	Drug_PreTx_vs_Day1	Up_in_Drug_Day1					10.3172	2.6696	0.775112	3.44415	0.000572867	0.00743049	IQCK	Up_in_Drug_Day4
	20.3793	2.96637	0.58837	5.04167	4.61479e-07	8.98173e-06	RAB7B	Drug_PreTx_vs_Day1	Up_in_Drug_Day1					52.2182	2.66415	0.321549	8.28538	1.17735e-16	1.63251e-14	MAPK12	Up_in_Drug_Day4
	57.662	2.96608	0.518001	5.72602	1.02816e-08	3.41608e-07	TUBG1	Drug_PreTx_vs_Day1	Up_in_Drug_Day1					15.585	2.66364	0.768446	3.46627	0.000527731	0.00696199	LOC114669975	Up_in_Drug_Day4
	8.30275	2.9656	1.18172	2.50958	0.0120877	0.0378462	NEURL3	Drug_PreTx_vs_Day1	Up_in_Drug_Day1					42.6274	2.66285	0.669077	3.97988	6.89489e-05	0.00122214	COL6A1	Up_in_Drug_Day4
	859.147	2.95761	0.403798	7.32448	2.39836e-13	3.02493e-11	CD300H	Drug_PreTx_vs_Day1	Up_in_Drug_Day1					13.0536	2.65992	0.711733	3.73725	0.000186046	0.00288453	LOC114679434	Up_in_Drug_Day4
	23.8598	2.95536	0.698648	4.23011	2.33582e-05	0.000237797	PROKR1	Drug_PreTx_vs_Day1	Up_in_Drug_Day1					12.6324	2.65035	0.789463	3.35715	0.000787495	0.00966498	C7H15orf56	Up_in_Drug_Day4
	15.1122	2.9498	0.720572	4.09369	4.24553e-05	0.000388045	CDH5	Drug_PreTx_vs_Day1	Up_in_Drug_Day1					25.4625	2.63952	0.490536	5.38089	7.41196e-08	2.73417e-06	PPP2R2C	Up_in_Drug_Day4
	477.675	2.94541	0.37448	7.86531	3.68174e-15	7.93063e-13	PHLDA3	Drug_PreTx_vs_Day1	Up_in_Drug_Day1					682.353	2.63941	0.320868	8.22586	1.93791e-16	2.61297e-14	ECM1	Up_in_Drug_Day4
	62.1484	2.94431	0.595492	4.94434	7.64027e-07	1.36761e-05	CAV1	Drug_PreTx_vs_Day1	Up_in_Drug_Day1					66.2067	2.63866	0.46459	5.67956	1.35044e-08	5.69019e-07	SHROOM4	Up_in_Drug_Day4
	22.0193	2.94226	0.565242	5.2053	1.93681e-07	4.27771e-06	C1H1orf115	Drug_PreTx_vs_Day1	Up_in_Drug_Day1					300.712	2.63791	0.348563	7.56797	3.79112e-14	3.84043e-12	EHD2	Up_in_Drug_Day4
	135.911	2.9392	0.53755	5.46778	4.55718e-08	1.23398e-06	S100P	Drug_PreTx_vs_Day1	Up_in_Drug_Day1					1185.53	2.63673	0.241592	10.914	9.88287e-28	4.60048e-25	BAX	Up_in_Drug_Day4
	19.9532	2.93901	0.82553	3.56014	0.000370652	0.00230932	PTPRO	Drug_PreTx_vs_Day1	Up_in_Drug_Day1					389.93	2.62107	0.364404	7.19276	6.34943e-13	5.39729e-11	TGFB1I1	Up_in_Drug_Day4
	1205.66	2.93764	0.487524	6.02564	1.68446e-09	7.06626e-08	SOCS3	Drug_PreTx_vs_Day1	Up_in_Drug_Day1					3740.37	2.6164	0.362453	7.21858	5.25339e-13	4.58522e-11	TIMP1	Up_in_Drug_Day4
	3130.32	2.93634	0.290178	10.1191	4.54503e-24	6.70252e-21	CD93	Drug_PreTx_vs_Day1	Up_in_Drug_Day1					550.082	2.61531	0.421316	6.20747	5.38428e-10	2.92411e-08	LPL	Up_in_Drug_Day4
	17.6041	2.93433	0.709435	4.13615	3.53176e-05	0.000331249	LOC106992659	Drug_PreTx_vs_Day1	Up_in_Drug_Day1					207.524	2.61314	0.45431	5.75188	8.82551e-09	3.87747e-07	LGALSL	Up_in_Drug_Day4
	26.8552	2.93096	0.708161	4.13883	3.49087e-05	0.000328394	CAV2	Drug_PreTx_vs_Day1	Up_in_Drug_Day1					26.4971	2.60877	0.502802	5.18847	2.12027e-07	7.0619e-06	LOC106999829	Up_in_Drug_Day4
	35.7601	2.92929	0.583546	5.0198	5.1724e-07	9.88207e-06	LOC114679468	Drug_PreTx_vs_Day1	Up_in_Drug_Day1					30.7257	2.60791	0.585123	4.45702	8.3105e-06	0.000192739	PLS3	Up_in_Drug_Day4
	23.8556	2.92569	0.575243	5.08601	3.65667e-07	7.35593e-06	LOC698215	Drug_PreTx_vs_Day1	Up_in_Drug_Day1					774.686	2.60786	0.361892	7.20617	5.75465e-13	4.91307e-11	GNG11	Up_in_Drug_Day4
	130.754	2.92271	0.471872	6.19387	5.87041e-10	2.85638e-08	CAVIN1	Drug_PreTx_vs_Day1	Up_in_Drug_Day1					4653.08	2.60765	0.36989	7.04979	1.79188e-12	1.45365e-10	TREML1	Up_in_Drug_Day4
	854.389	2.9121	0.524467	5.5525	2.8161e-08	8.06988e-07	ENTPD3	Drug_PreTx_vs_Day1	Up_in_Drug_Day1					12.1522	2.60737	0.601978	4.33135	1.48201e-05	0.000324102	OCIAD2	Up_in_Drug_Day4
	18.1868	2.91148	0.550299	5.29072	1.21834e-07	2.88356e-06	LOC114673848	Drug_PreTx_vs_Day1	Up_in_Drug_Day1					24.3218	2.60624	0.632505	4.1205	3.78047e-05	0.000726765	ADM	Up_in_Drug_Day4
	440.275	2.90936	0.275455	10.562	4.47084e-26	9.52338e-23	MYOF	Drug_PreTx_vs_Day1	Up_in_Drug_Day1					8.77542	2.60321	0.747696	3.48165	0.000498339	0.00663971	LOC114675817	Up_in_Drug_Day4
	5028.96	2.90584	0.491106	5.91694	3.2799e-09	1.26772e-07	PYGL	Drug_PreTx_vs_Day1	Up_in_Drug_Day1					154.114	2.59661	0.404314	6.42227	1.34255e-10	8.20254e-09	PTCRA	Up_in_Drug_Day4
	5481.83	2.90257	0.370253	7.83942	4.52639e-15	9.64172e-13	SIGLEC11	Drug_PreTx_vs_Day1	Up_in_Drug_Day1					2563.5	2.58622	0.354337	7.29875	2.90444e-13	2.64115e-11	TMEM158	Up_in_Drug_Day4
	80.4017	2.89861	0.468482	6.18725	6.12237e-10	2.94905e-08	LOC107000440	Drug_PreTx_vs_Day1	Up_in_Drug_Day1					14.0233	2.57642	0.855202	3.01264	0.00258986	0.02547	NFIB	Up_in_Drug_Day4
	27.7577	2.89369	0.769146	3.76221	0.000168419	0.00121154	CDH17	Drug_PreTx_vs_Day1	Up_in_Drug_Day1					7.59295	2.57636	0.922955	2.79142	0.00524768	0.0442803	RETNLB	Up_in_Drug_Day4
	379.512	2.8898	0.454288	6.36117	2.00224e-10	1.10516e-08	CEACAM3	Drug_PreTx_vs_Day1	Up_in_Drug_Day1					9945.37	2.57322	0.388259	6.6276	3.41188e-11	2.26121e-09	MPIG6B	Up_in_Drug_Day4
	5.96009	2.88865	0.99258	2.91025	0.00361144	0.0145511	SEC16B	Drug_PreTx_vs_Day1	Up_in_Drug_Day1					16.5829	2.5721	0.711672	3.61416	0.000301318	0.00436052	SOX18	Up_in_Drug_Day4
	6.11818	2.88854	1.14463	2.52356	0.0116173	0.0367241	SFRP2	Drug_PreTx_vs_Day1	Up_in_Drug_Day1					35.5743	2.55985	0.450697	5.67975	1.34893e-08	5.69019e-07	LOC704251	Up_in_Drug_Day4
	245.752	2.87656	0.356145	8.07695	6.64085e-16	1.79312e-13	SASH1	Drug_PreTx_vs_Day1	Up_in_Drug_Day1					10.4254	2.54169	0.757991	3.35319	0.000798856	0.00977655	LOC107000010	Up_in_Drug_Day4
	23.7072	2.87649	0.632915	4.54483	5.49793e-06	7.01736e-05	OR2D2	Drug_PreTx_vs_Day1	Up_in_Drug_Day1					757.817	2.53861	0.378177	6.71274	1.91e-11	1.30113e-09	CLEC4G	Up_in_Drug_Day4
	26.4971	2.8749	0.505306	5.68942	1.2747e-08	4.03255e-07	LOC106999829	Drug_PreTx_vs_Day1	Up_in_Drug_Day1					24.7775	2.53765	0.900739	2.8173	0.00484296	0.0415794	GFRA3	Up_in_Drug_Day4
	511.453	2.87484	0.385381	7.45973	8.66972e-14	1.18719e-11	ADGRG3	Drug_PreTx_vs_Day1	Up_in_Drug_Day1					23.8556	2.53579	0.573955	4.4181	9.95706e-06	0.000225356	LOC698215	Up_in_Drug_Day4
	10.8539	2.87455	0.948622	3.03024	0.00244362	0.0106204	TCEAL9	Drug_PreTx_vs_Day1	Up_in_Drug_Day1					278.838	2.53495	0.406182	6.24093	4.34973e-10	2.40911e-08	KCNN3	Up_in_Drug_Day4
	584.588	2.87416	0.455881	6.30464	2.88866e-10	1.5298e-08	CLEC4A	Drug_PreTx_vs_Day1	Up_in_Drug_Day1					650.754	2.52882	0.409614	6.17366	6.6728e-10	3.56448e-08	SERPINE1	Up_in_Drug_Day4
	78.1294	2.87217	0.649247	4.42385	9.6958e-06	0.000114176	GPNMB	Drug_PreTx_vs_Day1	Up_in_Drug_Day1					820.437	2.52436	0.222299	11.3557	6.94995e-30	3.93315e-27	AEN	Up_in_Drug_Day4
	2004.58	2.87125	0.319114	8.99756	2.30784e-19	1.30128e-16	LILRA1	Drug_PreTx_vs_Day1	Up_in_Drug_Day1					187.106	2.52432	0.85267	2.96049	0.00307153	0.0292506	KLHDC7B	Up_in_Drug_Day4
	13.7085	2.86463	1.05924	2.70442	0.00684241	0.0241343	LOC693271	Drug_PreTx_vs_Day1	Up_in_Drug_Day1					859.147	2.523	0.403768	6.24864	4.14047e-10	2.31287e-08	CD300H	Up_in_Drug_Day4
	5.01291	2.85824	1.07384	2.66169	0.007775	0.0267506	RHPN1	Drug_PreTx_vs_Day1	Up_in_Drug_Day1					643.968	2.51749	0.369672	6.81008	9.75463e-12	6.93501e-10	PRKAR2B	Up_in_Drug_Day4
	170.059	2.85766	0.432958	6.60031	4.10311e-11	2.9351e-09	MRVI1	Drug_PreTx_vs_Day1	Up_in_Drug_Day1					30.2923	2.51257	0.611559	4.10846	3.98309e-05	0.000761322	FABP4	Up_in_Drug_Day4
	1562.39	2.85638	0.368302	7.75554	8.79705e-15	1.60048e-12	MAFB	Drug_PreTx_vs_Day1	Up_in_Drug_Day1					193.654	2.50122	0.275822	9.06825	1.20948e-19	2.16942e-17	PXDC1	Up_in_Drug_Day4
	19.4656	2.85598	0.5706	5.00522	5.57986e-07	1.05334e-05	TEK	Drug_PreTx_vs_Day1	Up_in_Drug_Day1					24.0578	2.49574	0.536251	4.65405	3.25476e-06	8.38389e-05	FAM107A	Up_in_Drug_Day4
	11.94	2.85585	1.05834	2.69842	0.00696692	0.0245069	ARHGEF15	Drug_PreTx_vs_Day1	Up_in_Drug_Day1					205.846	2.49373	0.400023	6.23398	4.54728e-10	2.50433e-08	GCNT3	Up_in_Drug_Day4
	49.8399	2.8484	0.714448	3.98686	6.69545e-05	0.000563223	CSMD2	Drug_PreTx_vs_Day1	Up_in_Drug_Day1					729.836	2.48611	0.404927	6.13965	8.27056e-10	4.37021e-08	GP1BA	Up_in_Drug_Day4
	55.173	2.83878	0.726087	3.9097	9.24106e-05	0.000740947	CCL22	Drug_PreTx_vs_Day1	Up_in_Drug_Day1					1254.49	2.4662	0.423753	5.81991	5.88806e-09	2.67715e-07	SMIM1	Up_in_Drug_Day4
	8.24141	2.82908	0.942418	3.00194	0.00268267	0.0114343	LOC114678601	Drug_PreTx_vs_Day1	Up_in_Drug_Day1					42.5052	2.46509	0.473838	5.20239	1.96745e-07	6.63201e-06	FHAD1	Up_in_Drug_Day4
	333.043	2.82467	0.252904	11.1689	5.78803e-29	2.77406e-25	FLVCR2	Drug_PreTx_vs_Day1	Up_in_Drug_Day1					6.63929	2.46411	0.862697	2.85629	0.00428627	0.0380567	LOC114670898	Up_in_Drug_Day4
	726.938	2.82225	0.514051	5.49022	4.01443e-08	1.10894e-06	FPR2	Drug_PreTx_vs_Day1	Up_in_Drug_Day1					38.6487	2.45974	0.428081	5.74596	9.14001e-09	3.9883e-07	LOC106997979	Up_in_Drug_Day4
	86.1898	2.81684	0.536411	5.25128	1.51044e-07	3.46372e-06	CRLF2	Drug_PreTx_vs_Day1	Up_in_Drug_Day1					337.604	2.44143	0.322424	7.5721	3.6725e-14	3.73964e-12	GP6_1	Up_in_Drug_Day4
	6.75277	2.8155	0.960675	2.93075	0.00338146	0.0138045	LOC106993509	Drug_PreTx_vs_Day1	Up_in_Drug_Day1					316.202	2.44019	0.355404	6.86595	6.60518e-12	4.85481e-10	CA13	Up_in_Drug_Day4
	6.05432	2.81519	1.10533	2.54691	0.0108681	0.0348065	PTGIS	Drug_PreTx_vs_Day1	Up_in_Drug_Day1					744.922	2.43672	0.357662	6.81292	9.56376e-12	6.82413e-10	PLXNB3	Up_in_Drug_Day4
	24.0578	2.81449	0.538635	5.22522	1.73947e-07	3.92322e-06	FAM107A	Drug_PreTx_vs_Day1	Up_in_Drug_Day1					131.406	2.43549	0.334331	7.28465	3.22511e-13	2.89239e-11	ENG	Up_in_Drug_Day4
	9.45946	2.80819	1.00574	2.79215	0.00523591	0.0195443	CCN2	Drug_PreTx_vs_Day1	Up_in_Drug_Day1					31.2067	2.4342	0.479139	5.08036	3.76712e-07	1.1937e-05	DACT3	Up_in_Drug_Day4
	6.56093	2.80726	1.00968	2.78035	0.00543	0.0200459	GSG1L	Drug_PreTx_vs_Day1	Up_in_Drug_Day1					74.6868	2.42584	0.458934	5.28581	1.25148e-07	4.4086e-06	TRPM1	Up_in_Drug_Day4
	66.2067	2.80307	0.466391	6.01013	1.8537e-09	7.67543e-08	SHROOM4	Drug_PreTx_vs_Day1	Up_in_Drug_Day1					71.4517	2.42534	0.446301	5.43431	5.50082e-08	2.07619e-06	AMDHD1	Up_in_Drug_Day4
	8.62512	2.80217	0.922268	3.03834	0.00237884	0.0103931	TRNAL-CAG	Drug_PreTx_vs_Day1	Up_in_Drug_Day1					20.238	2.42242	0.57089	4.24323	2.20329e-05	0.000455836	LOC106997738	Up_in_Drug_Day4
	55.6432	2.79255	0.50882	5.48829	4.05836e-08	1.11946e-06	LOC106999253	Drug_PreTx_vs_Day1	Up_in_Drug_Day1					408.883	2.41972	0.344751	7.01876	2.23851e-12	1.79365e-10	ELOVL7	Up_in_Drug_Day4
	14.7925	2.78694	0.634018	4.39567	1.10431e-05	0.000127611	LRRC3	Drug_PreTx_vs_Day1	Up_in_Drug_Day1					58.9934	2.41829	0.674035	3.58778	0.000333504	0.00476981	FAM167B	Up_in_Drug_Day4
	5.73073	2.78445	1.16647	2.38708	0.0169828	0.0495455	LOC114669905	Drug_PreTx_vs_Day1	Up_in_Drug_Day1					316.163	2.41108	0.346683	6.95471	3.53282e-12	2.7193e-10	MRFAP1L2	Up_in_Drug_Day4
	4700.01	2.77677	0.366586	7.57468	3.60007e-14	5.70388e-12	RAB31	Drug_PreTx_vs_Day1	Up_in_Drug_Day1					19.6341	2.41096	0.824356	2.92466	0.00344831	0.0320579	SLC26A9	Up_in_Drug_Day4
	9.87802	2.77595	0.722729	3.84093	0.000122567	0.000930955	SEMA3B	Drug_PreTx_vs_Day1	Up_in_Drug_Day1					24.3024	2.40425	0.624319	3.85099	0.00011764	0.00191985	TMEM246	Up_in_Drug_Day4
	21.1094	2.77399	0.591186	4.69225	2.70223e-06	3.87758e-05	GABRR2	Drug_PreTx_vs_Day1	Up_in_Drug_Day1					18.6997	2.40399	0.734656	3.27226	0.0010669	0.012328	TM4SF1	Up_in_Drug_Day4
	9.25058	2.77337	0.905973	3.06121	0.00220445	0.00979185	UACA	Drug_PreTx_vs_Day1	Up_in_Drug_Day1					144.971	2.4031	0.370151	6.49222	8.45828e-11	5.40418e-09	PRTFDC1	Up_in_Drug_Day4
	117.948	2.77168	0.426782	6.49437	8.33817e-11	5.2412e-09	CMKLR1	Drug_PreTx_vs_Day1	Up_in_Drug_Day1					98.5471	2.39593	0.461009	5.19714	2.02383e-07	6.79861e-06	C2H3orf86	Up_in_Drug_Day4
	30.0753	2.76971	0.777381	3.56288	0.000366809	0.00229058	LOC114673143	Drug_PreTx_vs_Day1	Up_in_Drug_Day1					1559.48	2.38982	0.30844	7.74809	9.32835e-15	1.00762e-12	ITGB5	Up_in_Drug_Day4
	35.9224	2.76225	0.678991	4.06817	4.73838e-05	0.000423289	DEFB1	Drug_PreTx_vs_Day1	Up_in_Drug_Day1					580.56	2.38962	0.316837	7.5421	4.62453e-14	4.63663e-12	GFI1B	Up_in_Drug_Day4
	7970.8	2.76089	0.275723	10.0133	1.3326e-23	1.70316e-20	FCER1G	Drug_PreTx_vs_Day1	Up_in_Drug_Day1					33.6658	2.3832	0.576173	4.13626	3.53019e-05	0.000688123	PLA1A	Up_in_Drug_Day4
	6.68644	2.75545	0.90282	3.05205	0.00227285	0.0100259	LOC114672200	Drug_PreTx_vs_Day1	Up_in_Drug_Day1					22.5141	2.37515	0.54351	4.37002	1.24234e-05	0.000276325	XYLB	Up_in_Drug_Day4
	205.07	2.75374	0.351697	7.82986	4.88402e-15	1.01773e-12	SYN1	Drug_PreTx_vs_Day1	Up_in_Drug_Day1					72.3302	2.37479	0.438139	5.42018	5.95377e-08	2.23421e-06	SMIM2	Up_in_Drug_Day4
	78.0545	2.74927	0.424719	6.47316	9.59732e-11	5.87377e-09	NLRC4	Drug_PreTx_vs_Day1	Up_in_Drug_Day1					791.014	2.37347	0.340933	6.96171	3.36173e-12	2.61854e-10	ACER2	Up_in_Drug_Day4
	32.8257	2.74062	0.727557	3.76688	0.000165299	0.00119268	LOC695613	Drug_PreTx_vs_Day1	Up_in_Drug_Day1					13.6393	2.36652	0.706964	3.34744	0.000815605	0.00994754	LOC114676960	Up_in_Drug_Day4
	4.77212	2.7395	1.148	2.38634	0.0170172	0.0496103	LOC698787	Drug_PreTx_vs_Day1	Up_in_Drug_Day1					21.6346	2.36499	0.53069	4.45644	8.33318e-06	0.000192807	BEX3	Up_in_Drug_Day4
	650.754	2.7387	0.409823	6.68265	2.34654e-11	1.89015e-09	SERPINE1	Drug_PreTx_vs_Day1	Up_in_Drug_Day1					91.8389	2.34754	0.395929	5.92919	3.04427e-09	1.47689e-07	BEX2	Up_in_Drug_Day4
	302.633	2.73447	0.346465	7.89249	2.96218e-15	6.52736e-13	ADRA2A	Drug_PreTx_vs_Day1	Up_in_Drug_Day1					76.239	2.33885	0.406549	5.75294	8.77055e-09	3.86201e-07	ADCY6	Up_in_Drug_Day4
	46.4341	2.72742	0.519415	5.25094	1.51321e-07	3.4643e-06	LOC100424416	Drug_PreTx_vs_Day1	Up_in_Drug_Day1					12.4913	2.33654	0.602228	3.87983	0.000104528	0.00174669	APOL1	Up_in_Drug_Day4
	28.7994	2.72676	0.527997	5.16435	2.4127e-07	5.17382e-06	LOC107000736	Drug_PreTx_vs_Day1	Up_in_Drug_Day1					1248.65	2.33571	0.503598	4.63803	3.51741e-06	8.98669e-05	PDK4	Up_in_Drug_Day4
	274.666	2.72593	0.274266	9.93902	2.81587e-23	3.17548e-20	OR2M7	Drug_PreTx_vs_Day1	Up_in_Drug_Day1					132.904	2.33537	0.310847	7.51293	5.7817e-14	5.73797e-12	RPS27L	Up_in_Drug_Day4
	9.54273	2.72314	1.00284	2.71543	0.00661896	0.0234725	LOC106997483	Drug_PreTx_vs_Day1	Up_in_Drug_Day1					22.0283	2.33359	0.76404	3.05427	0.00225607	0.0227128	LOC114673230	Up_in_Drug_Day4
	7.60967	2.71496	1.05246	2.57965	0.00989009	0.0322509	ECSCR	Drug_PreTx_vs_Day1	Up_in_Drug_Day1					14.0763	2.32868	0.686438	3.39241	0.000692808	0.00871067	RXFP2	Up_in_Drug_Day4
	30.7257	2.71392	0.589088	4.60699	4.08546e-06	5.45053e-05	PLS3	Drug_PreTx_vs_Day1	Up_in_Drug_Day1					6.51649	2.32311	0.836145	2.77836	0.00546343	0.0457725	SLC30A2	Up_in_Drug_Day4
	6.85592	2.7136	1.0162	2.67033	0.00757774	0.0261696	KITLG	Drug_PreTx_vs_Day1	Up_in_Drug_Day1					344.251	2.32215	0.380298	6.10612	1.02079e-09	5.25197e-08	KLK2	Up_in_Drug_Day4
	8.41064	2.70558	1.05558	2.56312	0.0103737	0.0334694	ADGRF5	Drug_PreTx_vs_Day1	Up_in_Drug_Day1					11.7416	2.32168	0.749166	3.09902	0.00194164	0.0202043	LOC114673070	Up_in_Drug_Day4
	38.7395	2.69931	0.482089	5.5992	2.15349e-08	6.37108e-07	HYAL1	Drug_PreTx_vs_Day1	Up_in_Drug_Day1					4144.44	2.32053	0.372592	6.22809	4.72171e-10	2.57861e-08	ITGB3	Up_in_Drug_Day4
	132.038	2.69828	0.362328	7.44707	9.54367e-14	1.2976e-11	CSTA	Drug_PreTx_vs_Day1	Up_in_Drug_Day1					95.7659	2.31892	0.588496	3.94042	8.13376e-05	0.0014148	FCGR1A	Up_in_Drug_Day4
	5.33292	2.69527	1.0151	2.65517	0.00792675	0.0271509	LOC106994377	Drug_PreTx_vs_Day1	Up_in_Drug_Day1					34.401	2.31639	0.49867	4.64514	3.39841e-06	8.69664e-05	CEND1	Up_in_Drug_Day4
	4607.17	2.69157	0.429815	6.26214	3.79719e-10	1.93606e-08	CEBPB	Drug_PreTx_vs_Day1	Up_in_Drug_Day1					40.4928	2.31539	0.485372	4.77035	1.83906e-06	4.97618e-05	LIMS2	Up_in_Drug_Day4
	25.3811	2.69019	0.440757	6.10356	1.03735e-09	4.64649e-08	HBEGF	Drug_PreTx_vs_Day1	Up_in_Drug_Day1					15.1122	2.30437	0.722338	3.19015	0.00142199	0.0155939	CDH5	Up_in_Drug_Day4
	7.4744	2.68942	1.09229	2.46219	0.0138092	0.0420817	ALS2CL	Drug_PreTx_vs_Day1	Up_in_Drug_Day1					45.3614	2.30361	0.515107	4.47211	7.74517e-06	0.000181348	CYP2C76	Up_in_Drug_Day4
	177.699	2.68928	0.471008	5.70963	1.1322e-08	3.67887e-07	TWIST2	Drug_PreTx_vs_Day1	Up_in_Drug_Day1					125.603	2.30069	0.388335	5.9245	3.13256e-09	1.51596e-07	PLXDC2	Up_in_Drug_Day4
	7.30692	2.68254	0.945534	2.83706	0.00455305	0.0174643	LAMA2	Drug_PreTx_vs_Day1	Up_in_Drug_Day1					844.47	2.30068	0.343572	6.69636	2.13673e-11	1.44551e-09	ABLIM3	Up_in_Drug_Day4
	139.457	2.67978	0.276262	9.70016	3.01038e-22	2.62327e-19	PCDH12	Drug_PreTx_vs_Day1	Up_in_Drug_Day1					26.6569	2.29999	0.609469	3.77375	0.00016081	0.00254575	SHANK3	Up_in_Drug_Day4
	23.7349	2.6787	0.753197	3.55644	0.000375918	0.00233605	LOC114678810	Drug_PreTx_vs_Day1	Up_in_Drug_Day1					45.1323	2.29875	0.546989	4.20256	2.63919e-05	0.000533596	ANPEP	Up_in_Drug_Day4
	19.3052	2.6768	0.643722	4.15832	3.206e-05	0.000305782	LOC704951	Drug_PreTx_vs_Day1	Up_in_Drug_Day1					27.0852	2.29797	0.707621	3.24746	0.00116442	0.0132899	KEG06_r02	Up_in_Drug_Day4
	20.139	2.66579	0.660264	4.03747	5.40316e-05	0.000471265	LOC114676958	Drug_PreTx_vs_Day1	Up_in_Drug_Day1					126.825	2.29676	0.309286	7.426	1.1193e-13	1.06748e-11	HSDL2	Up_in_Drug_Day4
	1280.39	2.665	0.415817	6.40906	1.46417e-10	8.4547e-09	SIGLEC16	Drug_PreTx_vs_Day1	Up_in_Drug_Day1					157.124	2.29625	0.283785	8.0915	5.89329e-16	7.38588e-14	ROBO2	Up_in_Drug_Day4
	29.8646	2.66401	0.719964	3.7002	0.000215429	0.00147184	HSPG2	Drug_PreTx_vs_Day1	Up_in_Drug_Day1					9.51383	2.29578	0.673782	3.4073	0.000656087	0.00831313	LOC114673663	Up_in_Drug_Day4
	4069.98	2.66243	0.532988	4.99529	5.87476e-07	1.10309e-05	KCNJ15	Drug_PreTx_vs_Day1	Up_in_Drug_Day1					2318.01	2.29197	0.35352	6.48327	8.9757e-11	5.67909e-09	AQP3	Up_in_Drug_Day4
	32.8685	2.66105	0.671818	3.96098	7.46439e-05	0.000618944	LOC114679562	Drug_PreTx_vs_Day1	Up_in_Drug_Day1					11.9131	2.28868	0.795412	2.87735	0.00401029	0.036076	ZFPM2	Up_in_Drug_Day4
	44.325	2.65922	0.605343	4.39291	1.11845e-05	0.00012909	LOC106997933	Drug_PreTx_vs_Day1	Up_in_Drug_Day1					24.3376	2.28372	0.744517	3.06738	0.00215944	0.021932	AANAT	Up_in_Drug_Day4
	29.2378	2.65917	0.486418	5.46685	4.58112e-08	1.23871e-06	AIF1L	Drug_PreTx_vs_Day1	Up_in_Drug_Day1					134.798	2.28262	0.379373	6.01683	1.77868e-09	8.93958e-08	TFPI	Up_in_Drug_Day4
	10.94	2.65818	0.719658	3.69368	0.000221036	0.00150318	COL4A2	Drug_PreTx_vs_Day1	Up_in_Drug_Day1					20.161	2.28212	0.537553	4.24538	2.1822e-05	0.000452431	SCAMP5	Up_in_Drug_Day4
	29.4092	2.64915	0.573459	4.6196	3.84475e-06	5.19069e-05	C3	Drug_PreTx_vs_Day1	Up_in_Drug_Day1					1190.06	2.27706	0.303538	7.50174	6.29771e-14	6.21851e-12	VWF	Up_in_Drug_Day4
	300.712	2.64209	0.349574	7.55801	4.09276e-14	6.32761e-12	EHD2	Drug_PreTx_vs_Day1	Up_in_Drug_Day1					123.277	2.27647	0.381503	5.9671	2.41508e-09	1.18935e-07	ARHGEF10	Up_in_Drug_Day4
	11122.7	2.64106	0.300433	8.79085	1.48427e-18	7.48813e-16	FGR	Drug_PreTx_vs_Day1	Up_in_Drug_Day1					343.792	2.27624	0.324654	7.01128	2.36142e-12	1.88441e-10	SLC6A4	Up_in_Drug_Day4
	28.2566	2.64024	0.75859	3.48045	0.000500571	0.00293111	SSTR4	Drug_PreTx_vs_Day1	Up_in_Drug_Day1					20290.9	2.27326	0.3793	5.99331	2.05616e-09	1.0229e-07	LOC703451	Up_in_Drug_Day4
	63.4511	2.63988	0.403463	6.54305	6.02765e-11	4.09774e-09	F2RL3	Drug_PreTx_vs_Day1	Up_in_Drug_Day1					1262.11	2.27121	0.249252	9.11211	8.07966e-20	1.5189e-17	PCNA	Up_in_Drug_Day4
	10298.9	2.63837	0.377905	6.98157	2.91892e-12	2.77023e-10	C5AR1	Drug_PreTx_vs_Day1	Up_in_Drug_Day1					47507	2.26411	0.360384	6.28251	3.33156e-10	1.88798e-08	PPBP	Up_in_Drug_Day4
	29.9254	2.63691	0.706836	3.73059	0.000191032	0.00133708	P2RY6	Drug_PreTx_vs_Day1	Up_in_Drug_Day1					33.2491	2.25939	0.432469	5.22441	1.74715e-07	5.99271e-06	GSTM3	Up_in_Drug_Day4
	79.8697	2.63636	0.466333	5.65338	1.57325e-08	4.83345e-07	GDF15	Drug_PreTx_vs_Day1	Up_in_Drug_Day1					22.0193	2.25902	0.567093	3.98351	6.79058e-05	0.00120474	C1H1orf115	Up_in_Drug_Day4
	170.594	2.63126	0.500623	5.25598	1.47239e-07	3.38861e-06	DLK1	Drug_PreTx_vs_Day1	Up_in_Drug_Day1					17.7227	2.25413	0.610071	3.69486	0.000220007	0.00332955	PLXNA4	Up_in_Drug_Day4
	7.60191	2.62888	1.01404	2.59247	0.00952892	0.0313565	TSKS	Drug_PreTx_vs_Day1	Up_in_Drug_Day1					532.476	2.25212	0.316065	7.12551	1.03692e-12	8.62676e-11	MYLK	Up_in_Drug_Day4
	167.633	2.62534	0.349021	7.52203	5.39332e-14	8.01514e-12	EPS8	Drug_PreTx_vs_Day1	Up_in_Drug_Day1					64.5952	2.25152	0.342464	6.57446	4.88294e-11	3.20357e-09	PLK2	Up_in_Drug_Day4
	734.738	2.6233	0.254727	10.2985	7.15658e-25	1.14332e-21	PSTPIP2	Drug_PreTx_vs_Day1	Up_in_Drug_Day1					317.769	2.25073	0.316378	7.11404	1.12692e-12	9.29638e-11	P2RY12	Up_in_Drug_Day4
	643.81	2.62281	0.36559	7.17418	7.27443e-13	7.83473e-11	MTSS2	Drug_PreTx_vs_Day1	Up_in_Drug_Day1					16.7663	2.25067	0.711313	3.16411	0.00155559	0.0168123	C13H2orf50	Up_in_Drug_Day4
	1620.37	2.62259	0.389933	6.72576	1.74679e-11	1.44344e-09	RRP12	Drug_PreTx_vs_Day1	Up_in_Drug_Day1					2403.1	2.24754	0.391781	5.73673	9.65242e-09	4.18436e-07	PF4V1	Up_in_Drug_Day4
	13.1522	2.61917	0.743012	3.52507	0.000423375	0.00256852	LOC114677486	Drug_PreTx_vs_Day1	Up_in_Drug_Day1					93.1992	2.2443	0.462006	4.85774	1.18736e-06	3.32104e-05	PCYT1B	Up_in_Drug_Day4
	32.2723	2.61764	0.620503	4.21858	2.45843e-05	0.000247145	LOC114672339	Drug_PreTx_vs_Day1	Up_in_Drug_Day1					747.577	2.24417	0.316206	7.09717	1.2734e-12	1.04169e-10	PAQR5	Up_in_Drug_Day4
	103.751	2.61313	0.393453	6.64152	3.10473e-11	2.3526e-09	LOC106992790	Drug_PreTx_vs_Day1	Up_in_Drug_Day1					435.849	2.23889	0.329565	6.79348	1.09462e-11	7.75393e-10	NCKAP1	Up_in_Drug_Day4
	14.0233	2.61234	0.862116	3.03015	0.00244436	0.0106206	NFIB	Drug_PreTx_vs_Day1	Up_in_Drug_Day1					354.745	2.23773	0.465954	4.80246	1.56726e-06	4.29755e-05	CTH	Up_in_Drug_Day4
	66.3032	2.61163	0.458352	5.69786	1.21319e-08	3.90156e-07	BATF3	Drug_PreTx_vs_Day1	Up_in_Drug_Day1					46.6295	2.23203	0.35313	6.32069	2.60391e-10	1.51066e-08	MAPK11	Up_in_Drug_Day4
	51.4145	2.60618	0.539772	4.8283	1.37704e-06	2.23912e-05	ABHD12B	Drug_PreTx_vs_Day1	Up_in_Drug_Day1					461.496	2.22854	0.378679	5.88505	3.97938e-09	1.8838e-07	SELENOP	Up_in_Drug_Day4
	77.8386	2.60371	0.356187	7.30996	2.67224e-13	3.30513e-11	HES1	Drug_PreTx_vs_Day1	Up_in_Drug_Day1					145.319	2.22367	0.547381	4.06238	4.85754e-05	0.000905337	TRIM67	Up_in_Drug_Day4
	858.332	2.60355	0.274144	9.49701	2.1601e-21	1.80049e-18	A4GALT	Drug_PreTx_vs_Day1	Up_in_Drug_Day1					19.1815	2.21749	0.663532	3.34195	0.00083191	0.0100936	GJB3	Up_in_Drug_Day4
	26.6569	2.59851	0.611736	4.24776	2.1592e-05	0.000223028	SHANK3	Drug_PreTx_vs_Day1	Up_in_Drug_Day1					59.8515	2.2111	0.35089	6.30142	2.94931e-10	1.69097e-08	RAMP2	Up_in_Drug_Day4
	945.311	2.59391	0.390668	6.63967	3.14379e-11	2.37282e-09	C5AR2	Drug_PreTx_vs_Day1	Up_in_Drug_Day1					244.278	2.20695	0.488797	4.51506	6.32989e-06	0.000151661	IGF2	Up_in_Drug_Day4
	22606.6	2.59293	0.251305	10.3178	5.85314e-25	1.0201e-21	ADGRE5	Drug_PreTx_vs_Day1	Up_in_Drug_Day1					11870.3	2.20479	0.389355	5.66268	1.49031e-08	6.21258e-07	CCL5	Up_in_Drug_Day4
	915.037	2.5922	0.346499	7.48111	7.36981e-14	1.04657e-11	TCF7L2	Drug_PreTx_vs_Day1	Up_in_Drug_Day1					66.0306	2.20048	0.396728	5.54656	2.9134e-08	1.15537e-06	E2F7	Up_in_Drug_Day4
	985.03	2.5791	0.417302	6.18043	6.39263e-10	3.04859e-08	ALOX5	Drug_PreTx_vs_Day1	Up_in_Drug_Day1					34.3469	2.19452	0.708687	3.09661	0.00195749	0.0203154	GALNT9	Up_in_Drug_Day4
	4011.63	2.57672	0.352842	7.30275	2.81947e-13	3.42102e-11	CDKN1A	Drug_PreTx_vs_Day1	Up_in_Drug_Day1					337.255	2.19286	0.297803	7.36346	1.79201e-13	1.67634e-11	C1H1orf198	Up_in_Drug_Day4
	1114.12	2.57566	0.293222	8.78399	1.57777e-18	7.75577e-16	TNFRSF21	Drug_PreTx_vs_Day1	Up_in_Drug_Day1					286.373	2.1919	0.435918	5.02823	4.95016e-07	1.51456e-05	TMEM40	Up_in_Drug_Day4
[truncated: 4,100 more rows]

## Sheet: ST4
Supplementary Table4: Pattern classification of differentially expressed genes across all time points
Pattern	Gene Count	Percentage
[truncated: 6 more rows]

## Sheet: ST5
Supplementary Table5: Summary statistics of priority genes identified
[truncated: 4 more rows]

[truncated: 33 more sheets: ST6, ST7, ST8, ST9, ST10, ST11, ST12, ST13, ST14, ST15, ST16, ST17, ST18, ST19, ST20, ST21, ST22, ST23, ST24, ST25 …]
